# Supplementary material for: Synthesis, crystal structure and photophysical properties of chlorido­[2-(2′,6′-di­fluoro-2,3′-bipyri­din-6-yl-κN 1)-6-(pyridin-2-yl­oxy-κN)phenyl-κC 1]platinum(II)
Source: Acta Crystallogr E Crystallogr Commun. 2021 Jan 8;77(Pt 2):107–10. doi: 10.1107/S2056989021000128 (PMC7869555; doi:10.1107/S2056989021000128)
Supplement: Supplementary file 1 [file e-77-00107-sup1.cif]

##############################################################################
#                                                                            #
# This CIF contains the data in a paper accepted for publication in          #
# Acta Crystallographica Section E. It conforms to the requirements of       #
# Notes for Authors for Acta Crystallographica Section E, and has been       #
# peer reviewed under the auspices of the IUCr Commission on Journals.       #
#                                                                            #
# Full details of the Crystallographic Information File format               #
# are given in the paper "The Crystallographic Information File (CIF):       #
# a New Standard Archive File for Crystallography" by S. R. Hall, F. H.      #
# Allen and I. D. Brown [Acta Cryst. (1991), A47, 655-685].                  #
#                                                                            #
# The current version of the core CIF dictionary is obtainable from          #
# ftp://ftp.iucr.org/pub/cif_core.dic.                                       #
#                                                                            #
# Software is freely available for graphical display of the structure(s)     #
# in this CIF. For information consult the CIF software page                 #
# http://www.iucr.org/resources/cif/software.                                #
#                                                                            #
# This file may be used for bona fide research purposes within the           #
# scientific community so long as proper attribution is given to the journal # 
# article from which it was obtained.                                        #
#                                                                            #
##############################################################################
data_I
_audit_creation_method     'SHELXL-2014/7'
_chemical_name_systematic
;\
Chlorido[2-(2',6'-difluoro-2,3'-bipyridin-6-yl-\k<i>N</i>^1^)-6-(pyridin-\
2-yloxy-\k<i>N</i>)phenyl-\k<i>C</i>^1^]platinum(II)
;
_chemical_name_common     ?
_chemical_formula_moiety     'C21 H12 Cl F2 N3 O Pt'
_chemical_formula_sum     'C21 H12 Cl F2 N3 O Pt'
_chemical_formula_iupac     '[Pt (C21 H12 F2 N3 O) Cl]'
_chemical_formula_weight     590.88
_chemical_melting_point     ?
_space_group_crystal_system     triclinic
_space_group_name_H-M_alt     'P -1'
_space_group_name_Hall     '-P 1'
loop_
    _space_group_symop_operation_xyz
    'x, y, z'
    '-x, -y, -z'
_cell_length_a     12.4924(9)
_cell_length_b     12.5008(9)
_cell_length_c     14.1163(11)
_cell_angle_alpha     74.498(3)
_cell_angle_beta     73.401(3)
_cell_angle_gamma     61.954(3)
_cell_volume     1841.3(2)
_cell_formula_units_Z     4
_cell_measurement_reflns_used     9258
_cell_measurement_theta_min     2.63
_cell_measurement_theta_max     28.25
_cell_measurement_temperature     173(2)
_exptl_crystal_description     Block
_exptl_crystal_colour     yellow
_exptl_crystal_size_max     0.464
_exptl_crystal_size_mid     0.315
_exptl_crystal_size_min     0.239
_exptl_crystal_density_diffrn     2.131
_exptl_crystal_density_meas     ?
_exptl_crystal_density_method     ?
_exptl_crystal_F_000     1120
_exptl_absorpt_coefficient_mu     7.803
_exptl_absorpt_correction_type     multi-scan
_exptl_absorpt_process_details
;
(SADABS; Bruker, 2014)
;
_exptl_absorpt_correction_T_min     0.2327
_exptl_absorpt_correction_T_max     0.7457
_diffrn_ambient_temperature     173(2)
_diffrn_source     ?
_diffrn_radiation_type     MoK\a
_diffrn_radiation_wavelength     0.71073
_diffrn_measurement_device_type     'Bruker APEXII CCD'
_diffrn_measurement_method     '\f and \w scans'
_diffrn_detector_area_resol_mean     ?
_diffrn_reflns_number     34679
_diffrn_reflns_av_R_equivalents     0.0446
_diffrn_reflns_av_unetI/netI     0.0389
_diffrn_reflns_theta_min     1.524
_diffrn_reflns_theta_max     28.321
_diffrn_reflns_theta_full     25.242
_diffrn_measured_fraction_theta_max     0.993
_diffrn_measured_fraction_theta_full     0.998
_diffrn_reflns_limit_h_min     -16
_diffrn_reflns_limit_h_max     16
_diffrn_reflns_limit_k_min     -15
_diffrn_reflns_limit_k_max     16
_diffrn_reflns_limit_l_min     -18
_diffrn_reflns_limit_l_max     18
_refine_special_details     ?
_reflns_number_total     9126
_reflns_number_gt     7667
_reflns_threshold_expression     'I > 2\s(I)'
_refine_ls_structure_factor_coef     Fsqd
_refine_ls_matrix_type     full
_refine_ls_R_factor_all     0.0353
_refine_ls_R_factor_gt     0.0277
_refine_ls_wR_factor_gt     0.0643
_refine_ls_wR_factor_ref     0.0669
_refine_ls_goodness_of_fit_ref     1.030
_refine_ls_restrained_S_all     1.030
_refine_ls_number_reflns     9126
_refine_ls_number_parameters     523
_refine_ls_number_restraints     0
_refine_ls_hydrogen_treatment     constr
_refine_ls_weighting_scheme     calc
_refine_ls_weighting_details
                      'w=1/[\s^2^(Fo^2^)+(0.0327P)^2^] where P=(Fo^2^+2Fc^2^)/3'
_atom_sites_solution_hydrogens     geom
_atom_sites_solution_primary     ?
_atom_sites_solution_secondary     ?
_refine_ls_shift/su_max     0.001
_refine_ls_shift/su_mean     0.000
_refine_diff_density_max     1.636
_refine_diff_density_min     -1.212
_refine_ls_extinction_method     none
_refine_ls_extinction_coef     .
loop_
    _atom_type_symbol
    _atom_type_description
    _atom_type_scat_dispersion_real
    _atom_type_scat_dispersion_imag
    _atom_type_scat_source
    'C' 'C' 0.0033 0.0016
                         'International Tables Vol C Tables 4.2.6.8 and 6.1.1.4'
    'H' 'H' 0.0000 0.0000
                         'International Tables Vol C Tables 4.2.6.8 and 6.1.1.4'
    'N' 'N' 0.0061 0.0033
                         'International Tables Vol C Tables 4.2.6.8 and 6.1.1.4'
    'O' 'O' 0.0106 0.0060
                         'International Tables Vol C Tables 4.2.6.8 and 6.1.1.4'
    'F' 'F' 0.0171 0.0103
                         'International Tables Vol C Tables 4.2.6.8 and 6.1.1.4'
    'Cl' 'Cl' 0.1484 0.1585
                         'International Tables Vol C Tables 4.2.6.8 and 6.1.1.4'
    'Pt' 'Pt' -1.7033 8.3905
                         'International Tables Vol C Tables 4.2.6.8 and 6.1.1.4'
_computing_data_collection
;
APEX2 (Bruker, 2014)
;
_computing_cell_refinement
;
SAINT (Bruker, 2014)
;
_computing_data_reduction
;
SAINT (Bruker, 2014)
;
_computing_structure_solution
;
SHELXS97 (Sheldrick, 2008)
;
_computing_structure_refinement
;
<i>SHELXL2014/7</i> (Sheldrick, 2015)
;
_computing_molecular_graphics
;
DIAMOND (Brandenburg, 2010)
;
_computing_publication_material
;
SHELXTL (Sheldrick, 2008) and publCIF (Westrip, 2010)
;
loop_
    _atom_site_type_symbol
    _atom_site_label
    _atom_site_fract_x
    _atom_site_fract_y
    _atom_site_fract_z
    _atom_site_U_iso_or_equiv
    _atom_site_adp_type
    _atom_site_calc_flag
    _atom_site_occupancy
    _atom_site_disorder_assembly
    _atom_site_disorder_group
    Pt Pt1 0.69646(2) 0.61157(2) 0.39509(2) 0.03247(5) Uani d 1 . .
    Pt Pt2 0.88563(2) 0.80611(2) 0.10492(2) 0.03240(5) Uani d 1 . .
    Cl Cl1 0.86494(8) 0.44909(8) 0.47237(7) 0.0410(2) Uani d 1 . .
    Cl Cl2 1.05014(8) 0.63393(8) 0.02853(7) 0.0413(2) Uani d 1 . .
    F F1 0.8999(2) 0.1430(2) 0.4219(2) 0.0689(7) Uani d 1 . .
    F F2 1.2132(2) 0.1920(3) 0.1978(2) 0.0730(8) Uani d 1 . .
    F F3 1.3562(2) 0.6034(2) 0.0774(2) 0.0685(7) Uani d 1 . .
    F F4 1.3006(3) 0.2977(2) 0.3009(2) 0.0711(7) Uani d 1 . .
    O O1 0.5471(3) 0.9163(2) 0.3614(3) 0.0668(9) Uani d 1 . .
    O O2 0.5792(2) 0.9597(3) 0.1333(3) 0.0674(9) Uani d 1 . .
    N N1 0.7262(3) 0.7497(3) 0.4159(2) 0.0358(7) Uani d 1 . .
    N N2 0.6446(3) 0.4930(3) 0.3661(2) 0.0340(7) Uani d 1 . .
    N N3 1.0540(3) 0.1720(3) 0.3099(3) 0.0504(9) Uani d 1 . .
    N N4 0.7472(3) 0.7748(3) 0.0861(2) 0.0358(7) Uani d 1 . .
    N N5 1.0042(3) 0.8593(3) 0.1331(2) 0.0340(7) Uani d 1 . .
    N N6 1.3250(3) 0.4527(3) 0.1888(3) 0.0479(8) Uani d 1 . .
    C C1 0.8297(4) 0.7229(4) 0.4491(3) 0.0421(9) Uani d 1 . .
    H H1 0.8809 0.6389 0.4688 0.050 Uiso calc 1 . .
    C C2 0.8652(5) 0.8078(4) 0.4562(4) 0.0550(11) Uani d 1 . .
    H H2 0.9387 0.7833 0.4797 0.066 Uiso calc 1 . .
    C C3 0.7916(5) 0.9306(4) 0.4283(4) 0.0661(13) Uani d 1 . .
    H H3 0.8138 0.9921 0.4322 0.079 Uiso calc 1 . .
    C C4 0.6870(5) 0.9618(4) 0.3953(4) 0.0657(13) Uani d 1 . .
    H H4 0.6358 1.0455 0.3748 0.079 Uiso calc 1 . .
    C C5 0.6559(4) 0.8701(4) 0.3920(3) 0.0511(11) Uani d 1 . .
    C C6 0.4800(4) 0.8536(4) 0.3637(3) 0.0505(10) Uani d 1 . .
    C C7 0.3573(4) 0.9249(4) 0.3571(3) 0.0586(12) Uani d 1 . .
    H H7 0.3244 1.0117 0.3499 0.070 Uiso calc 1 . .
    C C8 0.2835(4) 0.8706(4) 0.3610(3) 0.0587(12) Uani d 1 . .
    H H8 0.1985 0.9199 0.3585 0.070 Uiso calc 1 . .
    C C9 0.3308(4) 0.7440(4) 0.3685(3) 0.0490(10) Uani d 1 . .
    H H9 0.2791 0.7059 0.3720 0.059 Uiso calc 1 . .
    C C10 0.4556(4) 0.6748(4) 0.3706(3) 0.0416(9) Uani d 1 . .
    C C11 0.5324(4) 0.7272(3) 0.3681(3) 0.0393(8) Uani d 1 . .
    C C12 0.5184(3) 0.5402(3) 0.3718(3) 0.0375(8) Uani d 1 . .
    C C13 0.4631(4) 0.4677(4) 0.3732(3) 0.0459(10) Uani d 1 . .
    H H13 0.3762 0.5021 0.3785 0.055 Uiso calc 1 . .
    C C14 0.5330(4) 0.3454(4) 0.3668(3) 0.0498(10) Uani d 1 . .
    H H14 0.4949 0.2933 0.3719 0.060 Uiso calc 1 . .
    C C15 0.6593(4) 0.2998(4) 0.3530(3) 0.0463(9) Uani d 1 . .
    H H15 0.7091 0.2161 0.3457 0.056 Uiso calc 1 . .
    C C16 0.7148(4) 0.3742(3) 0.3495(3) 0.0370(8) Uani d 1 . .
    C C17 0.8482(3) 0.3332(3) 0.3148(3) 0.0365(8) Uani d 1 . .
    C C18 0.9353(4) 0.2176(3) 0.3469(3) 0.0461(10) Uani d 1 . .
    C C19 1.0912(4) 0.2433(4) 0.2383(3) 0.0492(10) Uani d 1 . .
    C C20 1.0203(4) 0.3602(4) 0.1990(3) 0.0475(9) Uani d 1 . .
    H H20 1.0544 0.4082 0.1473 0.057 Uiso calc 1 . .
    C C21 0.8959(4) 0.4040(3) 0.2393(3) 0.0426(9) Uani d 1 . .
    H H21 0.8418 0.4847 0.2146 0.051 Uiso calc 1 . .
    C C22 0.7757(3) 0.6672(4) 0.0570(3) 0.0408(9) Uani d 1 . .
    H H22 0.8606 0.6136 0.0403 0.049 Uiso calc 1 . .
    C C23 0.6911(4) 0.6315(5) 0.0502(4) 0.0566(12) Uani d 1 . .
    H H23 0.7162 0.5556 0.0294 0.068 Uiso calc 1 . .
    C C24 0.5660(4) 0.7100(5) 0.0748(4) 0.0658(14) Uani d 1 . .
    H H24 0.5042 0.6880 0.0715 0.079 Uiso calc 1 . .
    C C25 0.5344(4) 0.8173(5) 0.1032(4) 0.0655(13) Uani d 1 . .
    H H25 0.4499 0.8718 0.1202 0.079 Uiso calc 1 . .
    C C26 0.6258(4) 0.8477(4) 0.1076(3) 0.0500(10) Uani d 1 . .
    C C27 0.6426(4) 1.0252(4) 0.1338(3) 0.0480(10) Uani d 1 . .
    C C28 0.5712(4) 1.1484(4) 0.1399(3) 0.0576(12) Uani d 1 . .
    H H28 0.4841 1.1823 0.1463 0.069 Uiso calc 1 . .
    C C29 0.6266(4) 1.2206(4) 0.1368(3) 0.0589(12) Uani d 1 . .
    H H29 0.5775 1.3056 0.1394 0.071 Uiso calc 1 . .
    C C30 0.7530(4) 1.1732(4) 0.1298(3) 0.0507(10) Uani d 1 . .
    H H30 0.7910 1.2249 0.1261 0.061 Uiso calc 1 . .
    C C31 0.8231(4) 1.0476(4) 0.1284(3) 0.0398(9) Uani d 1 . .
    C C32 0.7694(3) 0.9716(3) 0.1304(3) 0.0380(8) Uani d 1 . .
    C C33 0.9573(4) 0.9852(4) 0.1276(3) 0.0398(9) Uani d 1 . .
    C C34 1.0291(4) 1.0404(4) 0.1256(3) 0.0439(9) Uani d 1 . .
    H H34 0.9949 1.1272 0.1193 0.053 Uiso calc 1 . .
    C C35 1.1513(4) 0.9709(4) 0.1327(3) 0.0499(10) Uani d 1 . .
    H H35 1.2035 1.0087 0.1281 0.060 Uiso calc 1 . .
    C C36 1.1962(4) 0.8450(4) 0.1465(3) 0.0466(9) Uani d 1 . .
    H H36 1.2797 0.7955 0.1541 0.056 Uiso calc 1 . .
    C C37 1.1221(3) 0.7895(4) 0.1496(3) 0.0370(8) Uani d 1 . .
    C C38 1.1627(3) 0.6569(3) 0.1841(3) 0.0349(8) Uani d 1 . .
    C C39 1.2793(3) 0.5693(4) 0.1529(3) 0.0452(10) Uani d 1 . .
    C C40 1.2510(4) 0.4174(4) 0.2611(3) 0.0494(10) Uani d 1 . .
    C C41 1.1313(4) 0.4895(4) 0.2994(3) 0.0463(9) Uani d 1 . .
    H H41 1.0810 0.4570 0.3502 0.056 Uiso calc 1 . .
    C C42 1.0885(3) 0.6118(4) 0.2596(3) 0.0414(9) Uani d 1 . .
    H H42 1.0066 0.6665 0.2843 0.050 Uiso calc 1 . .
loop_
    _atom_site_aniso_label
    _atom_site_aniso_U_11
    _atom_site_aniso_U_22
    _atom_site_aniso_U_33
    _atom_site_aniso_U_12
    _atom_site_aniso_U_13
    _atom_site_aniso_U_23
    Pt1 0.03777(9) 0.02938(8) 0.03200(8) -0.01344(6) -0.01039(6) -0.00506(6)
    Pt2 0.02768(8) 0.03840(9) 0.03250(8) -0.01276(6) -0.00509(6) -0.01087(6)
    Cl1 0.0438(5) 0.0350(4) 0.0486(5) -0.0142(4) -0.0198(4) -0.0065(4)
    Cl2 0.0340(5) 0.0435(5) 0.0498(5) -0.0123(4) -0.0076(4) -0.0212(4)
    F1 0.0752(18) 0.0410(13) 0.0822(19) -0.0289(13) -0.0188(15) 0.0153(13)
    F2 0.0478(15) 0.0675(18) 0.093(2) -0.0155(14) -0.0027(14) -0.0253(15)
    F3 0.0387(13) 0.0711(17) 0.0841(19) -0.0261(13) 0.0130(12) -0.0154(14)
    F4 0.0702(18) 0.0477(15) 0.0856(19) -0.0189(14) -0.0214(15) -0.0003(14)
    O1 0.071(2) 0.0312(15) 0.105(3) -0.0161(15) -0.047(2) 0.0014(16)
    O2 0.0295(15) 0.071(2) 0.104(3) -0.0123(15) -0.0051(15) -0.0447(19)
    N1 0.0453(18) 0.0280(15) 0.0366(16) -0.0167(14) -0.0065(13) -0.0082(12)
    N2 0.0411(17) 0.0318(16) 0.0313(16) -0.0158(14) -0.0099(13) -0.0047(12)
    N3 0.050(2) 0.0360(18) 0.067(2) -0.0129(17) -0.0152(18) -0.0159(17)
    N4 0.0288(15) 0.0432(18) 0.0364(16) -0.0142(14) -0.0073(12) -0.0088(14)
    N5 0.0321(16) 0.0387(17) 0.0330(16) -0.0136(14) -0.0054(12) -0.0122(13)
    N6 0.0372(18) 0.045(2) 0.061(2) -0.0130(16) -0.0155(17) -0.0106(17)
    C1 0.048(2) 0.042(2) 0.045(2) -0.0228(19) -0.0103(18) -0.0106(17)
    C2 0.064(3) 0.051(3) 0.062(3) -0.030(2) -0.014(2) -0.015(2)
    C3 0.090(4) 0.049(3) 0.079(3) -0.040(3) -0.024(3) -0.012(2)
    C4 0.084(3) 0.031(2) 0.092(4) -0.022(2) -0.039(3) -0.006(2)
    C5 0.062(3) 0.037(2) 0.052(3) -0.015(2) -0.018(2) -0.0069(19)
    C6 0.056(3) 0.037(2) 0.053(3) -0.011(2) -0.021(2) -0.0040(19)
    C7 0.063(3) 0.041(2) 0.066(3) -0.006(2) -0.031(2) -0.008(2)
    C8 0.046(2) 0.061(3) 0.057(3) -0.008(2) -0.022(2) -0.006(2)
    C9 0.041(2) 0.056(3) 0.047(2) -0.011(2) -0.0166(18) -0.011(2)
    C10 0.045(2) 0.045(2) 0.034(2) -0.0149(19) -0.0134(17) -0.0064(17)
    C11 0.044(2) 0.038(2) 0.0312(19) -0.0135(18) -0.0126(16) -0.0006(16)
    C12 0.041(2) 0.042(2) 0.0297(19) -0.0163(18) -0.0118(16) -0.0026(16)
    C13 0.045(2) 0.061(3) 0.041(2) -0.025(2) -0.0128(18) -0.0124(19)
    C14 0.063(3) 0.054(3) 0.052(2) -0.038(2) -0.018(2) -0.007(2)
    C15 0.058(3) 0.042(2) 0.046(2) -0.025(2) -0.0131(19) -0.0092(18)
    C16 0.049(2) 0.0316(18) 0.0343(19) -0.0173(17) -0.0125(16) -0.0048(15)
    C17 0.045(2) 0.0310(18) 0.037(2) -0.0149(17) -0.0091(16) -0.0110(16)
    C18 0.055(3) 0.034(2) 0.053(3) -0.020(2) -0.012(2) -0.0076(18)
    C19 0.043(2) 0.047(2) 0.058(3) -0.013(2) -0.010(2) -0.022(2)
    C20 0.052(2) 0.052(2) 0.041(2) -0.026(2) -0.0040(18) -0.0090(19)
    C21 0.054(2) 0.036(2) 0.035(2) -0.0141(18) -0.0130(17) -0.0053(16)
    C22 0.0339(19) 0.048(2) 0.047(2) -0.0187(18) -0.0086(16) -0.0132(18)
    C23 0.051(3) 0.067(3) 0.065(3) -0.033(2) -0.011(2) -0.016(2)
    C24 0.042(3) 0.094(4) 0.081(3) -0.039(3) -0.010(2) -0.027(3)
    C25 0.032(2) 0.081(3) 0.091(4) -0.020(2) -0.008(2) -0.038(3)
    C26 0.036(2) 0.064(3) 0.052(3) -0.017(2) -0.0089(18) -0.020(2)
    C27 0.036(2) 0.055(3) 0.048(2) -0.011(2) -0.0038(18) -0.021(2)
    C28 0.039(2) 0.063(3) 0.064(3) -0.004(2) -0.011(2) -0.032(2)
    C29 0.055(3) 0.045(2) 0.060(3) -0.001(2) -0.010(2) -0.024(2)
    C30 0.058(3) 0.044(2) 0.045(2) -0.013(2) -0.008(2) -0.0184(19)
    C31 0.040(2) 0.040(2) 0.037(2) -0.0118(18) -0.0059(16) -0.0147(17)
    C32 0.035(2) 0.042(2) 0.0330(19) -0.0118(17) -0.0047(15) -0.0111(16)
    C33 0.042(2) 0.043(2) 0.033(2) -0.0153(18) 0.0004(16) -0.0188(17)
    C34 0.052(2) 0.042(2) 0.040(2) -0.019(2) -0.0089(18) -0.0125(17)
    C35 0.053(3) 0.060(3) 0.055(3) -0.035(2) -0.0053(19) -0.019(2)
    C36 0.036(2) 0.058(3) 0.052(2) -0.021(2) -0.0093(17) -0.015(2)
    C37 0.036(2) 0.047(2) 0.0302(19) -0.0164(18) -0.0043(15) -0.0132(16)
    C38 0.0292(18) 0.044(2) 0.0349(19) -0.0143(16) -0.0083(15) -0.0107(16)
    C39 0.032(2) 0.062(3) 0.047(2) -0.025(2) -0.0054(17) -0.011(2)
    C40 0.050(2) 0.045(2) 0.058(3) -0.017(2) -0.022(2) -0.008(2)
    C41 0.050(2) 0.055(3) 0.035(2) -0.025(2) -0.0102(18) -0.0031(18)
    C42 0.035(2) 0.053(2) 0.034(2) -0.0157(18) -0.0054(15) -0.0114(17)
_geom_special_details
;
 All esds (except the esd in the dihedral angle between two l.s. planes)
 are estimated using the full covariance matrix.  The cell esds are taken
 into account individually in the estimation of esds in distances, angles
 and torsion angles; correlations between esds in cell parameters are only
 used when they are defined by crystal symmetry.  An approximate (isotropic)
 treatment of cell esds is used for estimating esds involving l.s. planes.
;
loop_
    _geom_bond_atom_site_label_1
    _geom_bond_atom_site_label_2
    _geom_bond_site_symmetry_2
    _geom_bond_distance
    _geom_bond_publ_flag
    Pt1 C11 . 1.949(4) y
    Pt1 N1 . 2.035(3) y
    Pt1 N2 . 2.040(3) y
    Pt1 Cl1 . 2.4193(8) y
    Pt2 C32 . 1.948(4) y
    Pt2 N4 . 2.042(3) y
    Pt2 N5 . 2.049(3) y
    Pt2 Cl2 . 2.4154(8) y
    F1 C18 . 1.334(5) ?
    F2 C19 . 1.356(5) ?
    F3 C39 . 1.341(4) ?
    F4 C40 . 1.347(5) ?
    O1 C5 . 1.354(5) ?
    O1 C6 . 1.380(5) ?
    O2 C26 . 1.347(5) ?
    O2 C27 . 1.385(5) ?
    N1 C5 . 1.344(5) ?
    N1 C1 . 1.364(5) ?
    N2 C16 . 1.369(5) ?
    N2 C12 . 1.385(5) ?
    N3 C19 . 1.292(6) ?
    N3 C18 . 1.311(5) ?
    N4 C26 . 1.344(5) ?
    N4 C22 . 1.366(5) ?
    N5 C37 . 1.365(5) ?
    N5 C33 . 1.386(5) ?
    N6 C40 . 1.301(6) ?
    N6 C39 . 1.302(5) ?
    C1 C2 . 1.364(6) ?
    C1 H1 . 0.9500 ?
    C2 C3 . 1.383(6) ?
    C2 H2 . 0.9500 ?
    C3 C4 . 1.359(7) ?
    C3 H3 . 0.9500 ?
    C4 C5 . 1.388(6) ?
    C4 H4 . 0.9500 ?
    C6 C7 . 1.380(6) ?
    C6 C11 . 1.388(5) ?
    C7 C8 . 1.362(7) ?
    C7 H7 . 0.9500 ?
    C8 C9 . 1.391(6) ?
    C8 H8 . 0.9500 ?
    C9 C10 . 1.387(5) ?
    C9 H9 . 0.9500 ?
    C10 C11 . 1.383(6) ?
    C10 C12 . 1.482(5) ?
    C12 C13 . 1.368(5) ?
    C13 C14 . 1.370(6) ?
    C13 H13 . 0.9500 ?
    C14 C15 . 1.375(6) ?
    C14 H14 . 0.9500 ?
    C15 C16 . 1.381(5) ?
    C15 H15 . 0.9500 ?
    C16 C17 . 1.465(5) ?
    C17 C21 . 1.380(5) ?
    C17 C18 . 1.389(5) ?
    C19 C20 . 1.363(6) ?
    C20 C21 . 1.379(5) ?
    C20 H20 . 0.9500 ?
    C21 H21 . 0.9500 ?
    C22 C23 . 1.360(6) ?
    C22 H22 . 0.9500 ?
    C23 C24 . 1.398(6) ?
    C23 H23 . 0.9500 ?
    C24 C25 . 1.348(7) ?
    C24 H24 . 0.9500 ?
    C25 C26 . 1.382(6) ?
    C25 H25 . 0.9500 ?
    C27 C28 . 1.382(6) ?
    C27 C32 . 1.391(5) ?
    C28 C29 . 1.357(7) ?
    C28 H28 . 0.9500 ?
    C29 C30 . 1.384(6) ?
    C29 H29 . 0.9500 ?
    C30 C31 . 1.395(5) ?
    C30 H30 . 0.9500 ?
    C31 C32 . 1.389(5) ?
    C31 C33 . 1.477(5) ?
    C33 C34 . 1.355(5) ?
    C34 C35 . 1.374(6) ?
    C34 H34 . 0.9500 ?
    C35 C36 . 1.378(6) ?
    C35 H35 . 0.9500 ?
    C36 C37 . 1.381(5) ?
    C36 H36 . 0.9500 ?
    C37 C38 . 1.470(5) ?
    C38 C39 . 1.380(5) ?
    C38 C42 . 1.386(5) ?
    C40 C41 . 1.369(6) ?
    C41 C42 . 1.371(5) ?
    C41 H41 . 0.9500 ?
    C42 H42 . 0.9500 ?
loop_
    _geom_angle_atom_site_label_1
    _geom_angle_atom_site_label_2
    _geom_angle_atom_site_label_3
    _geom_angle_site_symmetry_1
    _geom_angle_site_symmetry_3
    _geom_angle
    _geom_angle_publ_flag
    C11 Pt1 N1 . . 90.92(14) y
    C11 Pt1 N2 . . 80.86(14) y
    N1 Pt1 N2 . . 171.61(12) y
    C11 Pt1 Cl1 . . 163.28(11) y
    N1 Pt1 Cl1 . . 94.81(9) y
    N2 Pt1 Cl1 . . 93.56(9) y
    C32 Pt2 N4 . . 90.87(14) y
    C32 Pt2 N5 . . 80.98(13) y
    N4 Pt2 N5 . . 171.56(11) y
    C32 Pt2 Cl2 . . 163.13(11) y
    N4 Pt2 Cl2 . . 94.78(9) y
    N5 Pt2 Cl2 . . 93.65(8) y
    C5 O1 C6 . . 127.3(3) ?
    C26 O2 C27 . . 128.0(3) ?
    C5 N1 C1 . . 114.8(3) ?
    C5 N1 Pt1 . . 125.2(3) ?
    C1 N1 Pt1 . . 119.8(2) ?
    C16 N2 C12 . . 117.5(3) ?
    C16 N2 Pt1 . . 129.2(3) ?
    C12 N2 Pt1 . . 113.1(2) ?
    C19 N3 C18 . . 115.8(4) ?
    C26 N4 C22 . . 115.1(3) ?
    C26 N4 Pt2 . . 125.5(3) ?
    C22 N4 Pt2 . . 119.2(2) ?
    C37 N5 C33 . . 117.7(3) ?
    C37 N5 Pt2 . . 129.0(2) ?
    C33 N5 Pt2 . . 113.1(2) ?
    C40 N6 C39 . . 115.3(4) ?
    C2 C1 N1 . . 124.8(4) ?
    C2 C1 H1 . . 117.6 ?
    N1 C1 H1 . . 117.6 ?
    C1 C2 C3 . . 118.4(4) ?
    C1 C2 H2 . . 120.8 ?
    C3 C2 H2 . . 120.8 ?
    C4 C3 C2 . . 118.9(4) ?
    C4 C3 H3 . . 120.5 ?
    C2 C3 H3 . . 120.5 ?
    C3 C4 C5 . . 119.3(4) ?
    C3 C4 H4 . . 120.4 ?
    C5 C4 H4 . . 120.4 ?
    N1 C5 O1 . . 124.2(4) ?
    N1 C5 C4 . . 123.8(4) ?
    O1 C5 C4 . . 112.0(4) ?
    O1 C6 C7 . . 115.9(4) ?
    O1 C6 C11 . . 122.8(4) ?
    C7 C6 C11 . . 121.3(4) ?
    C8 C7 C6 . . 119.9(4) ?
    C8 C7 H7 . . 120.1 ?
    C6 C7 H7 . . 120.1 ?
    C7 C8 C9 . . 120.9(4) ?
    C7 C8 H8 . . 119.5 ?
    C9 C8 H8 . . 119.5 ?
    C10 C9 C8 . . 118.0(4) ?
    C10 C9 H9 . . 121.0 ?
    C8 C9 H9 . . 121.0 ?
    C11 C10 C9 . . 122.3(4) ?
    C11 C10 C12 . . 114.5(3) ?
    C9 C10 C12 . . 123.1(4) ?
    C10 C11 C6 . . 117.4(4) ?
    C10 C11 Pt1 . . 115.3(3) ?
    C6 C11 Pt1 . . 126.4(3) ?
    C13 C12 N2 . . 121.7(4) ?
    C13 C12 C10 . . 125.7(4) ?
    N2 C12 C10 . . 112.5(3) ?
    C12 C13 C14 . . 120.2(4) ?
    C12 C13 H13 . . 119.9 ?
    C14 C13 H13 . . 119.9 ?
    C13 C14 C15 . . 118.6(4) ?
    C13 C14 H14 . . 120.7 ?
    C15 C14 H14 . . 120.7 ?
    C14 C15 C16 . . 120.9(4) ?
    C14 C15 H15 . . 119.6 ?
    C16 C15 H15 . . 119.6 ?
    N2 C16 C15 . . 120.5(4) ?
    N2 C16 C17 . . 118.4(3) ?
    C15 C16 C17 . . 120.5(3) ?
    C21 C17 C18 . . 114.7(4) ?
    C21 C17 C16 . . 121.3(3) ?
    C18 C17 C16 . . 123.7(4) ?
    N3 C18 F1 . . 114.5(4) ?
    N3 C18 C17 . . 125.7(4) ?
    F1 C18 C17 . . 119.7(4) ?
    N3 C19 F2 . . 114.7(4) ?
    N3 C19 C20 . . 126.8(4) ?
    F2 C19 C20 . . 118.4(4) ?
    C19 C20 C21 . . 115.4(4) ?
    C19 C20 H20 . . 122.3 ?
    C21 C20 H20 . . 122.3 ?
    C20 C21 C17 . . 121.5(4) ?
    C20 C21 H21 . . 119.3 ?
    C17 C21 H21 . . 119.3 ?
    C23 C22 N4 . . 124.6(4) ?
    C23 C22 H22 . . 117.7 ?
    N4 C22 H22 . . 117.7 ?
    C22 C23 C24 . . 118.0(4) ?
    C22 C23 H23 . . 121.0 ?
    C24 C23 H23 . . 121.0 ?
    C25 C24 C23 . . 119.1(4) ?
    C25 C24 H24 . . 120.5 ?
    C23 C24 H24 . . 120.5 ?
    C24 C25 C26 . . 119.6(4) ?
    C24 C25 H25 . . 120.2 ?
    C26 C25 H25 . . 120.2 ?
    N4 C26 O2 . . 124.0(4) ?
    N4 C26 C25 . . 123.7(4) ?
    O2 C26 C25 . . 112.2(4) ?
    C28 C27 O2 . . 115.6(4) ?
    C28 C27 C32 . . 121.5(4) ?
    O2 C27 C32 . . 122.9(4) ?
    C29 C28 C27 . . 119.5(4) ?
    C29 C28 H28 . . 120.3 ?
    C27 C28 H28 . . 120.3 ?
    C28 C29 C30 . . 121.5(4) ?
    C28 C29 H29 . . 119.2 ?
    C30 C29 H29 . . 119.2 ?
    C29 C30 C31 . . 118.4(4) ?
    C29 C30 H30 . . 120.8 ?
    C31 C30 H30 . . 120.8 ?
    C32 C31 C30 . . 121.4(4) ?
    C32 C31 C33 . . 115.2(3) ?
    C30 C31 C33 . . 123.3(4) ?
    C31 C32 C27 . . 117.6(4) ?
    C31 C32 Pt2 . . 114.9(3) ?
    C27 C32 Pt2 . . 126.6(3) ?
    C34 C33 N5 . . 122.0(4) ?
    C34 C33 C31 . . 125.6(4) ?
    N5 C33 C31 . . 112.4(3) ?
    C33 C34 C35 . . 120.1(4) ?
    C33 C34 H34 . . 120.0 ?
    C35 C34 H34 . . 120.0 ?
    C34 C35 C36 . . 118.3(4) ?
    C34 C35 H35 . . 120.8 ?
    C36 C35 H35 . . 120.8 ?
    C35 C36 C37 . . 121.1(4) ?
    C35 C36 H36 . . 119.4 ?
    C37 C36 H36 . . 119.4 ?
    N5 C37 C36 . . 120.1(4) ?
    N5 C37 C38 . . 119.0(3) ?
    C36 C37 C38 . . 120.3(3) ?
    C39 C38 C42 . . 114.6(3) ?
    C39 C38 C37 . . 124.0(3) ?
    C42 C38 C37 . . 121.1(3) ?
    N6 C39 F3 . . 114.3(4) ?
    N6 C39 C38 . . 126.7(4) ?
    F3 C39 C38 . . 118.9(4) ?
    N6 C40 F4 . . 115.0(4) ?
    N6 C40 C41 . . 126.4(4) ?
    F4 C40 C41 . . 118.6(4) ?
    C40 C41 C42 . . 115.7(4) ?
    C40 C41 H41 . . 122.1 ?
    C42 C41 H41 . . 122.1 ?
    C41 C42 C38 . . 121.2(4) ?
    C41 C42 H42 . . 119.4 ?
    C38 C42 H42 . . 119.4 ?
loop_
    _geom_torsion_atom_site_label_1
    _geom_torsion_atom_site_label_2
    _geom_torsion_atom_site_label_3
    _geom_torsion_atom_site_label_4
    _geom_torsion_site_symmetry_1
    _geom_torsion_site_symmetry_2
    _geom_torsion_site_symmetry_3
    _geom_torsion_site_symmetry_4
    _geom_torsion
    _geom_torsion_publ_flag
    C5 N1 C1 C2 . . . . -1.9(6) ?
    Pt1 N1 C1 C2 . . . . 173.2(3) ?
    N1 C1 C2 C3 . . . . 0.3(7) ?
    C1 C2 C3 C4 . . . . 0.2(7) ?
    C2 C3 C4 C5 . . . . 1.0(8) ?
    C1 N1 C5 O1 . . . . -177.3(4) ?
    Pt1 N1 C5 O1 . . . . 8.0(6) ?
    C1 N1 C5 C4 . . . . 3.2(6) ?
    Pt1 N1 C5 C4 . . . . -171.6(4) ?
    C6 O1 C5 N1 . . . . 10.8(7) ?
    C6 O1 C5 C4 . . . . -169.6(4) ?
    C3 C4 C5 N1 . . . . -2.9(8) ?
    C3 C4 C5 O1 . . . . 177.5(5) ?
    C5 O1 C6 C7 . . . . 161.3(4) ?
    C5 O1 C6 C11 . . . . -21.3(7) ?
    O1 C6 C7 C8 . . . . -178.6(4) ?
    C11 C6 C7 C8 . . . . 4.0(7) ?
    C6 C7 C8 C9 . . . . -2.0(7) ?
    C7 C8 C9 C10 . . . . -0.8(7) ?
    C8 C9 C10 C11 . . . . 1.7(6) ?
    C8 C9 C10 C12 . . . . -176.0(4) ?
    C9 C10 C11 C6 . . . . 0.2(6) ?
    C12 C10 C11 C6 . . . . 178.1(3) ?
    C9 C10 C11 Pt1 . . . . 169.8(3) ?
    C12 C10 C11 Pt1 . . . . -12.4(4) ?
    O1 C6 C11 C10 . . . . 179.7(4) ?
    C7 C6 C11 C10 . . . . -3.1(6) ?
    O1 C6 C11 Pt1 . . . . 11.4(6) ?
    C7 C6 C11 Pt1 . . . . -171.3(3) ?
    C16 N2 C12 C13 . . . . 7.8(5) ?
    Pt1 N2 C12 C13 . . . . -167.8(3) ?
    C16 N2 C12 C10 . . . . -169.1(3) ?
    Pt1 N2 C12 C10 . . . . 15.3(4) ?
    C11 C10 C12 C13 . . . . -179.3(4) ?
    C9 C10 C12 C13 . . . . -1.5(6) ?
    C11 C10 C12 N2 . . . . -2.5(5) ?
    C9 C10 C12 N2 . . . . 175.3(3) ?
    N2 C12 C13 C14 . . . . -1.3(6) ?
    C10 C12 C13 C14 . . . . 175.2(4) ?
    C12 C13 C14 C15 . . . . -4.0(6) ?
    C13 C14 C15 C16 . . . . 2.6(6) ?
    C12 N2 C16 C15 . . . . -9.2(5) ?
    Pt1 N2 C16 C15 . . . . 165.6(3) ?
    C12 N2 C16 C17 . . . . 162.7(3) ?
    Pt1 N2 C16 C17 . . . . -22.5(5) ?
    C14 C15 C16 N2 . . . . 4.2(6) ?
    C14 C15 C16 C17 . . . . -167.5(4) ?
    N2 C16 C17 C21 . . . . -45.1(5) ?
    C15 C16 C17 C21 . . . . 126.7(4) ?
    N2 C16 C17 C18 . . . . 141.4(4) ?
    C15 C16 C17 C18 . . . . -46.8(5) ?
    C19 N3 C18 F1 . . . . -178.8(4) ?
    C19 N3 C18 C17 . . . . 1.0(6) ?
    C21 C17 C18 N3 . . . . -2.0(6) ?
    C16 C17 C18 N3 . . . . 171.9(4) ?
    C21 C17 C18 F1 . . . . 177.7(3) ?
    C16 C17 C18 F1 . . . . -8.4(6) ?
    C18 N3 C19 F2 . . . . -176.8(3) ?
    C18 N3 C19 C20 . . . . 1.0(6) ?
    N3 C19 C20 C21 . . . . -1.7(6) ?
    F2 C19 C20 C21 . . . . 176.1(3) ?
    C19 C20 C21 C17 . . . . 0.4(5) ?
    C18 C17 C21 C20 . . . . 1.2(5) ?
    C16 C17 C21 C20 . . . . -172.8(3) ?
    C26 N4 C22 C23 . . . . -0.8(6) ?
    Pt2 N4 C22 C23 . . . . 174.2(3) ?
    N4 C22 C23 C24 . . . . -0.1(7) ?
    C22 C23 C24 C25 . . . . 0.5(8) ?
    C23 C24 C25 C26 . . . . 0.0(8) ?
    C22 N4 C26 O2 . . . . -176.9(4) ?
    Pt2 N4 C26 O2 . . . . 8.5(6) ?
    C22 N4 C26 C25 . . . . 1.3(6) ?
    Pt2 N4 C26 C25 . . . . -173.3(4) ?
    C27 O2 C26 N4 . . . . 6.4(7) ?
    C27 O2 C26 C25 . . . . -172.0(4) ?
    C24 C25 C26 N4 . . . . -0.9(8) ?
    C24 C25 C26 O2 . . . . 177.5(5) ?
    C26 O2 C27 C28 . . . . 165.0(4) ?
    C26 O2 C27 C32 . . . . -16.3(7) ?
    O2 C27 C28 C29 . . . . -177.4(4) ?
    C32 C27 C28 C29 . . . . 3.9(7) ?
    C27 C28 C29 C30 . . . . -1.5(7) ?
    C28 C29 C30 C31 . . . . -1.5(7) ?
    C29 C30 C31 C32 . . . . 2.1(6) ?
    C29 C30 C31 C33 . . . . -176.0(4) ?
    C30 C31 C32 C27 . . . . 0.1(6) ?
    C33 C31 C32 C27 . . . . 178.4(3) ?
    C30 C31 C32 Pt2 . . . . 169.9(3) ?
    C33 C31 C32 Pt2 . . . . -11.8(4) ?
    C28 C27 C32 C31 . . . . -3.2(6) ?
    O2 C27 C32 C31 . . . . 178.2(4) ?
    C28 C27 C32 Pt2 . . . . -171.7(3) ?
    O2 C27 C32 Pt2 . . . . 9.7(6) ?
    C37 N5 C33 C34 . . . . 8.4(5) ?
    Pt2 N5 C33 C34 . . . . -167.7(3) ?
    C37 N5 C33 C31 . . . . -169.4(3) ?
    Pt2 N5 C33 C31 . . . . 14.5(4) ?
    C32 C31 C33 C34 . . . . 179.9(4) ?
    C30 C31 C33 C34 . . . . -1.8(6) ?
    C32 C31 C33 N5 . . . . -2.3(5) ?
    C30 C31 C33 N5 . . . . 175.9(3) ?
    N5 C33 C34 C35 . . . . -2.4(6) ?
    C31 C33 C34 C35 . . . . 175.1(4) ?
    C33 C34 C35 C36 . . . . -3.1(6) ?
    C34 C35 C36 C37 . . . . 2.4(6) ?
    C33 N5 C37 C36 . . . . -8.9(5) ?
    Pt2 N5 C37 C36 . . . . 166.4(3) ?
    C33 N5 C37 C38 . . . . 162.7(3) ?
    Pt2 N5 C37 C38 . . . . -21.9(5) ?
    C35 C36 C37 N5 . . . . 3.8(6) ?
    C35 C36 C37 C38 . . . . -167.8(4) ?
    N5 C37 C38 C39 . . . . 142.1(4) ?
    C36 C37 C38 C39 . . . . -46.3(5) ?
    N5 C37 C38 C42 . . . . -44.8(5) ?
    C36 C37 C38 C42 . . . . 126.8(4) ?
    C40 N6 C39 F3 . . . . -178.8(3) ?
    C40 N6 C39 C38 . . . . 0.3(6) ?
    C42 C38 C39 N6 . . . . -1.7(6) ?
    C37 C38 C39 N6 . . . . 171.7(4) ?
    C42 C38 C39 F3 . . . . 177.4(3) ?
    C37 C38 C39 F3 . . . . -9.2(5) ?
    C39 N6 C40 F4 . . . . -177.1(3) ?
    C39 N6 C40 C41 . . . . 2.3(6) ?
    N6 C40 C41 C42 . . . . -3.1(6) ?
    F4 C40 C41 C42 . . . . 176.4(3) ?
    C40 C41 C42 C38 . . . . 1.3(5) ?
    C39 C38 C42 C41 . . . . 0.8(5) ?
    C37 C38 C42 C41 . . . . -172.9(3) ?
loop_
    _geom_hbond_atom_site_label_D
    _geom_hbond_atom_site_label_H
    _geom_hbond_atom_site_label_A
    _geom_hbond_site_symmetry_A
    _geom_hbond_distance_DH
    _geom_hbond_distance_HA
    _geom_hbond_distance_DA
    _geom_hbond_angle_DHA
    _geom_hbond_publ_flag
    C1 H1 Cl1 . 0.95 2.46 3.175(4) 132 y
    C3 H3 F1 1_565 0.95 2.53 3.474(5) 172 y
    C15 H15 F1 . 0.95 2.56 2.989(5) 108 y
    C22 H22 Cl2 . 0.95 2.45 3.170(4) 132 y
    C23 H23 Cl2 2_765 0.95 2.82 3.540(5) 133 y
    C24 H24 F3 1_455 0.95 2.50 3.443(5) 172 y
    C36 H36 F3 . 0.95 2.55 2.975(5) 108 y
    C41 H41 Cl1 . 0.95 2.79 3.684(4) 158 y
_shelx_space_group_comment
;
The symmetry employed for this shelxl refinement is uniquely defined
by the following loop, which should always be used as a source of
symmetry information in preference to the above space-group names.
They are only intended as comments.
;
_shelx_estimated_absorpt_T_min     0.122
_shelx_estimated_absorpt_T_max     0.257
_shelx_hkl_file
;
  -1   0   0   33.49    1.84
   1   0   0   33.40    1.83
   1   0   0   32.40    1.84
   1   0   0   32.63    1.84
  -2   0   0   70.12    3.81
  -2   0   0   70.48    3.81
  -2   0   0   63.40    3.84
  -2   0   0   66.73    3.79
   2   0   0   65.66    3.80
   2   0   0   69.01    3.79
   2   0   0   68.38    3.87
   2   0   0   71.94    3.81
   2   0   0   68.50    3.80
   2   0   0   69.57    3.81
  -3   0   0    8.04    0.53
  -3   0   0    8.98    0.51
  -3   0   0    7.42    0.56
   3   0   0    9.48    0.54
   3   0   0    9.39    0.51
   3   0   0    7.68    0.52
   3   0   0    8.24    0.58
   3   0   0    8.99    0.52
  -4   0   0   56.59    3.34
  -4   0   0   54.22    3.40
  -4   0   0   58.07    3.32
  -4   0   0   60.40    3.34
   4   0   0   62.81    3.36
   4   0   0   54.59    3.41
   4   0   0   63.05    3.32
   4   0   0   63.36    3.34
   4   0   0   57.08    3.34
   4   0   0   60.70    3.35
   4   0   0   62.52    3.36
  -5   0   0  313.71   17.87
  -5   0   0  338.17   17.94
  -5   0   0  314.58   17.99
   5   0   0  345.39   18.02
   5   0   0  317.08   18.17
   5   0   0  318.89   17.91
   5   0   0  324.82   17.92
   5   0   0  314.57   17.91
  -6   0   0    2.88    0.24
  -6   0   0    2.47    0.29
  -6   0   0    2.36    0.36
   6   0   0    2.05    0.26
   6   0   0    2.90    0.32
   6   0   0    2.94    0.26
   6   0   0    2.36    0.38
   6   0   0    2.50    0.29
  -7   0   0   41.14    2.55
  -7   0   0   40.52    2.41
  -7   0   0   44.32    2.43
   7   0   0   45.22    2.59
   7   0   0   39.12    2.38
   7   0   0   37.47    2.41
   7   0   0   41.79    2.44
  -8   0   0    0.03    0.14
  -8   0   0    0.18    0.16
  -8   0   0    0.92    0.31
   8   0   0    0.11    0.13
   8   0   0    0.29    0.25
   8   0   0    0.50    0.22
   8   0   0    0.35    0.17
  -9   0   0   23.74    1.50
  -9   0   0   23.31    1.69
   9   0   0   25.53    1.47
   9   0   0   23.63    1.53
   9   0   0   21.87    1.50
 -10   0   0   20.52    1.57
  10   0   0   19.52    1.36
  10   0   0   21.16    1.32
 -11   0   0    4.02    0.72
  11   0   0    3.99    0.46
  11   0   0    4.09    0.56
  11   0   0    3.97    0.56
 -12   0   0   22.62    1.78
  12   0   0   20.75    1.43
 -13   0   0    1.61    0.65
  13   0   0    1.35    0.38
 -14   0   0    2.08    0.75
  14   0   0    2.98    0.50
  13  -1   0    4.17    0.57
  12  -1   0    2.92    0.45
 -12   1   0    3.77    0.81
  11  -1   0   46.27    2.82
 -11   1   0   48.58    3.16
  10  -1   0    7.15    0.63
  10  -1   0    7.35    0.72
 -10   1   0    7.11    0.88
   9  -1   0    0.27    0.22
   9  -1   0    0.07    0.17
   9  -1   0    0.03    0.31
   9  -1   0   -0.02    0.17
  -9   1   0    0.13    0.31
   8  -1   0    6.85    0.59
   8  -1   0    7.38    0.65
   8  -1   0    9.68    0.83
   8  -1   0    7.73    0.59
  -8   1   0    8.79    0.81
  -8   1   0    6.69    0.60
   7  -1   0   34.72    2.04
   7  -1   0   35.77    2.10
   7  -1   0   35.76    2.05
   7  -1   0   36.06    2.24
   7  -1   0   33.95    2.07
  -7   1   0   35.66    2.24
  -7   1   0   34.23    2.02
  -7   1   0   33.01    2.07
   6  -1   0  192.84   10.90
   6  -1   0  196.05   10.93
   6  -1   0  193.22   11.04
   6  -1   0  197.35   10.89
   6  -1   0  198.07   10.89
  -6   1   0  201.13   11.05
  -6   1   0  195.40   10.87
  -6   1   0  192.93   10.91
   5  -1   0   34.40    1.98
   5  -1   0   33.80    2.01
   5  -1   0   32.98    1.98
   5  -1   0   36.83    2.12
   5  -1   0   34.92    1.98
  -5   1   0   36.56    1.99
  -5   1   0   36.08    2.12
  -5   1   0   31.78    1.99
  -5   1   0   31.77    1.96
   4  -1   0    8.17    0.67
   4  -1   0   11.10    0.63
   4  -1   0   10.05    0.60
   4  -1   0   10.14    0.60
   4  -1   0    8.13    0.58
  -4   1   0    7.81    0.66
  -4   1   0    8.53    0.59
  -4   1   0   10.64    0.62
  -4   1   0   10.71    0.59
   3  -1   0   60.88    3.27
   3  -1   0   55.58    3.30
   3  -1   0   60.21    3.36
   3  -1   0   57.88    3.28
   3  -1   0   58.20    3.28
   3  -1   0   56.55    3.28
  -3   1   0   59.45    3.30
  -3   1   0   57.14    3.36
  -3   1   0   56.30    3.27
  -3   1   0   63.75    3.29
   2  -1   0  111.27    5.99
   2  -1   0  109.04    6.03
   2  -1   0  105.47    5.97
   2  -1   0  104.02    5.97
   2  -1   0  110.27    5.97
   2  -1   0  100.13    5.97
  -2   1   0  111.26    5.97
  -2   1   0  111.25    6.03
   1  -1   0  278.60   15.13
   1  -1   0  261.48   15.19
   1  -1   0  273.97   15.34
   1  -1   0  264.81   15.09
   1  -1   0  266.11   15.19
  -1   1   0  263.80   15.11
  -1   1   0  266.01   15.12
  -1   1   0  286.13   15.29
   0  -1   0   30.11    1.74
   0   1   0   33.44    1.72
   0   1   0   29.51    1.72
  -1  -1   0   72.85    3.99
  -1  -1   0   69.09    3.99
   1   1   0   73.01    4.00
  -2  -1   0   11.91    0.73
  -2  -1   0   12.38    0.70
  -2  -1   0   11.12    0.72
  -2  -1   0   11.94    0.69
   2   1   0   13.54    0.71
   2   1   0   11.47    0.71
   2   1   0   11.73    0.72
   2   1   0   12.29    0.69
  -3  -1   0   72.64    4.07
  -3  -1   0   68.69    4.07
  -3  -1   0   70.67    4.10
   3   1   0   68.80    4.06
   3   1   0   76.25    4.03
   3   1   0   76.43    4.04
   3   1   0   75.61    4.06
  -4  -1   0   81.44    4.63
  -4  -1   0   77.12    4.58
  -4  -1   0   84.75    4.59
   4   1   0   86.97    4.54
   4   1   0   77.30    4.58
   4   1   0   80.85    4.55
   4   1   0   83.80    4.58
  -5  -1   0   99.29    5.52
  -5  -1   0   96.96    5.53
  -5  -1   0   96.35    5.59
  -5  -1   0  100.85    5.53
   5   1   0  100.29    5.52
   5   1   0   97.87    5.54
   5   1   0   94.11    5.52
   5   1   0   96.94    5.48
   5   1   0  104.59    5.47
   5   1   0   97.21    5.59
  -6  -1   0   43.97    2.48
  -6  -1   0   40.63    2.44
  -6  -1   0   44.11    2.56
  -6  -1   0   43.68    2.49
   6   1   0   43.30    2.46
   6   1   0   39.45    2.46
   6   1   0   46.79    2.58
   6   1   0   39.68    2.48
   6   1   0   41.85    2.43
  -7  -1   0    0.16    0.14
  -7  -1   0   -0.12    0.12
  -7  -1   0    0.16    0.19
  -7  -1   0   -0.11    0.09
   7   1   0   -0.04    0.18
   7   1   0   -0.08    0.14
   7   1   0    0.17    0.12
   7   1   0    0.06    0.14
   7   1   0    0.04    0.14
  -8  -1   0   41.68    2.51
  -8  -1   0   41.73    2.49
  -8  -1   0   42.04    2.61
  -8  -1   0   42.12    2.49
   8   1   0   42.22    2.49
   8   1   0   39.59    2.61
   8   1   0   42.98    2.42
   8   1   0   42.66    2.49
   8   1   0   41.27    2.49
  -9  -1   0   25.41    1.67
  -9  -1   0   27.40    1.84
   9   1   0   26.03    1.68
   9   1   0   26.96    1.69
   9   1   0   27.28    1.61
 -10  -1   0   28.22    1.94
 -10  -1   0   29.60    1.76
  10   1   0   27.71    1.68
  10   1   0   25.27    1.76
  10   1   0   26.47    1.76
 -11  -1   0   18.43    1.21
 -11  -1   0   18.51    1.43
  11   1   0   15.71    1.21
  11   1   0   16.18    1.22
  11   1   0   15.83    1.12
 -12  -1   0    0.17    0.41
  12   1   0    0.23    0.31
  12   1   0   -0.24    0.21
  12   1   0    0.09    0.28
 -13  -1   0    8.07    1.09
  13   1   0    7.49    0.71
 -14  -1   0    1.38    0.65
 -14  -1   0    1.13    0.40
  14   1   0    1.30    0.38
  13  -2   0    3.84    0.58
  12  -2   0   15.13    1.14
  11  -2   0    0.73    0.31
  10  -2   0    0.49    0.25
 -10   2   0   -0.09    0.36
   9  -2   0    4.62    0.73
   9  -2   0    4.22    0.46
  -9   2   0    3.39    0.62
   8  -2   0   40.08    2.47
   8  -2   0   39.97    2.52
   8  -2   0   44.88    2.72
   8  -2   0   41.54    2.47
  -8   2   0   46.17    2.74
  -8   2   0   39.85    2.50
   7  -2   0   44.20    2.53
   7  -2   0   41.98    2.57
   7  -2   0   47.33    2.76
   7  -2   0   40.87    2.50
   7  -2   0   42.34    2.53
  -7   2   0   45.29    2.74
  -7   2   0   43.18    2.56
  -7   2   0   42.68    2.50
   6  -2   0   35.34    2.06
   6  -2   0   34.99    2.25
   6  -2   0   35.67    2.08
   6  -2   0   36.37    2.09
   6  -2   0   37.02    2.13
  -6   2   0   36.43    2.06
  -6   2   0   33.49    2.10
  -6   2   0   36.32    2.26
   5  -2   0   11.52    0.70
   5  -2   0    9.77    0.82
   5  -2   0    9.24    0.68
   5  -2   0   11.83    0.71
   5  -2   0   11.85    0.75
  -5   2   0   10.73    0.84
  -5   2   0   11.42    0.69
  -5   2   0   11.93    0.74
   4  -2   0    2.81    0.36
   4  -2   0    3.25    0.25
   4  -2   0    3.78    0.31
   4  -2   0    3.09    0.28
   4  -2   0    3.08    0.26
  -4   2   0    3.09    0.26
  -4   2   0    3.66    0.39
  -4   2   0    3.57    0.30
   3  -2   0  307.42   18.51
   3  -2   0  327.61   18.37
   3  -2   0  331.52   18.44
   3  -2   0  348.20   18.38
   3  -2   0  340.23   18.36
   3  -2   0  310.57   18.63
  -3   2   0  328.90   18.38
  -3   2   0  344.74   18.35
  -3   2   0  351.72   18.45
  -3   2   0  328.30   18.34
   2  -2   0  137.81    8.09
   2  -2   0  152.74    8.02
   2  -2   0  142.22    8.02
   2  -2   0  146.73    8.04
   2  -2   0  136.76    8.01
   2  -2   0  143.40    8.03
   2  -2   0  143.23    8.02
  -2   2   0  150.39    8.04
  -2   2   0  149.53    8.10
  -2   2   0  142.34    8.02
  -2   2   0  148.82    8.02
   1  -2   0   93.97    5.26
   1  -2   0   89.77    5.26
   1  -2   0   97.22    5.25
   1  -2   0   94.84    5.26
  -1   2   0   91.31    5.26
  -1   2   0   96.53    5.29
  -1   2   0   95.74    5.26
  -1   2   0  101.18    5.28
   0  -2   0   56.02    3.23
   0  -2   0   56.28    3.21
   0   2   0   55.43    3.21
   0   2   0   62.34    3.21
   0   2   0   58.71    3.20
  -1  -2   0   12.39    0.75
  -1  -2   0   12.49    0.74
  -1  -2   0   12.77    0.74
   1   2   0   13.34    0.75
  -2  -2   0  238.24   14.48
  -2  -2   0  250.96   14.11
  -2  -2   0  253.04   14.58
   2   2   0  268.58   14.19
   2   2   0  269.11   14.19
   2   2   0  247.96   14.56
  -3  -2   0   90.70    5.30
  -3  -2   0   95.00    5.35
  -3  -2   0   97.92    5.35
   3   2   0   90.01    5.32
   3   2   0  103.79    5.32
   3   2   0   96.26    5.34
  -4  -2   0  108.59    6.24
  -4  -2   0  111.97    6.17
  -4  -2   0  106.98    6.25
  -4  -2   0  108.65    6.19
  -4  -2   0  103.63    6.22
   4   2   0  117.74    6.21
   4   2   0  112.53    6.18
   4   2   0  113.57    6.23
   4   2   0  115.42    6.22
   4   2   0  116.12    6.17
  -5  -2   0   48.31    2.83
  -5  -2   0   48.58    2.79
  -5  -2   0   46.19    2.86
  -5  -2   0   47.87    2.75
   5   2   0   50.65    2.77
   5   2   0   52.81    2.75
   5   2   0   50.83    2.82
   5   2   0   48.60    2.80
  -6  -2   0    2.72    0.29
  -6  -2   0    2.64    0.22
  -6  -2   0    2.59    0.33
   6   2   0    2.81    0.22
   6   2   0    2.78    0.41
   6   2   0    3.12    0.24
   6   2   0    2.83    0.30
   6   2   0    2.87    0.29
   6   2   0    3.12    0.29
  -7  -2   0   51.59    3.23
  -7  -2   0   54.53    3.18
  -7  -2   0   52.78    3.09
   7   2   0   56.78    3.20
   7   2   0   56.12    3.16
   7   2   0   55.87    3.11
   7   2   0   56.19    3.26
  -8  -2   0    0.14    0.21
  -8  -2   0    0.10    0.13
  -8  -2   0    0.24    0.17
   8   2   0    0.16    0.12
   8   2   0    0.17    0.16
   8   2   0    0.00    0.20
   8   2   0    0.50    0.21
  -9  -2   0  117.86    6.51
  -9  -2   0  117.24    6.63
   9   2   0  113.91    6.48
   9   2   0  111.47    6.48
   9   2   0  107.18    6.50
   9   2   0  117.18    6.41
 -10  -2   0   11.35    0.98
 -10  -2   0   11.33    0.85
  10   2   0   10.37    0.85
  10   2   0   10.22    0.82
  10   2   0    9.55    0.81
  10   2   0   10.12    0.74
 -11  -2   0   -0.03    0.30
 -11  -2   0    0.11    0.22
 -11  -2   0    0.32    0.22
  11   2   0    0.25    0.20
  11   2   0    0.19    0.24
  11   2   0   -0.12    0.21
 -12  -2   0    6.23    0.58
 -12  -2   0    4.09    0.73
 -12  -2   0    4.29    0.57
  12   2   0    5.47    0.53
  12   2   0    4.54    0.61
  12   2   0    4.08    0.59
 -13  -2   0    6.43    0.96
 -13  -2   0    5.49    0.60
  13   2   0    5.64    0.70
  13   2   0    4.32    0.66
 -14  -2   0   30.34    2.26
 -14  -2   0   27.92    1.80
  14   2   0   25.30    2.02
 -15  -2   0    1.06    0.36
 -15  -2   0    0.90    0.69
  12  -3   0    2.52    0.48
  11  -3   0    0.53    0.32
  10  -3   0    0.94    0.32
   9  -3   0   63.89    3.96
   9  -3   0   61.96    3.65
   8  -3   0   24.29    1.47
   8  -3   0   23.14    1.71
   8  -3   0   23.07    1.46
  -8   3   0   23.31    1.51
  -8   3   0   22.94    1.70
  -8   3   0   22.67    1.43
   7  -3   0   38.40    2.21
   7  -3   0   35.73    2.26
   7  -3   0   39.46    2.21
   7  -3   0   38.06    2.21
   7  -3   0   37.86    2.44
  -7   3   0   37.03    2.25
  -7   3   0   37.03    2.19
  -7   3   0   34.78    2.40
   6  -3   0    7.84    0.53
   6  -3   0    8.04    0.55
   6  -3   0    5.63    0.47
   6  -3   0    8.12    0.59
   6  -3   0    6.20    0.69
   6  -3   0    7.54    0.53
  -6   3   0    7.39    0.58
  -6   3   0    6.80    0.70
  -6   3   0    7.56    0.52
   5  -3   0   14.27    0.94
   5  -3   0   15.68    0.94
   5  -3   0   16.26    1.11
   5  -3   0   15.42    0.91
   5  -3   0   15.65    0.93
   5  -3   0   15.11    0.98
  -5   3   0   13.86    0.96
  -5   3   0   13.77    0.92
  -5   3   0   15.54    1.10
   4  -3   0  150.32    8.52
   4  -3   0  157.61    8.66
   4  -3   0  153.07    8.50
   4  -3   0  151.22    8.48
   4  -3   0  144.59    8.51
   4  -3   0  162.62    8.56
  -4   3   0  146.06    8.54
  -4   3   0  152.17    8.50
  -4   3   0  160.58    8.66
   3  -3   0    2.47    0.21
   3  -3   0    2.56    0.23
   3  -3   0    2.21    0.18
   3  -3   0    2.95    0.29
   3  -3   0    2.23    0.21
   3  -3   0    2.30    0.34
  -3   3   0    2.33    0.21
  -3   3   0    2.46    0.19
  -3   3   0    2.15    0.33
   2  -3   0  298.45   16.17
   2  -3   0  281.85   16.16
   2  -3   0  294.69   16.16
   2  -3   0  279.21   16.25
  -2   3   0  287.98   16.24
  -2   3   0  310.11   16.20
  -2   3   0  293.82   16.16
  -2   3   0  294.11   16.32
   1  -3   0   42.37    2.44
   1  -3   0   42.47    2.51
   1  -3   0   40.43    2.45
   1  -3   0   43.29    2.42
   1  -3   0   43.43    2.45
  -1   3   0   43.96    2.44
  -1   3   0   44.94    2.47
  -1   3   0   47.53    2.45
  -1   3   0   45.23    2.44
   0  -3   0   13.61    0.79
   0  -3   0   12.22    0.75
   0   3   0   12.95    0.75
   0   3   0   12.92    0.73
   0   3   0   13.12    0.75
  -1  -3   0   74.69    4.42
  -1  -3   0   78.50    4.43
  -1  -3   0   80.00    4.42
   1   3   0   76.64    4.42
   1   3   0   83.75    4.39
   1   3   0   83.16    4.40
  -2  -3   0   96.52    5.48
  -2  -3   0   94.71    5.46
  -2  -3   0   96.93    5.46
   2   3   0  104.91    5.48
  -3  -3   0  376.41   21.75
  -3  -3   0  376.13   21.33
   3   3   0  381.94   21.48
   3   3   0  385.61   21.35
   3   3   0  387.99   21.42
   3   3   0  405.10   21.47
  -4  -3   0   18.83    1.22
  -4  -3   0   21.16    1.24
  -4  -3   0   19.74    1.23
   4   3   0   22.28    1.18
   4   3   0   19.23    1.18
   4   3   0   21.15    1.23
   4   3   0   21.27    1.19
  -5  -3   0    4.48    0.39
  -5  -3   0    4.60    0.39
  -5  -3   0    3.81    0.33
  -5  -3   0    5.27    0.55
   5   3   0    5.25    0.36
   5   3   0    5.14    0.30
   5   3   0    5.29    0.31
   5   3   0    5.12    0.39
   5   3   0    4.31    0.35
  -6  -3   0   32.07    2.05
  -6  -3   0   33.12    2.10
  -6  -3   0   33.14    2.08
   6   3   0   37.34    1.98
   6   3   0   37.87    2.00
   6   3   0   37.07    2.04
  -7  -3   0   49.47    2.98
  -7  -3   0   53.60    3.12
  -7  -3   0   51.16    3.08
  -7  -3   0   46.53    3.04
  -7  -3   0   50.88    2.95
   7   3   0   57.64    2.97
   7   3   0   54.64    3.10
   7   3   0   56.67    3.04
   7   3   0   55.13    2.99
  -8  -3   0  154.60    8.99
  -8  -3   0  157.40    9.03
  -8  -3   0  163.99    9.18
  -8  -3   0  148.74    9.08
  -8  -3   0  172.77    9.14
   8   3   0  161.65    9.14
   8   3   0  167.23    9.08
   8   3   0  171.84    9.03
  -9  -3   0    0.77    0.25
  -9  -3   0    0.76    0.18
  -9  -3   0    0.69    0.28
  -9  -3   0    0.84    0.22
   9   3   0    1.10    0.20
   9   3   0    1.03    0.26
   9   3   0    0.50    0.25
 -10  -3   0    2.27    0.30
 -10  -3   0    2.54    0.48
 -10  -3   0    1.87    0.35
  10   3   0    2.89    0.41
  10   3   0    2.88    0.32
  10   3   0    2.35    0.39
 -11  -3   0    4.08    0.43
 -11  -3   0    4.20    0.65
 -11  -3   0    3.90    0.52
  11   3   0    4.65    0.54
  11   3   0    3.60    0.53
  11   3   0    3.75    0.49
 -12  -3   0   27.85    2.00
 -12  -3   0   27.88    1.75
 -12  -3   0   27.57    1.68
 -12  -3   0   28.50    1.84
  12   3   0   28.35    1.83
  12   3   0   26.09    1.84
  12   3   0   25.69    1.80
 -13  -3   0   16.53    1.13
 -13  -3   0   18.06    1.52
 -13  -3   0   19.97    1.34
  13   3   0   16.56    1.30
  13   3   0   15.55    1.29
 -14  -3   0    0.73    0.24
 -14  -3   0    1.38    0.59
  14   3   0    0.49    0.41
 -15  -3   0    2.80    0.78
  15   3   0    1.49    0.49
  12  -4   0   -0.20    0.33
  11  -4   0    2.70    0.49
  10  -4   0   16.49    1.17
   9  -4   0    1.83    0.35
   9  -4   0    2.22    0.60
   8  -4   0   37.90    2.22
   8  -4   0   35.95    2.49
  -8   4   0   35.96    2.26
  -8   4   0   36.89    2.18
   7  -4   0    0.07    0.17
   7  -4   0   -0.41    0.27
  -7   4   0    0.07    0.15
  -7   4   0   -0.14    0.20
   6  -4   0    8.59    0.67
   6  -4   0   11.00    0.89
   6  -4   0    9.41    0.67
   6  -4   0    9.31    0.66
  -6   4   0    8.67    0.71
  -6   4   0    9.48    0.66
  -6   4   0   11.50    0.92
   5  -4   0   51.79    2.93
   5  -4   0   51.68    2.99
   5  -4   0   49.58    2.97
   5  -4   0   55.43    3.19
   5  -4   0   55.31    3.04
   5  -4   0   50.86    2.98
  -5   4   0   52.94    2.97
  -5   4   0   49.93    3.02
   4  -4   0   51.59    2.77
   4  -4   0   49.64    2.89
   4  -4   0   47.12    2.72
   4  -4   0   47.26    2.68
   4  -4   0   44.22    2.71
   4  -4   0   46.03    2.71
  -4   4   0   46.93    2.71
  -4   4   0   50.57    2.89
  -4   4   0   46.86    2.76
   3  -4   0  130.99    7.21
   3  -4   0  119.17    7.18
   3  -4   0  125.06    7.32
   3  -4   0  126.13    7.15
   3  -4   0  131.60    7.19
   3  -4   0  126.84    7.18
  -3   4   0  130.23    7.18
  -3   4   0  140.18    7.16
  -3   4   0  132.85    7.23
   2  -4   0    3.13    0.24
   2  -4   0    3.04    0.25
   2  -4   0    2.89    0.35
   2  -4   0    3.11    0.25
   2  -4   0    3.15    0.23
  -2   4   0    3.29    0.25
  -2   4   0    3.17    0.29
  -2   4   0    3.23    0.25
  -2   4   0    3.60    0.22
   1  -4   0   22.76    1.29
   1  -4   0   25.85    1.40
   1  -4   0   20.51    1.28
   1  -4   0   22.06    1.28
  -1   4   0   24.02    1.29
  -1   4   0   21.36    1.31
  -1   4   0   23.65    1.29
  -1   4   0   21.85    1.29
   0  -4   0   68.11    3.88
   0  -4   0   65.70    3.83
   0  -4   0   68.04    3.88
   0   4   0   71.76    3.83
   0   4   0   70.94    3.80
   0   4   0   69.78    3.80
   0   4   0   69.52    3.80
   0   4   0   65.52    3.83
  -1  -4   0   79.14    4.51
  -1  -4   0   77.34    4.51
  -1  -4   0   76.10    4.52
   1   4   0   83.87    4.47
   1   4   0   88.23    4.48
   1   4   0   79.31    4.50
  -2  -4   0   99.54    5.77
  -2  -4   0   96.05    5.78
  -2  -4   0  102.67    5.81
   2   4   0  102.22    5.80
   2   4   0  112.44    5.74
   2   4   0  110.54    5.74
  -3  -4   0   20.39    1.21
  -3  -4   0   19.01    1.21
  -3  -4   0   20.73    1.26
  -3  -4   0   21.48    1.21
   3   4   0   22.91    1.17
   3   4   0   21.09    1.17
   3   4   0   21.06    1.25
  -4  -4   0    0.05    0.08
  -4  -4   0    0.13    0.12
  -4  -4   0    0.16    0.10
   4   4   0    0.21    0.07
   4   4   0    0.19    0.05
   4   4   0    0.02    0.10
   4   4   0    0.10    0.06
  -5  -4   0    1.77    0.24
  -5  -4   0    1.36    0.22
  -5  -4   0    1.70    0.21
   5   4   0    1.62    0.17
   5   4   0    2.17    0.17
   5   4   0    1.81    0.18
  -6  -4   0  115.59    6.59
  -6  -4   0  112.44    6.57
  -6  -4   0  114.20    6.57
   6   4   0  122.73    6.45
   6   4   0  122.46    6.51
   6   4   0  111.36    6.51
  -7  -4   0   41.42    2.49
  -7  -4   0   42.49    2.50
  -7  -4   0   40.96    2.51
   7   4   0   41.17    2.43
   7   4   0   39.32    2.41
   7   4   0   43.89    2.35
   7   4   0   43.00    2.37
  -8  -4   0    8.03    0.64
  -8  -4   0    9.49    0.74
  -8  -4   0    9.72    0.76
  -8  -4   0    9.93    0.61
  -8  -4   0   10.60    0.83
   8   4   0   10.11    0.62
   8   4   0   10.06    0.59
   8   4   0    9.39    0.68
   8   4   0    8.83    0.74
  -9  -4   0    4.13    0.50
  -9  -4   0    4.74    0.50
  -9  -4   0    3.64    0.38
  -9  -4   0    4.15    0.35
   9   4   0    3.54    0.42
   9   4   0    3.63    0.49
   9   4   0    3.96    0.35
 -10  -4   0    0.67    0.31
 -10  -4   0    1.52    0.23
 -10  -4   0    1.48    0.34
  10   4   0    1.29    0.29
  10   4   0    1.52    0.35
 -11  -4   0   40.52    2.22
 -11  -4   0   35.98    2.33
 -11  -4   0   36.20    2.44
  11   4   0   35.69    2.35
  11   4   0   36.66    2.29
 -12  -4   0    9.58    0.88
 -12  -4   0   10.23    0.76
 -12  -4   0   10.91    1.03
  12   4   0   10.18    0.86
  12   4   0    9.33    0.90
  12   4   0    9.71    0.87
 -13  -4   0    5.97    0.72
 -13  -4   0    6.48    0.91
 -13  -4   0    5.63    0.55
  13   4   0    5.01    0.65
  13   4   0    4.11    0.64
  13   4   0    5.12    0.65
 -14  -4   0    2.58    0.69
  14   4   0    2.00    0.48
 -15  -4   0    1.69    0.67
  15   4   0    1.40    0.51
  11  -5   0    7.23    0.78
  10  -5   0    7.40    0.74
   9  -5   0    7.83    1.06
   9  -5   0    8.86    0.76
   8  -5   0    0.43    0.44
   8  -5   0    0.14    0.24
  -8   5   0    0.07    0.21
  -8   5   0   -0.09    0.26
   7  -5   0   15.80    1.20
   7  -5   0   12.35    0.88
  -7   5   0   12.14    0.85
  -7   5   0   10.50    0.91
   6  -5   0    0.52    0.18
   6  -5   0    0.58    0.33
  -6   5   0    0.45    0.21
  -6   5   0    0.35    0.16
   5  -5   0   28.10    1.79
   5  -5   0   24.22    1.56
   5  -5   0   27.33    1.58
  -5   5   0   26.12    1.56
  -5   5   0   25.91    1.62
   4  -5   0   35.79    2.18
   4  -5   0   39.32    2.28
   4  -5   0   35.43    2.22
   4  -5   0   40.77    2.44
   4  -5   0   41.40    2.26
  -4   5   0   41.39    2.25
  -4   5   0   40.75    2.30
   3  -5   0    8.24    0.72
   3  -5   0    7.96    0.54
   3  -5   0    7.73    0.51
   3  -5   0    8.96    0.57
   3  -5   0    9.29    0.59
   3  -5   0    8.94    0.54
  -3   5   0    9.67    0.63
  -3   5   0    9.75    0.52
  -3   5   0    8.57    0.57
   2  -5   0   23.56    1.36
   2  -5   0   20.78    1.18
   2  -5   0   20.92    1.19
   2  -5   0   19.88    1.19
  -2   5   0   20.37    1.17
  -2   5   0   19.69    1.19
  -2   5   0   18.58    1.23
  -2   5   0   21.34    1.20
   1  -5   0   27.40    1.65
   1  -5   0   27.23    1.75
  -1   5   0   30.41    1.66
  -1   5   0   28.66    1.65
  -1   5   0   29.47    1.69
  -1   5   0   31.42    1.65
   0  -5   0  294.37   16.35
   0  -5   0  300.68   16.41
   0  -5   0  297.12   16.42
   0   5   0  292.04   16.38
   0   5   0  314.61   16.31
   0   5   0  317.90   16.36
   0   5   0  275.24   16.33
   0   5   0  273.49   16.35
  -1  -5   0   86.30    5.11
  -1  -5   0   79.47    5.08
  -1  -5   0   85.89    5.09
   1   5   0   88.06    5.08
   1   5   0   96.86    5.05
   1   5   0   95.74    5.04
   1   5   0  104.10    5.06
  -2  -5   0   37.94    2.33
  -2  -5   0   37.98    2.31
  -2  -5   0   40.95    2.35
   2   5   0   44.41    2.29
   2   5   0   40.68    2.33
   2   5   0   43.21    2.28
  -3  -5   0    6.86    0.43
  -3  -5   0    6.05    0.41
  -3  -5   0    6.13    0.47
   3   5   0    6.06    0.38
   3   5   0    7.07    0.38
   3   5   0    6.65    0.46
  -4  -5   0    2.17    0.21
  -4  -5   0    2.55    0.29
  -4  -5   0    2.34    0.21
   4   5   0    2.62    0.17
   4   5   0    2.29    0.16
  -5  -5   0  418.07   24.13
  -5  -5   0  419.45   24.15
  -5  -5   0  367.16   24.77
   5   5   0  489.12   24.07
   5   5   0  473.21   24.39
   5   5   0  443.60   24.24
  -6  -5   0   19.07    1.29
  -6  -5   0   20.56    1.30
  -6  -5   0   19.53    1.25
   6   5   0   20.38    1.20
   6   5   0   19.24    1.20
   6   5   0   23.26    1.19
  -7  -5   0   12.45    0.86
  -7  -5   0   11.20    0.88
  -7  -5   0   12.53    0.89
   7   5   0   12.95    0.72
   7   5   0   12.20    0.80
   7   5   0   12.19    0.80
   7   5   0   13.72    0.80
  -8  -5   0    2.64    0.39
  -8  -5   0    2.14    0.34
  -8  -5   0    2.88    0.41
   8   5   0    2.38    0.20
   8   5   0    2.69    0.31
   8   5   0    2.64    0.32
  -9  -5   0    8.78    0.73
  -9  -5   0    8.32    0.72
   9   5   0    7.47    0.70
   9   5   0    8.64    0.64
 -10  -5   0   71.21    4.04
 -10  -5   0   63.55    4.03
  10   5   0   64.84    4.02
  10   5   0   72.17    3.93
 -11  -5   0    0.40    0.29
 -11  -5   0    0.66    0.31
  11   5   0    0.15    0.26
  11   5   0    0.36    0.24
 -12  -5   0   28.54    1.96
 -12  -5   0   30.30    1.89
  12   5   0   25.57    1.86
  12   5   0   25.88    1.78
 -13  -5   0    5.29    0.80
 -13  -5   0    5.09    0.77
  13   5   0    4.62    0.68
  13   5   0    4.74    0.62
  13   5   0    5.06    0.64
 -14  -5   0    3.04    0.70
  14   5   0    2.01    0.50
  14   5   0    3.57    0.57
 -15  -5   0    7.86    1.14
  15   5   0    6.71    0.83
  10  -6   0    6.43    1.09
  10  -6   0    5.10    0.64
   9  -6   0   -0.22    0.25
   9  -6   0    0.17    0.43
   8  -6   0    5.52    0.56
   8  -6   0    5.54    0.84
  -8   6   0    4.00    0.57
  -8   6   0    5.29    0.52
   7  -6   0    5.21    0.54
   7  -6   0    6.90    0.91
  -7   6   0    5.90    0.63
  -7   6   0    5.15    0.51
   6  -6   0   66.15    3.86
   6  -6   0   71.39    4.16
  -6   6   0   66.90    3.85
  -6   6   0   65.15    3.92
   5  -6   0    1.07    0.21
   5  -6   0    1.74    0.42
  -5   6   0    0.92    0.20
  -5   6   0    1.06    0.27
   4  -6   0    3.45    0.32
   4  -6   0    2.48    0.46
  -4   6   0    3.36    0.32
  -4   6   0    3.28    0.38
   3  -6   0   14.92    0.86
   3  -6   0   17.04    1.13
   3  -6   0   14.44    0.91
   3  -6   0   14.58    0.91
  -3   6   0   14.86    0.85
  -3   6   0   14.93    0.92
  -3   6   0   14.44    0.97
   2  -6   0   45.33    2.65
   2  -6   0   44.30    2.44
   2  -6   0   42.43    2.45
   2  -6   0   41.81    2.45
  -2   6   0   44.31    2.45
  -2   6   0   44.06    2.48
  -2   6   0   44.65    2.53
  -2   6   0   43.57    2.48
   1  -6   0  179.37   10.57
   1  -6   0  191.78   10.62
   1  -6   0  161.96   10.44
  -1   6   0  201.38   10.45
  -1   6   0  200.20   10.45
  -1   6   0  192.07   10.44
  -1   6   0  194.61   10.49
   0  -6   0    6.14    0.49
   0  -6   0    5.42    0.45
   0  -6   0    5.44    0.39
   0   6   0    5.08    0.34
   0   6   0    6.15    0.39
   0   6   0    5.32    0.39
   0   6   0    5.78    0.35
  -1  -6   0   24.35    1.63
  -1  -6   0   25.03    1.61
  -1  -6   0   24.84    1.65
   1   6   0   29.22    1.56
   1   6   0   31.18    1.59
   1   6   0   27.28    1.61
   1   6   0   32.12    1.59
  -2  -6   0    3.55    0.29
  -2  -6   0    3.94    0.32
  -2  -6   0    3.44    0.31
   2   6   0    3.42    0.25
   2   6   0    3.81    0.26
   2   6   0    3.53    0.30
  -3  -6   0   39.20    2.33
  -3  -6   0   40.42    2.35
  -3  -6   0   39.64    2.39
   3   6   0   41.12    2.38
   3   6   0   45.01    2.31
   3   6   0   41.74    2.30
  -4  -6   0  101.62    6.27
  -4  -6   0  106.53    6.28
  -4  -6   0  103.88    6.35
   4   6   0  117.34    6.24
   4   6   0  117.26    6.35
   4   6   0  130.10    6.25
  -5  -6   0   18.42    1.25
  -5  -6   0   20.60    1.33
  -5  -6   0   20.29    1.25
   5   6   0   21.37    1.21
   5   6   0   21.62    1.19
   5   6   0   24.24    1.21
  -6  -6   0   82.69    5.31
  -6  -6   0   96.52    5.37
  -6  -6   0   94.62    5.28
   6   6   0   97.79    5.24
   6   6   0   97.76    5.23
  -7  -6   0    2.66    0.38
  -7  -6   0    2.19    0.34
  -7  -6   0    2.21    0.30
   7   6   0    2.14    0.24
   7   6   0    2.11    0.25
   7   6   0    2.39    0.22
  -8  -6   0   19.28    1.35
  -8  -6   0   20.35    1.34
  -8  -6   0   19.67    1.29
   8   6   0   21.17    1.14
   8   6   0   21.03    1.24
   8   6   0   18.47    1.23
  -9  -6   0   37.98    2.38
  -9  -6   0   39.05    2.41
   9   6   0   40.04    2.30
 -10  -6   0   47.83    2.86
 -10  -6   0   46.63    2.83
  10   6   0   43.69    2.83
  10   6   0   46.83    2.73
 -11  -6   0   47.62    2.79
 -11  -6   0   45.89    2.78
  11   6   0   40.85    2.74
  11   6   0   42.33    2.64
 -12  -6   0    1.51    0.38
 -12  -6   0    1.13    0.40
  12   6   0    1.24    0.33
  12   6   0    1.31    0.40
 -13  -6   0    3.80    0.65
  13   6   0    3.64    0.53
 -14  -6   0    1.98    0.57
  14   6   0    2.72    0.51
  14   6   0    2.37    0.49
 -15  -6   0    7.38    1.04
  15   6   0    6.50    0.80
  15   6   0    5.61    0.77
  10  -7   0    0.36    0.57
  10  -7   0   -0.29    0.30
   9  -7   0    0.62    0.33
   9  -7   0    1.01    0.59
   8  -7   0    8.44    0.75
   8  -7   0   11.08    1.17
  -8   7   0    7.94    0.71
  -8   7   0    7.91    0.93
   7  -7   0   17.38    1.19
   7  -7   0   17.87    1.52
  -7   7   0   18.01    1.29
  -7   7   0   18.44    1.19
   6  -7   0    4.52    0.48
   6  -7   0    5.09    0.76
  -6   7   0    5.38    0.61
  -6   7   0    4.97    0.48
   5  -7   0    5.83    0.74
   5  -7   0    5.95    0.49
  -5   7   0    6.04    0.51
  -5   7   0    6.36    0.61
   4  -7   0   -0.16    0.25
   4  -7   0   -0.08    0.11
  -4   7   0   -0.16    0.13
  -4   7   0    0.22    0.21
   3  -7   0   48.47    2.75
   3  -7   0   40.83    2.47
  -3   7   0   41.49    2.51
  -3   7   0   46.15    2.59
   2  -7   0   39.71    2.25
   2  -7   0   39.60    2.46
  -2   7   0   41.45    2.35
  -2   7   0   39.65    2.29
   1  -7   0   27.68    1.89
   1  -7   0   30.50    1.92
   1  -7   0   29.61    1.76
  -1   7   0   30.42    1.76
  -1   7   0   32.22    1.76
  -1   7   0   31.90    1.82
  -1   7   0   32.79    1.76
   0  -7   0   22.43    1.51
   0  -7   0   21.54    1.42
   0  -7   0   22.25    1.53
   0   7   0   24.75    1.42
   0   7   0   26.19    1.44
   0   7   0   27.51    1.39
   0   7   0   25.32    1.39
  -1  -7   0    0.42    0.15
  -1  -7   0    0.76    0.19
  -1  -7   0    0.41    0.13
   1   7   0    0.25    0.10
   1   7   0    0.41    0.05
   1   7   0    0.36    0.07
   1   7   0    0.26    0.10
   1   7   0    0.52    0.06
   1   7   0    0.44    0.12
  -2  -7   0   62.52    3.63
  -2  -7   0   62.51    3.62
  -2  -7   0   61.36    3.65
   2   7   0   68.85    3.58
   2   7   0   64.61    3.57
   2   7   0   64.02    3.57
   2   7   0   62.64    3.62
  -3  -7   0   50.49    3.03
  -3  -7   0   52.54    2.99
  -3  -7   0   48.38    2.96
   3   7   0   53.01    3.01
   3   7   0   54.83    2.93
   3   7   0   55.39    2.94
  -4  -7   0   35.38    2.20
  -4  -7   0   37.38    2.21
  -4  -7   0   37.05    2.29
   4   7   0   43.05    2.19
   4   7   0   41.03    2.17
  -5  -7   0    8.76    0.61
  -5  -7   0    9.30    0.62
  -5  -7   0   10.27    0.74
   5   7   0   11.27    0.60
   5   7   0   10.78    0.60
  -6  -7   0    2.00    0.23
  -6  -7   0    1.86    0.22
  -6  -7   0    2.34    0.36
   6   7   0    2.21    0.18
   6   7   0    2.25    0.20
   6   7   0    2.55    0.20
  -7  -7   0   37.68    2.55
  -7  -7   0   45.03    2.63
  -7  -7   0   42.81    2.52
   7   7   0   42.19    2.47
   7   7   0   45.01    2.49
   7   7   0   48.43    2.47
  -8  -7   0   16.85    1.08
  -8  -7   0   17.31    1.17
  -8  -7   0   15.67    1.14
   8   7   0   15.96    1.02
  -9  -7   0   43.42    2.62
  -9  -7   0   42.22    2.65
  -9  -7   0   41.13    2.53
   9   7   0   42.25    2.47
 -10  -7   0   16.30    1.21
 -10  -7   0   16.63    1.15
  10   7   0   16.04    1.21
  10   7   0   15.35    1.06
 -11  -7   0    0.00    0.23
 -11  -7   0    0.32    0.24
  11   7   0    0.20    0.21
  11   7   0    0.09    0.27
 -12  -7   0    2.03    0.47
 -12  -7   0    2.35    0.48
  12   7   0    2.08    0.46
  12   7   0    2.17    0.39
 -13  -7   0    0.08    0.31
  13   7   0    0.20    0.29
 -14  -7   0   27.41    1.96
  14   7   0   24.65    1.77
 -15  -7   0    4.30    0.79
  15   7   0    3.14    0.58
  15   7   0    3.42    0.60
   9  -8   0    9.69    0.87
   9  -8   0   11.59    1.37
   8  -8   0    3.45    0.78
   8  -8   0    3.98    0.48
   7  -8   0    4.91    0.52
   7  -8   0    5.02    0.84
  -7   8   0    5.20    0.65
  -7   8   0    5.14    0.53
   6  -8   0    0.88    0.45
   6  -8   0    1.33    0.26
  -6   8   0    1.60    0.29
  -6   8   0    1.53    0.38
   5  -8   0    0.00    0.15
   5  -8   0    0.37    0.38
  -5   8   0   -0.04    0.27
  -5   8   0    0.07    0.19
   4  -8   0   45.22    2.79
  -4   8   0   42.91    2.58
  -4   8   0   41.05    2.49
   3  -8   0   23.08    1.58
  -3   8   0   21.33    1.42
  -3   8   0   22.17    1.34
   2  -8   0   27.83    1.97
  -2   8   0   31.84    1.78
  -2   8   0   31.63    1.85
   1  -8   0    2.47    0.42
   1  -8   0    2.35    0.22
  -1   8   0    2.79    0.31
  -1   8   0    3.18    0.26
   0  -8   0    0.43    0.18
   0  -8   0    0.64    0.23
   0  -8   0    0.37    0.12
   0   8   0    0.31    0.09
   0   8   0    0.31    0.11
   0   8   0    0.35    0.14
  -1  -8   0   51.95    3.04
  -1  -8   0   51.07    3.00
  -1  -8   0   50.54    2.94
   1   8   0   51.47    2.86
   1   8   0   49.35    2.93
   1   8   0   53.65    2.87
   1   8   0   51.89    2.92
  -2  -8   0    1.02    0.19
  -2  -8   0    0.58    0.18
  -2  -8   0    0.37    0.13
   2   8   0    0.27    0.12
   2   8   0    0.43    0.11
   2   8   0    0.33    0.10
   2   8   0    0.39    0.09
  -3  -8   0  147.26    8.45
  -3  -8   0  143.01    8.41
  -3  -8   0  146.03    8.47
   3   8   0  159.57    8.38
   3   8   0  159.76    8.39
  -4  -8   0    7.02    0.60
  -4  -8   0    6.96    0.49
  -4  -8   0    7.61    0.51
   4   8   0    9.03    0.50
   4   8   0    7.95    0.48
  -5  -8   0    0.94    0.13
  -5  -8   0    0.81    0.11
  -5  -8   0    0.38    0.19
   5   8   0    1.01    0.13
   5   8   0    1.12    0.12
  -6  -8   0   23.26    1.51
  -6  -8   0   22.23    1.35
  -6  -8   0   20.86    1.35
   6   8   0   23.77    1.35
   6   8   0   26.05    1.35
   6   8   0   24.48    1.34
  -7  -8   0   19.32    1.18
  -7  -8   0   19.68    1.34
  -7  -8   0   18.57    1.19
   7   8   0   19.21    1.16
   7   8   0   21.44    1.16
  -8  -8   0  115.57    7.22
  -8  -8   0  127.99    7.17
  -8  -8   0  138.19    7.33
   8   8   0  130.74    7.14
  -9  -8   0    7.02    0.68
  -9  -8   0    7.59    0.61
  -9  -8   0    8.12    0.73
   9   8   0    8.14    0.58
 -10  -8   0    0.80    0.25
 -10  -8   0    1.22    0.33
  10   8   0    1.18    0.25
 -11  -8   0    0.59    0.30
 -11  -8   0    0.50    0.26
  11   8   0    0.82    0.25
  11   8   0    0.46    0.31
 -12  -8   0   14.08    1.12
 -12  -8   0   15.60    1.33
  12   8   0   12.76    1.24
  12   8   0   14.72    1.05
 -13  -8   0   30.18    2.05
  13   8   0   29.94    1.93
 -14  -8   0    0.18    0.36
  14   8   0    0.30    0.33
 -15  -8   0    0.96    0.50
  15   8   0    1.42    0.45
   8  -9   0    8.25    1.23
   7  -9   0    0.16    0.47
  -7   9   0    0.49    0.34
   6  -9   0    1.94    0.60
  -6   9   0    1.55    0.41
  -6   9   0    1.33    0.30
   5  -9   0   12.68    1.22
  -5   9   0   11.74    0.86
  -5   9   0   12.69    0.99
   4  -9   0    1.98    0.49
  -4   9   0    2.06    0.30
  -4   9   0    1.87    0.39
   3  -9   0   49.38    3.10
  -3   9   0   47.93    2.81
  -3   9   0   49.50    2.91
   2  -9   0    2.21    0.48
  -2   9   0    2.09    0.26
  -2   9   0    1.83    0.32
   1  -9   0    2.82    0.47
  -1   9   0    0.77    0.21
  -1   9   0    1.24    0.18
   0  -9   0   28.27    1.84
   0   9   0   29.42    1.70
   0   9   0   27.83    1.64
  -1  -9   0   30.77    1.85
  -1  -9   0   29.04    1.71
  -1  -9   0   27.53    1.78
   1   9   0   28.59    1.63
   1   9   0   28.13    1.69
  -2  -9   0   91.01    5.65
  -2  -9   0   98.15    5.71
  -2  -9   0   95.20    5.64
   2   9   0  102.23    5.52
   2   9   0  101.82    5.63
   2   9   0  104.18    5.60
   2   9   0  105.50    5.58
   2   9   0  101.15    5.53
  -3  -9   0    1.12    0.24
  -3  -9   0    1.01    0.22
  -3  -9   0    0.96    0.19
   3   9   0    0.98    0.15
   3   9   0    1.10    0.16
  -4  -9   0    0.42    0.11
  -4  -9   0    0.27    0.18
  -4  -9   0    0.43    0.13
   4   9   0    0.64    0.13
   4   9   0    0.81    0.12
  -5  -9   0    9.90    0.80
   5   9   0   11.50    0.68
   5   9   0   10.62    0.66
  -6  -9   0   42.77    2.75
   6   9   0   45.38    2.58
   6   9   0   48.42    2.59
  -7  -9   0   39.63    2.48
   7   9   0   40.66    2.29
  -8  -9   0    8.02    0.57
  -8  -9   0    9.32    0.77
  -8  -9   0    8.25    0.56
   8   9   0    8.57    0.58
  -9  -9   0    1.61    0.29
  -9  -9   0    1.32    0.23
  -9  -9   0    1.72    0.39
   9   9   0    1.62    0.25
 -10  -9   0    1.89    0.30
 -10  -9   0    1.43    0.38
  10   9   0    1.33    0.27
 -11  -9   0   16.73    1.28
 -11  -9   0   16.34    1.12
  11   9   0   15.48    1.22
  11   9   0   14.66    1.07
 -12  -9   0   12.19    0.98
  12   9   0   12.44    0.94
 -13  -9   0    4.82    0.65
  13   9   0    4.71    0.59
 -14  -9   0    3.12    0.60
  14   9   0    3.27    0.55
 -15  -9   0    0.11    0.40
  15   9   0   -0.03    0.36
   7 -10   0    0.39    0.57
  -7  10   0    0.17    0.39
   6 -10   0    5.29    0.93
  -6  10   0    4.76    0.67
   5 -10   0    9.27    1.11
  -5  10   0    7.72    0.82
   4 -10   0   10.80    1.14
  -4  10   0   10.61    0.79
  -4  10   0   11.06    0.91
   3 -10   0    0.64    0.44
  -3  10   0    0.62    0.20
  -3  10   0    0.58    0.30
   2 -10   0    4.86    0.70
  -2  10   0    3.36    0.35
  -2  10   0    2.84    0.42
   1 -10   0    7.55    0.78
  -1  10   0    7.11    0.60
  -1  10   0    6.88    0.52
   0 -10   0   25.26    1.65
   0  10   0   23.71    1.39
   0  10   0   22.57    1.46
  -1 -10   0   20.81    1.49
   1  10   0   21.97    1.27
   1  10   0   22.70    1.34
  -2 -10   0    6.59    0.63
  -2 -10   0    6.60    0.55
  -2 -10   0    5.85    0.55
   2  10   0    7.51    0.52
   2  10   0    7.85    0.44
  -3 -10   0    4.82    0.42
  -3 -10   0    5.40    0.48
  -3 -10   0    5.39    0.49
   3  10   0    4.62    0.39
  -4 -10   0    2.32    0.25
  -4 -10   0    1.95    0.22
  -4 -10   0    2.23    0.34
   4  10   0    1.90    0.22
   4  10   0    1.96    0.24
  -5 -10   0   72.78    4.32
   5  10   0   75.39    4.16
  -6 -10   0   42.05    2.65
   6  10   0   44.27    2.46
  -7 -10   0   17.19    1.25
   7  10   0   17.65    1.05
  -8 -10   0    2.38    0.46
  -9 -10   0    2.16    0.45
   9  10   0    2.12    0.29
 -10 -10   0   32.06    1.99
 -10 -10   0   26.44    1.73
 -10 -10   0   28.28    1.70
  10  10   0   30.02    1.75
 -11 -10   0    6.78    0.88
 -11 -10   0    6.25    0.55
  11  10   0    5.63    0.81
  11  10   0    6.28    0.59
 -12 -10   0   14.46    1.03
  12  10   0   13.37    1.02
 -13 -10   0    2.01    0.43
  13  10   0    3.07    0.46
 -14 -10   0    0.16    0.32
  14  10   0    0.11    0.31
 -15 -10   0    7.58    0.91
  15  10   0    6.60    0.80
   5 -11   0    3.54    0.80
  -5  11   0    3.69    0.61
   4 -11   0    0.53    0.53
  -4  11   0    0.76    0.36
   3 -11   0    3.10    0.68
  -3  11   0    2.21    0.43
   2 -11   0    1.24    0.47
  -2  11   0    1.05    0.23
  -2  11   0    1.62    0.34
   1 -11   0   45.76    2.87
  -1  11   0   42.90    2.64
  -1  11   0   44.42    2.56
   0 -11   0    2.87    0.53
   0  11   0    2.97    0.38
   0  11   0    2.60    0.28
  -1 -11   0    9.38    0.89
   1  11   0   10.62    0.74
   1  11   0   10.28    0.65
  -2 -11   0    1.54    0.37
   2  11   0    1.17    0.22
   2  11   0    1.38    0.16
  -3 -11   0    7.40    0.63
  -3 -11   0    6.50    0.59
  -3 -11   0    5.88    0.50
   3  11   0    5.82    0.38
   3  11   0    5.79    0.47
  -4 -11   0   35.57    2.00
  -4 -11   0   35.64    2.13
  -4 -11   0   30.74    1.97
   4  11   0   36.29    1.99
  -5 -11   0   -0.04    0.19
   5  11   0    0.20    0.13
  -6 -11   0   38.25    2.51
   6  11   0   42.32    2.33
  -7 -11   0    0.20    0.26
   7  11   0    0.04    0.13
  -8 -11   0    1.01    0.34
   8  11   0    0.94    0.19
  -9 -11   0   19.36    1.44
   9  11   0   19.41    1.21
 -10 -11   0    7.54    0.81
  10  11   0    6.95    0.60
  11  11   0   30.03    1.84
 -12 -11   0    0.76    0.34
 -12 -11   0    1.06    0.21
  12  11   0    0.41    0.29
 -13 -11   0    1.49    0.31
  13  11   0    1.46    0.36
 -14 -11   0    5.26    0.63
  14  11   0    4.89    0.64
 -15 -11   0    5.55    0.70
  15  11   0    5.14    0.71
   4 -12   0    1.38    0.64
  -4  12   0    0.48    0.38
   3 -12   0    3.98    0.79
  -3  12   0    2.51    0.49
   2 -12   0   14.84    1.36
  -2  12   0   14.11    1.10
   1 -12   0    3.32    0.67
  -1  12   0    2.91    0.46
  -1  12   0    2.74    0.33
   0 -12   0   11.33    1.13
   0  12   0   13.05    0.82
   0  12   0   12.14    0.91
  -1 -12   0    0.56    0.33
   1  12   0    0.11    0.20
   1  12   0    0.06    0.12
  -2 -12   0   10.29    0.88
   2  12   0    8.27    0.58
   2  12   0    8.77    0.67
  -3 -12   0   30.54    1.89
   3  12   0   29.74    1.70
   3  12   0   29.23    1.78
   4  12   0   12.09    0.71
   4  12   0   12.57    0.81
  -5 -12   0   17.93    1.32
   5  12   0   19.81    1.17
  -6 -12   0    2.80    0.47
   6  12   0    2.44    0.29
  -7 -12   0    4.95    0.64
   7  12   0    4.91    0.42
  -8 -12   0   15.83    1.27
   8  12   0   16.71    1.04
  -9 -12   0   13.22    1.14
   9  12   0   13.27    0.89
  10  12   0   13.59    0.95
  11  12   0    1.10    0.30
  12  12   0    2.85    0.45
  13  12   0    1.24    0.38
  14  12   0    7.44    0.79
   2 -13   0    2.41    0.70
  -2  13   0    2.59    0.49
   1 -13   0    1.47    0.58
  -1  13   0    2.07    0.43
   0 -13   0    0.73    0.44
   0  13   0    1.09    0.33
  -1 -13   0   16.00    1.25
   1  13   0   11.59    0.93
   1  13   0   12.06    0.83
  -2 -13   0    5.14    0.69
   2  13   0    4.45    0.39
   2  13   0    4.52    0.49
  -3 -13   0   17.90    1.19
   3  13   0   16.33    1.00
   3  13   0   16.08    1.10
   4  13   0    2.62    0.23
   4  13   0    2.37    0.32
   5  13   0    3.79    0.38
   6  13   0    6.06    0.50
  -7 -13   0    0.17    0.28
   7  13   0    0.18    0.18
  -8 -13   0   30.70    2.17
   8  13   0   33.82    1.93
  -9 -13   0    3.55    0.69
   9  13   0    3.10    0.38
  10  13   0    2.06    0.34
  11  13   0    2.16    0.38
  12  13   0    0.87    0.32
  13  13   0   16.46    1.24
   1 -14   0    0.17    0.50
  -1  14   0    0.28    0.33
   0 -14   0    5.51    0.88
   0  14   0    5.74    0.66
  -1 -14   0    1.74    0.55
   1  14   0    1.28    0.35
  -2 -14   0   26.55    1.82
   2  14   0   24.59    1.63
  -3 -14   0    0.44    0.24
   3  14   0    0.41    0.15
   3  14   0    0.77    0.26
   4  14   0    0.25    0.22
   4  14   0    0.32    0.14
   5  14   0    4.36    0.45
   6  14   0    3.58    0.40
   7  14   0   27.58    1.68
  -8 -14   0    0.31    0.52
   8  14   0    0.25    0.22
   9  14   0    2.06    0.33
  10  14   0    0.08    0.23
  11  14   0    5.34    0.56
  12  14   0    8.62    0.80
  -2 -15   0    1.45    0.43
   2  15   0    1.12    0.36
   3  15   0    0.77    0.30
   4  15   0    1.81    0.35
   5  15   0    7.67    0.67
   6  15   0    5.28    0.53
   7  15   0    4.05    0.46
   8  15   0    0.71    0.27
   9  15   0    0.18    0.24
  10  15   0    9.73    0.81
  11  15   0    4.81    0.57
   6  16   0    2.76    0.42
   7  16   0    0.15    0.26
  10  15  -1    1.48    0.38
   9  15  -1   16.10    1.15
   8  15  -1    0.30    0.28
   7  15  -1    0.22    0.27
   6  15  -1    1.47    0.34
   5  15  -1    4.87    0.54
   4  15  -1   17.42    1.21
   3  15  -1    0.79    0.31
  -3 -15   1    0.72    0.29
   2  15  -1    0.53    0.32
  -2 -15   1    0.61    0.43
  12  14  -1    1.87    0.43
  11  14  -1    6.43    0.66
  10  14  -1   10.06    0.85
   9  14  -1    2.11    0.37
   8  14  -1    0.17    0.23
   7  14  -1    3.10    0.40
   6  14  -1    9.87    0.75
   6  14  -1    9.19    0.68
   5  14  -1    8.26    0.67
   5  14  -1    7.74    0.53
   4  14  -1    4.55    0.49
   4  14  -1    4.39    0.38
   3  14  -1    1.16    0.31
  -3 -14   1    1.42    0.41
   2  14  -1    0.64    0.29
  -2 -14   1    0.68    0.44
   1  14  -1    9.10    0.82
  -1 -14   1    9.43    1.13
   0  14  -1    3.18    0.51
   0 -14   1    4.53    0.86
  13  13  -1   -0.13    0.32
  12  13  -1   13.29    1.04
  11  13  -1    4.91    0.57
  10  13  -1    5.91    0.59
   9  13  -1    0.08    0.23
   8  13  -1    0.46    0.23
  -8 -13   1    0.05    0.35
   7  13  -1   30.17    1.79
  -7 -13   1   28.40    2.01
   6  13  -1    4.93    0.48
  -6 -13   1    4.22    0.88
   5  13  -1   10.67    0.66
   5  13  -1   10.94    0.78
   4  13  -1    0.05    0.18
   4  13  -1    0.27    0.12
  -4 -13   1    0.24    0.21
   3  13  -1    0.86    0.17
   3  13  -1    0.72    0.24
  -3 -13   1    0.72    0.34
   2  13  -1   15.67    0.98
   2  13  -1   14.90    1.07
  -2 -13   1   16.51    1.34
   1  13  -1   -0.23    0.23
   1  13  -1    0.17    0.17
  -1 -13   1    0.09    0.39
   0  13  -1   14.70    1.14
   0 -13   1   17.40    1.49
  -1  13  -1    0.28    0.30
   1 -13   1    0.18    0.46
  -2  13  -1    0.35    0.34
   2 -13   1   -0.01    0.48
  14  12  -1    1.26    0.45
 -14 -12   1    1.64    0.33
  13  12  -1   14.90    1.18
  12  12  -1    0.12    0.30
  11  12  -1   10.49    0.86
  10  12  -1    0.18    0.23
   9  12  -1    3.19    0.40
  -9 -12   1    2.44    0.58
   8  12  -1   14.68    1.01
  -8 -12   1   16.83    1.29
   7  12  -1    2.68    0.33
  -7 -12   1    2.27    0.48
   6  12  -1   27.77    1.67
  -6 -12   1   27.73    1.88
   5  12  -1    0.06    0.16
   5  12  -1    0.20    0.08
  -5 -12   1    0.14    0.11
  -5 -12   1   -0.19    0.22
   4  12  -1    4.81    0.34
   4  12  -1    4.97    0.44
  -4 -12   1    4.20    0.48
  -4 -12   1    4.85    0.51
   3  12  -1   14.67    0.95
   3  12  -1   14.67    0.87
  -3 -12   1   13.30    1.11
   2  12  -1   12.70    0.81
   2  12  -1   13.03    0.91
  -2 -12   1   13.47    1.13
   1  12  -1   18.63    1.20
   1  12  -1   18.46    1.29
  -1 -12   1   24.42    1.62
   0  12  -1    0.31    0.17
   0  12  -1    0.74    0.27
   0 -12   1    0.33    0.37
  -1  12  -1    1.82    0.37
   1 -12   1    0.95    0.49
  -2  12  -1    4.50    0.56
   2 -12   1    4.73    0.84
  -3  12  -1    7.46    0.78
   3 -12   1    7.29    1.03
  -4  12  -1    6.13    0.75
   4 -12   1    7.83    1.12
  14  11  -1    5.53    0.73
 -14 -11   1    7.27    0.80
  13  11  -1    4.09    0.59
 -13 -11   1    5.02    0.62
  12  11  -1   10.17    0.89
 -12 -11   1   10.85    0.84
  11  11  -1    0.01    0.22
 -11 -11   1    0.01    0.17
  10  11  -1    5.93    0.55
 -10 -11   1    4.81    0.43
 -10 -11   1    5.33    0.43
   9  11  -1   10.06    0.74
  -9 -11   1    9.46    0.96
   8  11  -1    8.49    0.63
  -8 -11   1    8.25    0.84
   7  11  -1   10.66    0.73
  -7 -11   1   10.92    0.95
   6  11  -1    0.14    0.15
  -6 -11   1    0.09    0.24
   5  11  -1    1.73    0.23
  -5 -11   1    0.97    0.31
  -5 -11   1    1.08    0.22
  -5 -11   1    1.24    0.20
   4  11  -1    9.23    0.53
   4  11  -1    9.68    0.63
  -4 -11   1    9.43    0.72
  -4 -11   1    7.89    0.75
  -4 -11   1    7.97    0.64
   3  11  -1   15.94    0.90
   3  11  -1   15.08    0.97
  -3 -11   1   13.90    1.07
  -3 -11   1   15.70    1.15
   2  11  -1   12.69    0.91
   2  11  -1   13.85    0.84
  -2 -11   1   15.31    1.14
   1  11  -1    3.62    0.40
   1  11  -1    3.53    0.32
  -1 -11   1    4.05    0.61
   0  11  -1    2.74    0.29
   0  11  -1    3.06    0.39
   0 -11   1    2.75    0.55
  -1  11  -1    0.84    0.21
  -1  11  -1    0.94    0.29
   1 -11   1    0.48    0.40
  -2  11  -1   27.15    1.75
  -2  11  -1   26.95    1.65
   2 -11   1   27.69    2.00
  -3  11  -1    5.00    0.61
   3 -11   1    5.97    0.89
  -4  11  -1    3.13    0.52
   4 -11   1    4.56    0.84
  -5  11  -1    1.48    0.43
   5 -11   1    0.75    0.59
  15  10  -1    1.10    0.47
 -15 -10   1    2.31    0.59
  14  10  -1    7.18    0.83
 -14 -10   1    9.36    0.97
  13  10  -1    4.51    0.59
 -13 -10   1    4.09    0.60
  12  10  -1   -0.20    0.25
 -12 -10   1   -0.06    0.24
  11  10  -1    6.51    0.64
 -11 -10   1    6.49    0.63
  10  10  -1   -0.01    0.19
 -10 -10   1    0.15    0.18
 -10 -10   1   -0.04    0.25
   9  10  -1   42.79    2.45
  -9 -10   1   41.12    2.44
  -9 -10   1   46.06    2.71
  -9 -10   1   38.45    2.48
   8  10  -1   10.76    0.70
  -8 -10   1   10.11    0.68
  -8 -10   1    9.98    0.89
  -8 -10   1    8.95    0.68
   7  10  -1    7.32    0.50
  -7 -10   1    6.16    0.47
  -7 -10   1    6.42    0.48
  -7 -10   1    6.49    0.69
   6  10  -1    4.02    0.33
  -6 -10   1    3.17    0.32
  -6 -10   1    3.03    0.30
  -6 -10   1    3.72    0.51
   5  10  -1   20.94    1.20
  -5 -10   1   20.82    1.39
  -5 -10   1   18.96    1.22
  -5 -10   1   19.82    1.25
   4  10  -1   96.22    5.37
  -4 -10   1   89.19    5.41
  -4 -10   1  100.91    5.47
  -4 -10   1   97.55    5.52
   3  10  -1   13.13    0.85
   3  10  -1   13.25    0.78
  -3 -10   1   14.13    1.01
  -3 -10   1   13.98    0.97
  -3 -10   1   13.16    0.91
   2  10  -1    4.69    0.33
   2  10  -1    3.87    0.39
  -2 -10   1    5.30    0.48
  -2 -10   1    5.15    0.57
   1  10  -1    4.20    0.31
   1  10  -1    4.06    0.39
  -1 -10   1    3.18    0.52
   0  10  -1    8.37    0.63
   0  10  -1    7.89    0.55
   0 -10   1    7.94    0.83
  -1  10  -1   41.99    2.57
  -1  10  -1   43.48    2.49
   1 -10   1   44.82    2.79
  -2  10  -1    0.16    0.23
  -2  10  -1    0.35    0.17
   2 -10   1    0.65    0.37
  -3  10  -1    9.72    0.73
  -3  10  -1    9.40    0.83
   3 -10   1   12.60    1.14
  -4  10  -1    0.29    0.29
  -4  10  -1    0.20    0.20
   4 -10   1    0.18    0.41
  -5  10  -1    2.34    0.47
   5 -10   1    3.24    0.72
  -6  10  -1    7.94    0.86
   6 -10   1    8.87    1.18
  -7  10  -1    1.11    0.46
   7 -10   1    2.42    0.74
  15   9  -1   13.71    1.24
 -15  -9   1   14.75    1.38
  14   9  -1    1.33    0.44
 -14  -9   1    1.60    0.50
  13   9  -1    0.18    0.30
 -13  -9   1    0.22    0.33
  12   9  -1    2.96    0.45
 -12  -9   1    3.05    0.52
  11   9  -1    9.12    0.81
 -11  -9   1   11.13    0.89
 -11  -9   1   10.56    0.98
  10   9  -1   42.93    2.61
 -10  -9   1   45.90    2.83
 -10  -9   1   44.07    2.67
   9   9  -1    0.07    0.17
  -9  -9   1    0.10    0.26
  -9  -9   1    0.04    0.17
   8   9  -1    1.50    0.24
  -8  -9   1    1.35    0.36
  -8  -9   1    1.44    0.25
  -8  -9   1    1.68    0.30
   7   9  -1    6.96    0.50
  -7  -9   1    6.47    0.52
  -7  -9   1    6.48    0.52
  -7  -9   1    7.11    0.68
   6   9  -1   36.31    1.91
  -6  -9   1   30.75    1.93
  -6  -9   1   33.33    2.09
  -6  -9   1   31.86    1.94
   5   9  -1   68.64    3.70
  -5  -9   1   67.98    3.88
  -5  -9   1   66.25    3.76
  -5  -9   1   60.73    3.73
   4   9  -1    4.68    0.34
  -4  -9   1    4.81    0.43
  -4  -9   1    3.84    0.47
  -4  -9   1    3.75    0.36
   3   9  -1    9.05    0.66
   3   9  -1   10.36    0.59
  -3  -9   1    9.96    0.72
  -3  -9   1   11.84    0.81
  -3  -9   1   11.04    0.79
   2   9  -1    3.41    0.24
   2   9  -1    3.82    0.32
  -2  -9   1    3.16    0.38
  -2  -9   1    3.28    0.45
  -2  -9   1    2.88    0.36
   1   9  -1   27.19    1.53
   1   9  -1   28.35    1.59
  -1  -9   1   25.57    1.74
  -1  -9   1   25.31    1.63
   0   9  -1   26.20    1.51
   0   9  -1   27.03    1.58
   0  -9   1   25.47    1.74
   0  -9   1   25.45    1.58
  -1   9  -1   20.17    1.20
  -1   9  -1   20.03    1.27
   1  -9   1   20.02    1.44
  -2   9  -1    7.81    0.66
  -2   9  -1    7.57    0.58
   2  -9   1    9.89    0.90
  -3   9  -1    0.87    0.29
  -3   9  -1    0.78    0.20
   3  -9   1    0.94    0.41
  -4   9  -1   13.84    0.94
  -4   9  -1   14.09    1.05
   4  -9   1   14.29    1.25
  -5   9  -1    6.23    0.69
  -5   9  -1    6.81    0.60
   5  -9   1    8.10    0.97
  -6   9  -1   10.22    0.93
  -6   9  -1   10.44    0.81
   6  -9   1   11.25    1.18
  -7   9  -1    2.33    0.48
   7  -9   1    3.60    0.77
   8  -9   1    0.50    0.56
  15   8  -1   -0.08    0.37
 -15  -8   1   -0.03    0.43
  14   8  -1    0.21    0.36
 -14  -8   1    0.43    0.41
  13   8  -1    0.24    0.29
 -13  -8   1    0.41    0.36
  12   8  -1   16.18    1.22
 -12  -8   1   18.35    1.36
  11   8  -1    9.90    0.79
 -11  -8   1    9.39    0.87
 -11  -8   1   10.90    0.94
  10   8  -1    8.25    0.70
 -10  -8   1    9.29    0.86
 -10  -8   1    8.99    0.77
   9   8  -1    1.07    0.23
  -9  -8   1    0.92    0.26
  -9  -8   1    1.27    0.35
   8   8  -1    0.10    0.14
  -8  -8   1    0.16    0.19
  -8  -8   1    0.13    0.15
  -8  -8   1    0.01    0.23
   7   8  -1   65.47    3.48
  -7  -8   1   61.87    3.65
  -7  -8   1   62.60    3.54
  -7  -8   1   55.22    3.56
   6   8  -1   35.14    1.93
  -6  -8   1   34.97    2.10
  -6  -8   1   31.17    1.98
  -6  -8   1   32.84    1.98
   5   8  -1   20.43    1.21
   5   8  -1   21.04    1.22
   5   8  -1   23.36    1.24
  -5  -8   1   20.64    1.28
  -5  -8   1   21.06    1.37
  -5  -8   1   18.47    1.26
   4   8  -1    2.27    0.23
   4   8  -1    2.07    0.21
  -4  -8   1    2.70    0.30
  -4  -8   1    2.64    0.37
  -4  -8   1    2.44    0.27
   3   8  -1    0.08    0.09
   3   8  -1   -0.01    0.08
  -3  -8   1    0.05    0.13
  -3  -8   1   -0.02    0.09
  -3  -8   1    0.12    0.15
   2   8  -1  106.22    5.78
   2   8  -1  108.61    5.73
   2   8  -1   96.73    5.90
   2   8  -1  108.27    5.72
   2   8  -1  109.65    5.75
  -2  -8   1  101.01    5.87
  -2  -8   1   97.70    5.90
  -2  -8   1   97.95    5.85
   1   8  -1   22.02    1.21
   1   8  -1   22.83    1.24
   1   8  -1   20.94    1.27
   1   8  -1   21.62    1.30
  -1  -8   1   19.39    1.34
  -1  -8   1   20.92    1.40
  -1  -8   1   20.26    1.32
   0   8  -1   58.64    3.25
   0   8  -1   57.25    3.20
   0   8  -1   57.03    3.25
   0  -8   1   57.22    3.39
   0  -8   1   54.50    3.26
  -1   8  -1    3.11    0.30
  -1   8  -1    3.69    0.37
   1  -8   1    4.11    0.34
   1  -8   1    4.02    0.53
  -2   8  -1    0.20    0.17
  -2   8  -1    0.26    0.12
   2  -8   1    0.26    0.27
  -3   8  -1   27.33    1.59
  -3   8  -1   24.80    1.50
   3  -8   1   23.43    1.73
  -4   8  -1    0.37    0.18
  -4   8  -1    0.41    0.24
   4  -8   1    0.18    0.30
   4  -8   1    0.15    0.11
  -5   8  -1   44.29    2.59
  -5   8  -1   42.66    2.67
   5  -8   1   43.58    2.55
   5  -8   1   46.74    2.90
  -6   8  -1    3.07    0.38
  -6   8  -1    2.99    0.47
   6  -8   1    2.47    0.35
   6  -8   1    3.45    0.66
  -7   8  -1   -0.10    0.29
   7  -8   1    0.03    0.22
   7  -8   1    0.40    0.48
   8  -8   1    2.76    0.43
   8  -8   1    2.66    0.72
   9  -8   1    1.55    0.68
   9  -8   1    1.31    0.40
  15   7  -1   -0.20    0.36
 -15  -7   1   -0.12    0.43
  14   7  -1    2.24    0.50
 -14  -7   1    3.31    0.69
  13   7  -1   28.66    1.94
 -13  -7   1   30.66    2.13
  12   7  -1    3.01    0.56
  12   7  -1    3.33    0.48
 -12  -7   1    3.05    0.54
 -12  -7   1    3.27    0.60
  11   7  -1    6.98    0.68
 -11  -7   1    8.25    0.79
 -11  -7   1    7.95    0.79
  10   7  -1    5.91    0.54
 -10  -7   1    5.26    0.59
 -10  -7   1    4.73    0.62
   9   7  -1    7.72    0.64
  -9  -7   1    8.06    0.75
  -9  -7   1    9.06    0.73
   8   7  -1   62.68    3.63
  -8  -7   1   66.10    3.79
  -8  -7   1   65.89    3.72
  -8  -7   1   59.72    3.78
   7   7  -1    0.15    0.04
   7   7  -1    0.06    0.10
   7   7  -1    0.06    0.11
  -7  -7   1   -0.05    0.13
  -7  -7   1    0.19    0.15
  -7  -7   1    0.23    0.19
   6   7  -1   88.95    4.31
   6   7  -1   76.69    4.29
   6   7  -1   79.08    4.30
  -6  -7   1   74.60    4.44
  -6  -7   1   63.55    4.37
  -6  -7   1   76.53    4.37
   5   7  -1   12.61    0.71
   5   7  -1   11.37    0.71
   5   7  -1   12.77    0.72
  -5  -7   1   11.55    0.78
  -5  -7   1   11.83    0.79
  -5  -7   1   11.79    0.86
  -5  -7   1   10.01    0.77
   4   7  -1   11.22    0.63
   4   7  -1   11.96    0.65
   4   7  -1   10.32    0.62
  -4  -7   1    9.39    0.74
  -4  -7   1    8.69    0.67
  -4  -7   1   10.09    0.70
   3   7  -1   54.32    2.94
   3   7  -1   53.70    2.93
  -3  -7   1   51.25    3.04
  -3  -7   1   48.07    2.98
  -3  -7   1   52.88    3.03
   2   7  -1   28.96    1.63
   2   7  -1   29.76    1.59
   2   7  -1   28.84    1.58
  -2  -7   1   25.36    1.64
  -2  -7   1   23.93    1.66
  -2  -7   1   27.24    1.66
   1   7  -1  175.21    9.13
   1   7  -1  167.43    9.18
   1   7  -1  160.57    9.13
   1   7  -1  175.75    9.19
   1   7  -1  155.45    9.20
  -1  -7   1  163.80    9.30
  -1  -7   1  158.84    9.23
  -1  -7   1  164.58    9.26
   0   7  -1    0.62    0.14
   0   7  -1    0.54    0.14
   0   7  -1    0.74    0.11
   0   7  -1    0.47    0.09
   0  -7   1    0.51    0.19
   0  -7   1    0.75    0.19
   0  -7   1    0.86    0.17
  -1   7  -1    5.67    0.37
  -1   7  -1    5.98    0.39
  -1   7  -1    5.35    0.42
  -1   7  -1    4.94    0.36
   1  -7   1    4.01    0.38
   1  -7   1    5.01    0.53
  -2   7  -1   18.26    1.08
  -2   7  -1   18.70    1.14
   2  -7   1   17.03    1.08
   2  -7   1   18.00    1.27
  -3   7  -1   62.19    3.39
  -3   7  -1   57.63    3.32
   3  -7   1   55.01    3.28
   3  -7   1   59.92    3.53
  -4   7  -1   54.04    3.14
  -4   7  -1   52.25    3.07
   4  -7   1   56.74    3.33
   4  -7   1   51.99    3.06
  -5   7  -1   -0.03    0.15
  -5   7  -1   -0.13    0.20
   5  -7   1    0.15    0.17
   5  -7   1    0.05    0.30
  -6   7  -1   -0.26    0.22
  -6   7  -1    0.22    0.18
   6  -7   1    0.14    0.35
   6  -7   1    0.04    0.20
  -7   7  -1    1.34    0.37
   7  -7   1    1.15    0.46
   7  -7   1    1.57    0.34
   8  -7   1   12.78    1.32
   8  -7   1   14.38    1.03
   9  -7   1    6.01    0.67
   9  -7   1    6.88    1.01
  10  -7   1    1.73    0.69
  10  -7   1    0.92    0.40
  15   6  -1    3.05    0.57
  15   6  -1    1.86    0.52
 -15  -6   1    2.52    0.70
  14   6  -1   10.18    1.03
 -14  -6   1   12.49    1.27
  13   6  -1    4.22    0.60
 -13  -6   1    4.06    0.72
  12   6  -1   22.72    1.69
  12   6  -1   23.20    1.59
 -12  -6   1   24.00    1.75
 -12  -6   1   25.16    1.72
  11   6  -1    0.22    0.24
  11   6  -1   -0.07    0.27
 -11  -6   1    0.36    0.29
 -11  -6   1    0.01    0.24
  10   6  -1    6.03    0.58
 -10  -6   1    6.44    0.68
 -10  -6   1    6.54    0.69
   9   6  -1   35.97    2.17
  -9  -6   1   37.02    2.29
  -9  -6   1   36.17    2.28
   8   6  -1   33.04    2.01
  -8  -6   1   36.11    2.15
  -8  -6   1   33.95    2.10
  -8  -6   1   33.07    2.16
   7   6  -1   76.64    4.37
   7   6  -1   74.11    4.36
   7   6  -1   81.70    4.29
  -7  -6   1   76.80    4.44
  -7  -6   1   79.01    4.49
  -7  -6   1   74.84    4.51
   6   6  -1   -0.06    0.07
   6   6  -1    0.28    0.09
   6   6  -1    0.04    0.10
  -6  -6   1    0.01    0.12
  -6  -6   1    0.20    0.16
  -6  -6   1    0.16    0.13
   5   6  -1   28.19    1.53
   5   6  -1   28.62    1.53
  -5  -6   1   27.26    1.66
  -5  -6   1   23.05    1.60
  -5  -6   1   25.46    1.60
   4   6  -1   83.41    4.48
   4   6  -1   82.00    4.47
   4   6  -1   91.64    4.49
  -4  -6   1   76.18    4.54
  -4  -6   1   76.52    4.59
  -4  -6   1   71.83    4.53
   3   6  -1   71.68    3.92
   3   6  -1   70.97    4.00
   3   6  -1   79.37    3.95
  -3  -6   1   66.00    3.98
  -3  -6   1   68.05    4.03
  -3  -6   1   66.13    4.00
   2   6  -1   43.97    2.42
   2   6  -1   45.80    2.43
   2   6  -1   41.60    2.47
  -2  -6   1   42.94    2.50
  -2  -6   1   40.65    2.47
  -2  -6   1   42.29    2.51
   1   6  -1   14.27    0.89
   1   6  -1   14.71    0.85
   1   6  -1   16.38    0.91
   1   6  -1   14.77    0.85
   1   6  -1   15.12    0.93
  -1  -6   1   15.76    1.00
  -1  -6   1   14.42    0.96
  -1  -6   1   14.78    0.95
   0   6  -1    0.58    0.12
   0   6  -1    0.49    0.08
   0   6  -1    0.37    0.11
   0  -6   1    0.33    0.15
   0  -6   1    0.14    0.12
   0  -6   1    0.17    0.11
  -1   6  -1    8.07    0.50
  -1   6  -1    6.71    0.47
  -1   6  -1    7.49    0.52
  -1   6  -1    7.76    0.48
   1  -6   1    7.53    0.63
   1  -6   1    6.98    0.51
  -2   6  -1   64.38    3.52
  -2   6  -1   64.29    3.56
  -2   6  -1   67.47    3.52
  -2   6  -1   63.16    3.51
   2  -6   1   59.98    3.54
   2  -6   1   59.23    3.50
   2  -6   1   59.46    3.67
  -3   6  -1   25.32    1.49
  -3   6  -1   26.36    1.52
  -3   6  -1   26.21    1.57
   3  -6   1   25.55    1.53
   3  -6   1   24.82    1.51
   3  -6   1   27.90    1.72
  -4   6  -1    2.44    0.27
  -4   6  -1    2.05    0.32
   4  -6   1    2.81    0.31
   4  -6   1    3.48    0.49
   4  -6   1    2.78    0.30
  -5   6  -1    2.22    0.33
  -5   6  -1    2.57    0.29
   5  -6   1    1.56    0.41
   5  -6   1    2.52    0.30
  -6   6  -1    0.00    0.24
  -6   6  -1    0.11    0.17
   6  -6   1   -0.08    0.19
   6  -6   1   -0.13    0.30
  -7   6  -1   41.51    2.62
  -7   6  -1   42.80    2.54
   7  -6   1   44.10    2.87
   7  -6   1   44.02    2.57
  -8   6  -1    9.38    0.85
   8  -6   1    9.52    0.80
   8  -6   1   10.41    1.10
   9  -6   1    4.40    0.79
   9  -6   1    4.01    0.54
  10  -6   1    0.77    0.56
  10  -6   1    0.00    0.32
  15   5  -1    5.18    0.75
  15   5  -1    5.07    0.75
 -15  -5   1    5.69    0.97
  14   5  -1    6.93    0.83
  14   5  -1    7.41    0.84
 -14  -5   1    7.61    1.05
  13   5  -1    8.46    0.87
 -13  -5   1    9.32    1.07
  12   5  -1    0.47    0.30
  12   5  -1    0.10    0.29
 -12  -5   1    0.08    0.14
 -12  -5   1    0.08    0.28
 -12  -5   1    0.15    0.34
  11   5  -1    4.89    0.64
  11   5  -1    3.75    0.51
 -11  -5   1    5.05    0.40
 -11  -5   1    5.42    0.72
 -11  -5   1    5.37    0.65
  10   5  -1   18.23    1.23
 -10  -5   1   17.92    1.31
 -10  -5   1   19.48    1.38
   9   5  -1   63.00    3.73
  -9  -5   1   62.54    3.85
  -9  -5   1   68.83    3.85
   8   5  -1   18.07    1.15
   8   5  -1   20.41    1.07
   8   5  -1   16.84    1.16
  -8  -5   1   18.43    1.24
  -8  -5   1   16.04    1.22
   7   5  -1   10.47    0.75
   7   5  -1   12.43    0.70
   7   5  -1   10.87    0.76
   7   5  -1   11.83    0.67
  -7  -5   1   11.11    0.84
  -7  -5   1   10.94    0.86
  -7  -5   1   11.54    0.84
   6   5  -1   32.76    1.96
   6   5  -1   32.00    1.96
   6   5  -1   33.68    1.89
   6   5  -1   39.57    1.98
  -6  -5   1   32.45    2.03
  -6  -5   1   32.52    2.07
  -6  -5   1   34.04    2.06
   5   5  -1    0.28    0.08
   5   5  -1    0.29    0.09
   5   5  -1    0.23    0.09
  -5  -5   1    0.22    0.16
  -5  -5   1    0.29    0.12
  -5  -5   1    0.26    0.13
   4   5  -1  376.69   20.24
   4   5  -1  418.75   20.19
   4   5  -1  385.65   20.18
   4   5  -1  368.78   20.17
  -4  -5   1  346.64   20.26
  -4  -5   1  315.13   20.23
  -4  -5   1  345.54   20.25
   3   5  -1   41.41    2.26
   3   5  -1   42.21    2.34
   3   5  -1   41.89    2.27
   3   5  -1   44.98    2.28
  -3  -5   1   38.02    2.35
  -3  -5   1   37.52    2.32
  -3  -5   1   36.56    2.33
   2   5  -1   17.17    0.95
   2   5  -1   16.52    0.99
   2   5  -1   16.04    0.94
  -2  -5   1   15.97    1.02
  -2  -5   1   15.90    1.01
  -2  -5   1   15.70    0.99
   1   5  -1    4.18    0.34
   1   5  -1    4.77    0.31
   1   5  -1    4.86    0.32
   1   5  -1    4.79    0.26
   1   5  -1    4.62    0.26
  -1  -5   1    3.76    0.36
  -1  -5   1    3.79    0.35
  -1  -5   1    4.48    0.35
   0   5  -1   61.68    3.52
   0   5  -1   66.43    3.49
   0   5  -1   66.17    3.49
   0   5  -1   60.13    3.53
   0  -5   1   62.14    3.60
   0  -5   1   59.96    3.55
   0  -5   1   62.07    3.60
  -1   5  -1  201.49   10.49
  -1   5  -1  192.97   10.51
  -1   5  -1  193.14   10.49
  -1   5  -1  197.98   10.53
   1  -5   1  179.19   10.53
   1  -5   1  179.50   10.47
   1  -5   1  183.05   10.61
  -2   5  -1   13.41    0.80
  -2   5  -1   15.94    1.04
  -2   5  -1   12.69    0.80
  -2   5  -1   12.44    0.84
  -2   5  -1   14.29    0.81
   2  -5   1   12.70    0.80
   2  -5   1   12.80    0.84
   2  -5   1   13.42    0.93
  -3   5  -1   20.90    1.28
  -3   5  -1   22.34    1.23
  -3   5  -1   24.02    1.43
  -3   5  -1   21.17    1.24
   3  -5   1   20.82    1.22
   3  -5   1   22.93    1.41
   3  -5   1   20.03    1.25
   3  -5   1   18.80    1.26
   3  -5   1   19.58    1.22
  -4   5  -1    0.42    0.18
  -4   5  -1    0.07    0.22
  -4   5  -1    0.65    0.11
  -4   5  -1    0.66    0.14
   4  -5   1    0.58    0.14
   4  -5   1    0.07    0.22
   4  -5   1    0.53    0.10
   4  -5   1    0.25    0.09
   4  -5   1    0.77    0.17
   4  -5   1    0.67    0.16
  -5   5  -1    9.02    0.61
  -5   5  -1    9.48    0.68
   5  -5   1    8.10    0.62
   5  -5   1    9.10    0.62
   5  -5   1    7.57    0.78
  -6   5  -1   40.15    2.39
  -6   5  -1   40.06    2.32
   6  -5   1   38.07    2.34
   6  -5   1   40.74    2.58
  -7   5  -1    0.79    0.21
  -7   5  -1    0.50    0.25
   7  -5   1    1.05    0.44
   7  -5   1    0.54    0.23
  -8   5  -1   29.68    1.97
   8  -5   1   29.05    1.92
   8  -5   1   35.89    2.29
   9  -5   1    0.91    0.33
   9  -5   1    1.09    0.51
  10  -5   1    4.15    0.56
  11  -5   1    7.71    0.81
  15   4  -1   14.73    1.36
 -15  -4   1   18.22    1.70
  14   4  -1    3.24    0.60
  14   4  -1    3.68    0.63
 -14  -4   1    4.76    0.89
  13   4  -1   -0.10    0.30
  13   4  -1    0.15    0.30
  13   4  -1    0.06    0.32
 -13  -4   1    0.22    0.43
 -13  -4   1    0.37    0.36
 -13  -4   1    0.30    0.22
  12   4  -1    7.12    0.81
  12   4  -1    7.23    0.79
 -12  -4   1    9.59    0.98
 -12  -4   1    8.42    0.69
 -12  -4   1   10.13    0.85
  11   4  -1    9.75    0.90
  11   4  -1    9.89    0.86
 -11  -4   1   11.55    0.92
 -11  -4   1   10.95    1.00
  10   4  -1  102.38    6.07
  10   4  -1  102.68    5.99
 -10  -4   1  103.66    6.14
 -10  -4   1  111.80    6.09
   9   4  -1    4.12    0.45
   9   4  -1    3.50    0.33
  -9  -4   1    3.37    0.47
  -9  -4   1    3.16    0.49
  -9  -4   1    2.90    0.39
   8   4  -1    0.95    0.13
   8   4  -1    0.80    0.20
   8   4  -1    1.06    0.16
  -8  -4   1    0.85    0.25
  -8  -4   1    0.61    0.18
  -8  -4   1    1.06    0.27
   7   4  -1   13.40    0.77
   7   4  -1   13.93    0.87
   7   4  -1   13.38    0.80
   7   4  -1   13.19    0.88
  -7  -4   1   13.27    0.93
  -7  -4   1   10.75    0.82
  -7  -4   1   14.08    0.95
   6   4  -1   74.71    4.34
   6   4  -1   82.69    4.29
   6   4  -1   80.04    4.27
   6   4  -1   73.06    4.35
  -6  -4   1   79.31    4.42
  -6  -4   1   76.73    4.44
  -6  -4   1   76.75    4.41
  -6  -4   1   71.67    4.28
   5   4  -1  391.36   20.40
   5   4  -1  370.34   20.38
   5   4  -1  381.54   20.42
  -5  -4   1  363.73   20.44
  -5  -4   1  346.67   20.69
  -5  -4   1  356.73   20.46
   4   4  -1    0.02    0.06
   4   4  -1    0.07    0.06
   4   4  -1    0.08    0.08
   4   4  -1    0.09    0.07
  -4  -4   1   -0.01    0.09
  -4  -4   1    0.11    0.10
  -4  -4   1    0.02    0.09
  -4  -4   1    0.05    0.08
   3   4  -1   48.65    2.42
   3   4  -1   42.02    2.41
   3   4  -1   43.00    2.41
   3   4  -1   45.17    2.48
  -3  -4   1   38.98    2.47
  -3  -4   1   41.70    2.49
  -3  -4   1   41.43    2.47
   2   4  -1    2.57    0.19
   2   4  -1    2.30    0.22
   2   4  -1    2.26    0.17
  -2  -4   1    2.47    0.24
  -2  -4   1    2.58    0.24
  -2  -4   1    2.57    0.23
   1   4  -1   55.36    3.14
   1   4  -1   60.99    3.10
  -1  -4   1   56.01    3.15
  -1  -4   1   50.64    3.15
  -1  -4   1   54.77    3.15
   0   4  -1   86.40    4.63
   0   4  -1   81.82    4.68
   0   4  -1   85.57    4.66
   0   4  -1   86.75    4.64
   0  -4   1   81.56    4.69
   0  -4   1   79.23    4.72
  -1   4  -1   31.39    1.75
  -1   4  -1   31.29    1.73
  -1   4  -1   32.04    1.73
  -1   4  -1   31.89    1.76
   1  -4   1   28.42    1.82
   1  -4   1   30.00    1.77
   1  -4   1   29.06    1.73
  -2   4  -1  148.14    7.77
  -2   4  -1  140.69    7.76
  -2   4  -1  143.39    7.77
  -2   4  -1  139.35    7.79
  -2   4  -1  156.05    7.90
   2  -4   1  126.96    7.74
   2  -4   1  126.30    7.80
   2  -4   1  143.67    7.88
   2  -4   1  136.80    7.77
   2  -4   1  139.82    7.76
  -3   4  -1    0.50    0.14
  -3   4  -1    0.26    0.18
  -3   4  -1    0.31    0.10
  -3   4  -1    0.52    0.10
   3  -4   1    0.64    0.16
   3  -4   1    0.62    0.14
   3  -4   1    0.85    0.14
   3  -4   1    0.39    0.12
   3  -4   1    0.49    0.22
  -4   4  -1   36.38    2.30
  -4   4  -1   40.36    2.13
  -4   4  -1   38.90    2.19
  -4   4  -1   36.69    2.14
   4  -4   1   39.78    2.20
   4  -4   1   35.52    2.12
   4  -4   1   32.99    2.16
   4  -4   1   37.32    2.30
   4  -4   1   39.69    2.16
   4  -4   1   35.35    2.14
  -5   4  -1   41.78    2.25
  -5   4  -1   43.20    2.49
  -5   4  -1   40.93    2.32
  -5   4  -1   39.50    2.27
   5  -4   1   37.01    2.27
   5  -4   1   42.58    2.34
   5  -4   1   38.77    2.29
   5  -4   1   34.67    2.29
   5  -4   1   38.75    2.25
   5  -4   1   37.00    2.45
  -6   4  -1   55.37    3.26
  -6   4  -1   56.18    3.20
  -6   4  -1   58.60    3.45
   6  -4   1   52.86    3.23
   6  -4   1   54.09    3.21
   6  -4   1   58.29    3.44
   6  -4   1   57.33    3.23
  -7   4  -1   39.21    2.40
  -7   4  -1   39.88    2.46
   7  -4   1   43.52    2.67
   7  -4   1   42.11    2.44
  -8   4  -1    0.66    0.29
   8  -4   1    0.79    0.44
   8  -4   1    0.71    0.26
   9  -4   1    8.51    0.70
   9  -4   1    6.65    0.93
  10  -4   1    5.28    0.60
  11  -4   1    8.34    0.82
  12  -4   1    5.68    0.69
 -15  -3   1    1.01    0.67
  14   3  -1   -0.17    0.35
 -14  -3   1   -0.01    0.47
 -14  -3   1    0.34    0.24
  13   3  -1    1.37    0.42
  13   3  -1    1.38    0.43
 -13  -3   1    1.71    0.44
 -13  -3   1    2.10    0.36
 -13  -3   1    1.99    0.60
  12   3  -1   16.16    1.28
  12   3  -1   17.26    1.30
  12   3  -1   15.51    1.29
 -12  -3   1   18.12    1.18
 -12  -3   1   20.08    1.54
 -12  -3   1   18.51    1.31
  11   3  -1   16.26    1.26
  11   3  -1   16.72    1.24
 -11  -3   1   17.33    1.15
 -11  -3   1   18.33    1.27
 -11  -3   1   18.45    1.42
  10   3  -1   11.50    0.92
  10   3  -1   12.59    0.97
  10   3  -1   12.37    0.84
 -10  -3   1   12.70    0.96
 -10  -3   1   11.67    0.86
 -10  -3   1   12.99    1.09
   9   3  -1    5.16    0.53
   9   3  -1    4.19    0.52
   9   3  -1    5.37    0.42
  -9  -3   1    5.44    0.45
  -9  -3   1    3.73    0.50
  -9  -3   1    3.99    0.60
   8   3  -1    0.04    0.16
   8   3  -1    0.14    0.11
  -8  -3   1    0.12    0.18
  -8  -3   1    0.22    0.14
  -8  -3   1    0.05    0.08
  -8  -3   1    0.26    0.16
  -8  -3   1    0.19    0.20
   7   3  -1   62.03    3.35
   7   3  -1   60.08    3.28
   7   3  -1   62.84    3.26
  -7  -3   1   61.38    3.40
  -7  -3   1   59.55    3.45
  -7  -3   1   55.02    3.26
  -7  -3   1   51.28    3.36
  -7  -3   1   53.17    3.30
   6   3  -1   71.85    3.74
   6   3  -1   66.41    3.82
   6   3  -1   71.60    3.76
   6   3  -1   69.83    3.81
  -6  -3   1   68.15    3.73
  -6  -3   1   57.48    3.75
  -6  -3   1   71.08    3.86
  -6  -3   1   66.90    3.88
  -6  -3   1   59.37    3.83
   5   3  -1   35.71    2.16
   5   3  -1   38.71    2.18
   5   3  -1   39.71    2.16
   5   3  -1   41.87    2.11
   5   3  -1   40.44    2.09
  -5  -3   1   34.36    2.19
  -5  -3   1   37.54    2.21
  -5  -3   1   34.25    2.16
  -5  -3   1   33.27    2.09
  -5  -3   1   37.36    2.08
   4   3  -1   38.56    2.29
   4   3  -1   43.24    2.27
   4   3  -1   44.02    2.24
   4   3  -1   42.22    2.33
   4   3  -1   39.45    2.30
  -4  -3   1   36.76    2.27
  -4  -3   1   37.61    2.34
  -4  -3   1   39.97    2.34
   3   3  -1   -0.27    0.06
   3   3  -1   -0.29    0.04
  -3  -3   1   -0.27    0.07
  -3  -3   1   -0.12    0.09
  -3  -3   1    0.10    0.10
   2   3  -1  171.84    8.32
   2   3  -1  149.77    8.29
   2   3  -1  153.27    8.29
   2   3  -1  150.25    8.33
  -2  -3   1  135.87    8.33
  -2  -3   1  146.89    8.34
  -2  -3   1  142.15    8.33
   1   3  -1  163.03    8.47
   1   3  -1  154.34    8.51
  -1  -3   1  145.15    8.52
  -1  -3   1  150.45    8.52
   0   3  -1   99.75    5.75
   0   3  -1  105.96    5.71
   0   3  -1  111.40    5.73
   0   3  -1  108.76    5.71
   0  -3   1   90.87    5.71
   0  -3   1  101.55    5.76
   0  -3   1  102.13    5.78
   0  -3   1  106.28    5.71
  -1   3  -1    4.99    0.29
  -1   3  -1    4.96    0.30
  -1   3  -1    4.94    0.32
  -1   3  -1    4.52    0.31
   1  -3   1    4.49    0.28
   1  -3   1    4.24    0.30
   1  -3   1    4.32    0.33
   1  -3   1    4.84    0.29
  -2   3  -1   18.75    1.13
  -2   3  -1   18.85    1.04
  -2   3  -1   18.10    1.06
  -2   3  -1   16.89    1.03
  -2   3  -1   17.84    1.04
   2  -3   1   16.36    1.07
   2  -3   1   17.79    1.04
   2  -3   1   18.91    1.14
   2  -3   1   17.06    1.04
  -3   3  -1  125.56    6.66
  -3   3  -1  121.02    6.69
  -3   3  -1  123.68    6.66
   3  -3   1  114.10    6.77
   3  -3   1  117.77    6.67
   3  -3   1  115.83    6.67
   3  -3   1  114.85    6.69
   3  -3   1  125.25    6.70
  -4   3  -1   31.14    1.70
  -4   3  -1   29.11    1.84
  -4   3  -1   29.34    1.70
  -4   3  -1   28.90    1.74
   4  -3   1   30.79    1.70
   4  -3   1   30.77    1.76
   4  -3   1   27.53    1.83
   4  -3   1   29.68    1.72
   4  -3   1   29.28    1.73
   4  -3   1   28.39    1.72
  -5   3  -1   81.45    4.68
  -5   3  -1   84.11    4.68
  -5   3  -1   85.52    4.86
  -5   3  -1   82.09    4.72
   5  -3   1   83.29    4.71
   5  -3   1   80.34    4.69
   5  -3   1   82.58    4.70
   5  -3   1   81.35    4.67
   5  -3   1   88.92    4.75
   5  -3   1   85.12    4.87
  -6   3  -1   17.96    1.21
  -6   3  -1   13.91    1.02
  -6   3  -1   14.87    0.97
   6  -3   1   16.25    0.97
   6  -3   1   15.71    1.05
   6  -3   1   15.22    1.00
   6  -3   1   16.91    1.19
   6  -3   1   15.13    1.00
   6  -3   1   15.84    1.00
  -7   3  -1    1.49    0.41
  -7   3  -1    0.65    0.22
   7  -3   1    0.62    0.19
   7  -3   1    0.58    0.19
   7  -3   1    1.99    0.45
   7  -3   1    0.66    0.24
   7  -3   1    0.65    0.21
  -8   3  -1   15.37    1.33
  -8   3  -1   17.32    1.15
   8  -3   1   13.53    1.27
   8  -3   1   17.72    1.10
   8  -3   1   19.26    1.14
   9  -3   1    0.83    0.29
   9  -3   1    0.51    0.45
  10  -3   1   40.38    2.45
  11  -3   1    5.80    0.66
  12  -3   1    0.20    0.33
  13  -3   1    1.46    0.46
 -14  -2   1    0.94    0.36
 -14  -2   1    0.38    0.57
  13   2  -1   20.41    1.60
  13   2  -1   21.03    1.50
 -13  -2   1   23.19    1.50
 -13  -2   1   24.54    1.89
  12   2  -1   15.44    1.02
  12   2  -1   12.38    1.10
  12   2  -1   13.92    1.12
 -12  -2   1   15.57    1.38
 -12  -2   1   14.34    1.13
 -12  -2   1   14.99    1.06
  11   2  -1   10.38    0.88
  11   2  -1    9.96    0.88
  11   2  -1   10.25    0.88
  11   2  -1   10.17    0.77
 -11  -2   1   10.15    1.04
 -11  -2   1   10.65    0.89
 -11  -2   1   11.33    0.82
  10   2  -1    2.75    0.34
  10   2  -1    1.94    0.37
  10   2  -1    2.31    0.38
  10   2  -1    2.08    0.38
 -10  -2   1    2.25    0.37
 -10  -2   1    2.44    0.35
 -10  -2   1    2.67    0.53
   9   2  -1    4.63    0.51
   9   2  -1    4.78    0.43
   9   2  -1    4.36    0.54
  -9  -2   1    4.97    0.62
  -9  -2   1    5.18    0.47
  -9  -2   1    5.34    0.53
   8   2  -1  123.28    6.74
   8   2  -1  110.88    6.82
   8   2  -1  131.13    7.09
   8   2  -1  116.29    6.80
  -8  -2   1  118.86    6.93
  -8  -2   1  127.25    6.78
  -8  -2   1  120.76    6.83
  -8  -2   1  115.52    6.82
   7   2  -1   30.18    1.88
   7   2  -1   29.70    1.77
   7   2  -1   30.11    1.71
  -7  -2   1   29.26    1.79
  -7  -2   1   29.71    1.75
  -7  -2   1   30.59    1.89
  -7  -2   1   26.17    1.78
   6   2  -1   38.31    2.32
   6   2  -1   40.48    2.17
   6   2  -1   39.74    2.23
   6   2  -1   39.94    2.19
  -6  -2   1   35.25    2.31
  -6  -2   1   38.72    2.26
  -6  -2   1   39.89    2.22
  -6  -2   1   33.66    2.25
   5   2  -1   14.09    0.75
   5   2  -1   14.34    0.77
   5   2  -1   12.99    0.81
   5   2  -1   11.79    0.81
  -5  -2   1   10.84    0.85
  -5  -2   1   12.73    0.80
  -5  -2   1   12.14    0.75
  -5  -2   1   12.43    0.83
   4   2  -1    1.59    0.14
   4   2  -1    1.36    0.18
   4   2  -1    1.72    0.21
   4   2  -1    1.68    0.13
  -4  -2   1    2.12    0.21
  -4  -2   1    1.57    0.13
  -4  -2   1    1.21    0.20
  -4  -2   1    1.67    0.19
   3   2  -1  166.31    8.65
   3   2  -1  168.93    8.61
   3   2  -1  158.80    8.62
   3   2  -1  161.56    8.66
  -3  -2   1  158.07    8.61
  -3  -2   1  138.42    8.62
  -3  -2   1  143.05    8.66
  -3  -2   1  153.95    8.68
  -3  -2   1  154.33    8.69
   2   2  -1   -0.01    0.05
   2   2  -1   -0.18    0.05
   2   2  -1    0.00    0.02
   2   2  -1   -0.16    0.04
  -2  -2   1   -0.06    0.04
  -2  -2   1    0.22    0.09
  -2  -2   1   -0.13    0.05
   1   2  -1  179.67    9.72
   1   2  -1  166.74    9.85
   1   2  -1  183.33    9.68
  -1  -2   1  172.31    9.71
  -1  -2   1  172.63    9.72
   0   2  -1   95.58    5.07
   0   2  -1   90.21    5.05
   0   2  -1   92.19    5.06
   0   2  -1   97.29    5.05
   0   2  -1   89.12    5.09
   0  -2   1   94.99    5.06
   0  -2   1   88.23    5.09
   0  -2   1   83.62    5.10
  -1   2  -1    2.89    0.20
  -1   2  -1    2.91    0.22
  -1   2  -1    2.87    0.21
  -1   2  -1    3.39    0.21
   1  -2   1    2.89    0.23
   1  -2   1    3.08    0.21
   1  -2   1    3.28    0.21
   1  -2   1    3.20    0.20
  -2   2  -1   73.06    3.93
  -2   2  -1   67.34    4.00
  -2   2  -1   70.01    3.92
  -2   2  -1   72.26    3.94
   2  -2   1   74.73    3.92
   2  -2   1   68.83    3.93
   2  -2   1   67.94    4.00
   2  -2   1   71.08    3.93
   2  -2   1   66.88    3.95
   2  -2   1   72.84    3.95
  -3   2  -1   58.73    3.31
  -3   2  -1   59.87    3.34
  -3   2  -1   60.27    3.32
  -3   2  -1   58.23    3.41
   3  -2   1   59.42    3.34
   3  -2   1   61.34    3.35
   3  -2   1   56.59    3.32
   3  -2   1   59.76    3.33
   3  -2   1   58.62    3.42
  -4   2  -1  325.16   17.64
  -4   2  -1  332.11   17.54
  -4   2  -1  302.97   17.52
  -4   2  -1  312.81   17.54
   4  -2   1  333.43   17.53
   4  -2   1  325.40   17.65
   4  -2   1  290.40   17.67
   4  -2   1  296.47   17.53
   4  -2   1  323.41   17.53
   4  -2   1  325.78   17.56
  -5   2  -1   17.68    1.06
  -5   2  -1   19.59    1.22
  -5   2  -1   16.55    1.09
  -5   2  -1   16.50    1.05
   5  -2   1   17.55    1.08
   5  -2   1   17.79    1.11
   5  -2   1   18.15    1.06
   5  -2   1   17.12    1.08
   5  -2   1   18.51    1.21
  -6   2  -1   -0.09    0.12
  -6   2  -1    0.02    0.10
  -6   2  -1    0.10    0.20
   6  -2   1    0.14    0.12
   6  -2   1    0.20    0.13
   6  -2   1    0.17    0.10
   6  -2   1    0.49    0.25
   6  -2   1   -0.06    0.13
  -7   2  -1    5.01    0.59
  -7   2  -1    5.44    0.48
   7  -2   1    5.08    0.61
   7  -2   1    6.00    0.51
   7  -2   1    4.47    0.41
   7  -2   1    5.87    0.47
   7  -2   1    5.75    0.46
  -8   2  -1   41.51    2.62
  -8   2  -1   40.85    2.42
   8  -2   1   40.48    2.39
   8  -2   1   41.80    2.41
   8  -2   1   40.86    2.45
   8  -2   1   37.30    2.59
  -9   2  -1   90.55    5.08
   9  -2   1   84.88    4.79
   9  -2   1   78.64    4.82
   9  -2   1   84.15    5.06
   9  -2   1   80.38    4.93
 -10   2  -1    0.33    0.41
  10  -2   1    0.51    0.28
 -11   2  -1    4.59    0.90
  11  -2   1    3.24    0.47
  12  -2   1    0.32    0.32
  13  -2   1    6.10    0.71
  14   1  -1   10.81    0.98
 -14  -1   1   12.38    1.05
 -14  -1   1   13.90    1.47
  13   1  -1   -0.18    0.25
 -13  -1   1    0.27    0.48
 -13  -1   1   -0.08    0.30
  12   1  -1   14.47    1.22
  12   1  -1   16.06    1.11
 -12  -1   1   16.68    1.46
  11   1  -1    2.11    0.42
  11   1  -1    2.75    0.37
  11   1  -1    2.19    0.40
 -11  -1   1    2.05    0.53
 -11  -1   1    2.54    0.42
  10   1  -1    8.31    0.66
  10   1  -1    7.61    0.72
  10   1  -1    7.56    0.74
 -10  -1   1    9.68    0.76
 -10  -1   1   11.46    0.99
   9   1  -1   36.38    2.27
   9   1  -1   37.85    2.19
   9   1  -1   36.04    2.27
   9   1  -1   35.45    2.26
  -9  -1   1   38.23    2.26
  -9  -1   1   38.51    2.43
   8   1  -1   19.66    1.35
   8   1  -1   19.74    1.35
   8   1  -1   19.76    1.35
   8   1  -1   22.03    1.51
   8   1  -1   22.54    1.29
  -8  -1   1   21.54    1.48
  -8  -1   1   20.39    1.36
  -8  -1   1   22.66    1.37
   7   1  -1  143.40    8.23
   7   1  -1  145.34    8.34
   7   1  -1  157.07    8.17
   7   1  -1  149.17    8.23
  -7  -1   1  147.44    8.23
  -7  -1   1  144.43    8.19
  -7  -1   1  144.79    8.34
  -7  -1   1  139.50    8.23
   6   1  -1    8.74    0.74
   6   1  -1    9.95    0.61
   6   1  -1   10.22    0.66
  -6  -1   1    9.39    0.59
  -6  -1   1    9.53    0.67
  -6  -1   1    8.68    0.65
  -6  -1   1    9.43    0.63
  -6  -1   1    8.59    0.73
   5   1  -1    6.03    0.44
   5   1  -1    6.50    0.46
   5   1  -1    6.10    0.41
   5   1  -1    6.71    0.40
  -5  -1   1    6.52    0.47
  -5  -1   1    5.72    0.39
  -5  -1   1    5.92    0.51
  -5  -1   1    5.74    0.46
   4   1  -1   65.78    3.71
   4   1  -1   68.95    3.75
   4   1  -1   71.41    3.75
   4   1  -1   68.00    3.81
   4   1  -1   70.08    3.70
  -4  -1   1   66.33    3.75
  -4  -1   1   62.41    3.75
  -4  -1   1   62.93    3.69
  -4  -1   1   66.02    3.73
  -4  -1   1   62.33    3.80
   3   1  -1  172.13    9.06
   3   1  -1  172.54    9.03
   3   1  -1  165.57    9.07
   3   1  -1  157.84    9.06
   3   1  -1  167.82    9.03
  -3  -1   1  159.80    9.10
  -3  -1   1  150.51    9.07
  -3  -1   1  158.45    9.06
  -3  -1   1  164.31    9.02
   2   1  -1  197.79   10.39
   2   1  -1  199.36   10.42
   2   1  -1  174.08   10.61
   2   1  -1  184.30   10.43
   2   1  -1  183.76   10.43
  -2  -1   1  184.53   10.43
  -2  -1   1  198.14   10.42
  -2  -1   1  193.40   10.45
  -2  -1   1  188.82   10.45
  -2  -1   1  175.37   10.45
   1   1  -1    0.14    0.03
   1   1  -1    0.23    0.04
   1   1  -1    0.08    0.04
   1   1  -1    0.08    0.02
   1   1  -1   -0.02    0.02
  -1  -1   1    0.04    0.03
  -1  -1   1    0.01    0.02
  -1  -1   1    0.04    0.03
  -1  -1   1    0.08    0.03
   0   1  -1    2.59    0.17
   0   1  -1    2.48    0.19
   0   1  -1    2.29    0.17
   0   1  -1    2.88    0.17
   0   1  -1    2.97    0.18
   0  -1   1    2.26    0.17
   0  -1   1    2.33    0.19
   0  -1   1    2.92    0.18
   0  -1   1    2.54    0.17
   0  -1   1    2.42    0.16
  -1   1  -1    0.69    0.07
  -1   1  -1    0.73    0.08
  -1   1  -1    0.79    0.08
  -1   1  -1    0.80    0.07
   1  -1   1    0.63    0.07
   1  -1   1    0.76    0.07
   1  -1   1    0.77    0.11
   1  -1   1    0.97    0.07
   1  -1   1    0.84    0.09
  -2   1  -1  121.05    6.76
  -2   1  -1  118.98    6.81
  -2   1  -1  122.49    6.75
  -2   1  -1  120.76    6.76
   2  -1   1  120.17    6.75
   2  -1   1  123.02    6.77
   2  -1   1  122.37    6.81
   2  -1   1  121.31    6.75
   2  -1   1  126.63    6.77
   2  -1   1  123.26    6.76
  -3   1  -1  189.27   10.63
  -3   1  -1  196.44   10.65
  -3   1  -1  198.23   10.65
  -3   1  -1  190.04   10.71
   3  -1   1  178.47   10.63
   3  -1   1  196.59   10.65
   3  -1   1  186.32   10.70
   3  -1   1  202.88   10.63
   3  -1   1  191.00   10.65
   3  -1   1  192.09   10.64
  -4   1  -1   22.77    1.34
  -4   1  -1   23.28    1.33
  -4   1  -1   21.76    1.41
   4  -1   1   22.73    1.33
   4  -1   1   23.45    1.35
   4  -1   1   22.63    1.33
   4  -1   1   22.61    1.33
  -5   1  -1    1.02    0.18
  -5   1  -1    0.62    0.13
  -5   1  -1    0.10    0.16
   5  -1   1    0.29    0.17
   5  -1   1    0.64    0.16
   5  -1   1    0.46    0.12
   5  -1   1    0.27    0.10
   5  -1   1    0.65    0.13
  -6   1  -1    0.30    0.21
  -6   1  -1    0.30    0.15
   6  -1   1    0.64    0.16
   6  -1   1    0.67    0.15
   6  -1   1    0.17    0.15
   6  -1   1    1.12    0.30
   6  -1   1    0.06    0.12
  -7   1  -1   80.94    4.78
  -7   1  -1   85.03    4.93
   7  -1   1   82.34    4.93
   7  -1   1   86.07    4.77
   7  -1   1   82.52    4.76
   7  -1   1   86.19    4.81
   7  -1   1   86.43    4.79
  -8   1  -1   48.75    2.89
  -8   1  -1   48.72    3.06
   8  -1   1   50.67    2.87
   8  -1   1   49.56    3.06
   8  -1   1   49.03    2.89
  -9   1  -1   14.00    1.12
   9  -1   1   15.82    1.57
   9  -1   1   11.03    0.87
   9  -1   1   12.43    0.87
   9  -1   1   11.50    0.92
 -10   1  -1   10.06    0.97
  10  -1   1    7.95    0.70
  10  -1   1    8.25    0.69
 -11   1  -1   -0.31    0.37
  11  -1   1    0.21    0.26
 -12   1  -1   18.79    1.62
  12  -1   1   17.28    1.25
 -13   1  -1    6.01    1.00
  13  -1   1    5.76    0.65
  14  -1   1    2.22    0.47
  14   0  -1    3.49    0.54
 -14   0   1    4.01    0.91
  13   0  -1   11.86    0.97
 -13   0   1   12.36    1.35
  12   0  -1    0.96    0.31
 -12   0   1    0.36    0.46
  11   0  -1    5.58    0.68
  11   0  -1    6.33    0.61
 -11   0   1    8.32    0.95
  10   0  -1    9.62    0.83
  10   0  -1   11.13    0.91
  10   0  -1   10.79    0.80
 -10   0   1   12.57    1.11
 -10   0   1   12.27    0.87
   9   0  -1   28.21    1.71
   9   0  -1   27.17    1.80
   9   0  -1   26.15    1.76
  -9   0   1   30.33    1.78
  -9   0   1   29.82    1.98
   8   0  -1   53.89    2.92
   8   0  -1   49.47    2.98
   8   0  -1   48.64    2.96
   8   0  -1   51.68    3.15
  -8   0   1   49.41    3.12
  -8   0   1   50.70    2.96
  -8   0   1   49.37    2.95
   7   0  -1    0.95    0.31
   7   0  -1    0.84    0.22
   7   0  -1    0.58    0.21
   7   0  -1    0.37    0.15
   7   0  -1    0.66    0.19
  -7   0   1    0.66    0.28
  -7   0   1    0.43    0.13
  -7   0   1    0.37    0.16
  -7   0   1    0.89    0.20
   6   0  -1    3.43    0.38
   6   0  -1    4.03    0.34
   6   0  -1    3.50    0.32
   6   0  -1    3.87    0.36
  -6   0   1    4.66    0.37
  -6   0   1    3.10    0.33
  -6   0   1    3.37    0.29
  -6   0   1    4.62    0.47
   5   0  -1   63.06    3.62
   5   0  -1   62.87    3.58
   5   0  -1   65.22    3.60
   5   0  -1   67.51    3.72
  -5   0   1   61.53    3.56
  -5   0   1   60.88    3.70
  -5   0   1   62.56    3.61
  -5   0   1   65.09    3.61
   4   0  -1   89.95    4.83
   4   0  -1   87.67    4.75
   4   0  -1   83.22    4.73
   4   0  -1   82.49    4.72
  -4   0   1   85.03    4.74
  -4   0   1   83.25    4.71
  -4   0   1   83.31    4.82
  -4   0   1   81.52    4.73
   3   0  -1  111.78    5.78
   3   0  -1  104.58    5.81
   3   0  -1  105.74    5.82
   3   0  -1  102.03    5.87
  -3   0   1  100.42    5.78
  -3   0   1  100.41    5.81
  -3   0   1  104.04    5.87
  -3   0   1  105.60    5.81
   2   0  -1  104.10    5.62
   2   0  -1  105.15    5.56
   2   0  -1  100.89    5.58
   2   0  -1   97.52    5.56
   2   0  -1   94.05    5.57
  -2   0   1   96.63    5.56
  -2   0   1  102.91    5.57
  -2   0   1  108.33    5.63
  -2   0   1   94.19    5.57
   1   0  -1    1.09    0.10
   1   0  -1    1.63    0.12
   1   0  -1    1.32    0.09
  -1   0   1    0.99    0.10
  -1   0   1    0.71    0.11
  -1   0   1    1.30    0.10
   0   0  -1    0.04    0.02
   0   0  -1    0.04    0.02
   0   0  -1    0.00    0.02
   0   0   1    0.01    0.02
   0   0   1    0.00    0.02
   0   0   1    0.01    0.01
   0   0   1   -0.01    0.01
  -1   0  -1  380.78   23.36
  -1   0  -1  453.46   23.35
  -1   0  -1  423.60   23.51
   1   0   1  431.07   23.18
   1   0   1  387.81   23.33
   1   0   1  406.70   23.17
   1   0   1  420.57   23.34
  -2   0  -1   47.68    2.78
  -2   0  -1   50.34    2.76
   2   0   1   48.93    2.76
   2   0   1   48.23    2.74
   2   0   1   50.13    2.75
  -3   0  -1    7.06    0.45
  -3   0  -1    7.28    0.46
  -3   0  -1    7.44    0.50
   3   0   1    6.93    0.45
   3   0   1    7.12    0.43
   3   0   1    6.70    0.44
   3   0   1    7.48    0.50
   3   0   1    7.79    0.46
   3   0   1    7.29    0.46
  -4   0  -1    4.42    0.34
  -4   0  -1    4.60    0.35
   4   0   1    4.50    0.34
   4   0   1    4.57    0.36
   4   0   1    6.43    0.44
   4   0   1    5.01    0.36
   4   0   1    6.31    0.37
   4   0   1    5.02    0.33
  -5   0  -1   12.35    0.85
  -5   0  -1   11.32    0.76
   5   0   1   11.78    0.77
   5   0   1   12.02    0.78
   5   0   1   12.62    0.75
   5   0   1   12.94    0.86
   5   0   1   12.30    0.77
  -6   0  -1  232.11   12.76
  -6   0  -1  223.77   12.87
   6   0   1  226.13   12.77
   6   0   1  232.15   12.75
   6   0   1  234.65   12.78
   6   0   1  232.79   12.88
   6   0   1  227.56   12.78
  -7   0  -1   28.45    1.72
  -7   0  -1   27.97    1.85
   7   0   1   29.65    1.75
   7   0   1   27.88    1.85
   7   0   1   29.74    1.71
  -8   0  -1   43.30    2.49
  -8   0  -1   35.29    2.27
   8   0   1   40.14    2.28
   8   0   1   36.47    2.31
   8   0   1   38.56    2.32
   8   0   1   39.62    2.46
  -9   0  -1    5.38    0.65
   9   0   1    4.41    0.47
   9   0   1    4.26    0.43
   9   0   1    4.23    0.49
 -10   0  -1    2.08    0.51
  10   0   1    2.26    0.40
  10   0   1    2.44    0.38
  10   0   1    2.26    0.35
 -11   0  -1   19.18    1.54
  11   0   1   20.21    1.37
  11   0   1   17.70    1.31
  11   0   1   19.62    1.27
 -12   0  -1   -0.06    0.41
  12   0   1    0.05    0.27
 -13   0  -1   23.73    1.84
  13   0   1   17.99    1.37
 -14   0  -1    2.64    0.75
  14   0   1    1.86    0.44
  13  -1  -1   -0.02    0.29
  12  -1  -1    4.13    0.56
 -12   1   1    6.12    0.95
  11  -1  -1    1.20    0.32
 -11   1   1    1.15    0.50
  10  -1  -1   44.47    2.74
 -10   1   1   48.76    3.08
   9  -1  -1   16.40    1.21
   9  -1  -1   20.68    1.21
  -9   1   1   18.90    1.47
   8  -1  -1    1.40    0.23
   8  -1  -1    0.83    0.33
   8  -1  -1    1.69    0.27
   8  -1  -1    2.56    0.38
  -8   1   1    1.63    0.29
  -8   1   1    1.29    0.21
  -8   1   1    0.87    0.23
  -8   1   1    1.20    0.39
   7  -1  -1   11.54    0.85
   7  -1  -1   14.63    0.85
   7  -1  -1   11.82    0.89
   7  -1  -1   11.40    0.82
   7  -1  -1   13.90    1.06
  -7   1   1   13.97    1.04
  -7   1   1   10.87    0.80
  -7   1   1   14.48    0.87
   6  -1  -1    4.69    0.56
   6  -1  -1    6.67    0.50
   6  -1  -1    4.53    0.41
   6  -1  -1    5.66    0.43
   6  -1  -1    5.59    0.44
  -6   1   1    5.77    0.44
  -6   1   1    5.36    0.40
  -6   1   1    5.89    0.58
  -6   1   1    5.83    0.45
   5  -1  -1  205.14   11.28
   5  -1  -1  207.58   11.43
   5  -1  -1  207.14   11.28
   5  -1  -1  200.80   11.29
   5  -1  -1  211.56   11.33
  -5   1   1  195.04   11.30
  -5   1   1  199.60   11.26
  -5   1   1  207.19   11.29
  -5   1   1  194.84   11.41
   4  -1  -1   26.78    1.64
   4  -1  -1   30.60    1.69
   4  -1  -1   29.54    1.65
   4  -1  -1   28.88    1.66
   4  -1  -1   27.49    1.76
  -4   1   1   28.05    1.76
  -4   1   1   28.85    1.65
  -4   1   1   28.87    1.64
  -4   1   1   28.63    1.67
   3  -1  -1    2.06    0.27
   3  -1  -1    2.70    0.21
   3  -1  -1    1.95    0.17
   3  -1  -1    1.92    0.17
   3  -1  -1    2.35    0.21
   3  -1  -1    2.23    0.17
  -3   1   1    1.56    0.16
  -3   1   1    2.57    0.20
  -3   1   1    2.08    0.28
   2  -1  -1    1.55    0.13
   2  -1  -1    1.61    0.14
   2  -1  -1    1.51    0.20
   2  -1  -1    1.55    0.12
   2  -1  -1    1.76    0.15
   2  -1  -1    1.21    0.11
  -2   1   1    1.54    0.18
  -2   1   1    1.26    0.12
  -2   1   1    1.81    0.13
   1  -1  -1    0.85    0.07
   1  -1  -1    0.97    0.07
   1  -1  -1    1.11    0.12
   1  -1  -1    0.76    0.07
   1  -1  -1    0.90    0.09
  -1   1   1    0.86    0.07
  -1   1   1    0.84    0.07
   0  -1  -1  463.36   23.71
   0  -1  -1  476.05   24.03
   0  -1  -1  410.91   23.95
   0   1   1  377.87   23.66
   0   1   1  389.33   23.87
   0   1   1  435.67   23.71
  -1  -1  -1    0.13    0.03
  -1  -1  -1    0.01    0.03
  -2  -1  -1  132.46    7.46
  -2  -1  -1  127.33    7.50
  -2  -1  -1  134.71    7.51
  -2  -1  -1  133.63    7.49
  -2  -1  -1  127.73    7.62
   2   1   1  140.49    7.48
   2   1   1  146.05    7.47
   2   1   1  137.95    7.51
  -3  -1  -1   32.65    1.81
  -3  -1  -1   30.25    1.82
  -3  -1  -1   29.41    1.81
  -3  -1  -1   30.91    1.79
   3   1   1   33.05    1.78
   3   1   1   33.63    1.81
   3   1   1   31.89    1.79
  -4  -1  -1   39.35    2.39
  -4  -1  -1   41.33    2.36
   4   1   1   40.63    2.36
   4   1   1   42.36    2.34
   4   1   1   43.36    2.32
   4   1   1   40.39    2.36
   4   1   1   42.29    2.32
   4   1   1   40.92    2.34
  -5  -1  -1  105.78    6.01
  -5  -1  -1  102.70    6.06
   5   1   1  112.17    6.07
   5   1   1  104.85    5.96
   5   1   1  109.09    6.02
   5   1   1  106.38    5.99
   5   1   1  108.78    5.95
   5   1   1  109.53    6.00
   5   1   1  105.86    6.00
  -6  -1  -1   55.12    3.25
  -6  -1  -1   58.48    3.29
  -6  -1  -1   57.43    3.36
   6   1   1   55.13    3.27
   6   1   1   60.76    3.28
   6   1   1   56.48    3.27
   6   1   1   59.49    3.23
   6   1   1   55.61    3.24
   6   1   1   56.91    3.29
   6   1   1   57.74    3.36
  -7  -1  -1  187.03   10.47
  -7  -1  -1  178.85   10.34
  -7  -1  -1  194.59   10.39
   7   1   1  179.22   10.38
   7   1   1  184.96   10.33
   7   1   1  183.51   10.37
   7   1   1  192.73   10.48
  -8  -1  -1   20.06    1.37
  -8  -1  -1   19.98    1.26
  -8  -1  -1   18.01    1.21
   8   1   1   19.37    1.26
   8   1   1   20.76    1.38
   8   1   1   19.30    1.20
   8   1   1   18.95    1.25
  -9  -1  -1   12.29    1.06
  -9  -1  -1   12.33    0.93
   9   1   1   13.60    0.96
   9   1   1   14.07    0.97
   9   1   1   15.18    0.91
 -10  -1  -1   12.59    1.09
  10   1   1   13.03    0.96
  10   1   1   13.30    0.88
  10   1   1   11.99    0.95
 -11  -1  -1   18.67    1.48
  11   1   1   17.70    1.30
  11   1   1   17.45    1.28
  11   1   1   19.75    1.22
 -12  -1  -1   25.86    1.67
 -12  -1  -1   28.97    1.97
  12   1   1   22.27    1.67
  12   1   1   25.99    1.61
  12   1   1   22.86    1.68
 -13  -1  -1    0.33    0.48
  13   1   1    0.09    0.28
  13   1   1    0.46    0.37
 -14  -1  -1    0.96    0.63
  14   1   1    0.90    0.34
  13  -2  -1    0.93    0.39
  12  -2  -1    4.83    0.59
  11  -2  -1   29.58    1.87
  10  -2  -1   -0.21    0.21
 -10   2   1    0.25    0.39
   9  -2  -1    3.04    0.38
   9  -2  -1    1.81    0.54
  -9   2   1    2.57    0.33
  -9   2   1    2.21    0.56
   8  -2  -1    1.62    0.44
   8  -2  -1    0.68    0.21
   8  -2  -1    1.19    0.25
   8  -2  -1    1.01    0.27
  -8   2   1    1.13    0.39
  -8   2   1    0.82    0.20
  -8   2   1    0.72    0.24
   7  -2  -1   22.20    1.47
   7  -2  -1   23.12    1.41
   7  -2  -1   21.65    1.40
   7  -2  -1   25.03    1.65
   7  -2  -1   23.65    1.39
  -7   2   1   21.63    1.44
  -7   2   1   25.30    1.65
  -7   2   1   22.02    1.38
   6  -2  -1   64.28    3.70
   6  -2  -1   63.44    3.68
   6  -2  -1   67.99    3.76
   6  -2  -1   67.29    3.89
   6  -2  -1   65.91    3.70
  -6   2   1   63.29    3.73
  -6   2   1   65.78    3.88
  -6   2   1   63.00    3.68
   5  -2  -1   11.96    0.73
   5  -2  -1   12.28    0.90
   5  -2  -1   12.15    0.80
   5  -2  -1   11.67    0.74
   5  -2  -1   11.89    0.75
  -5   2   1   12.05    0.74
  -5   2   1   11.22    0.78
  -5   2   1   11.34    0.73
  -5   2   1   11.07    0.88
   4  -2  -1  108.64    6.42
   4  -2  -1  112.87    6.29
   4  -2  -1  113.19    6.27
   4  -2  -1  110.82    6.27
   4  -2  -1  122.24    6.33
  -4   2   1  111.14    6.41
  -4   2   1  110.33    6.31
  -4   2   1  111.19    6.27
  -4   2   1  114.24    6.27
   3  -2  -1   14.03    0.91
   3  -2  -1   12.42    0.78
   3  -2  -1   14.72    0.83
   3  -2  -1   13.69    0.80
   3  -2  -1   13.20    0.78
  -3   2   1   12.90    0.79
  -3   2   1   12.80    0.78
  -3   2   1   12.89    0.90
  -3   2   1   13.27    0.82
   2  -2  -1   76.26    4.58
   2  -2  -1   84.82    4.67
   2  -2  -1   81.24    4.56
   2  -2  -1   78.73    4.56
   2  -2  -1   89.01    4.61
   2  -2  -1   86.78    4.58
  -2   2   1   82.46    4.67
  -2   2   1   84.42    4.56
  -2   2   1   82.51    4.60
  -2   2   1   78.62    4.58
   1  -2  -1  108.39    6.48
   1  -2  -1  115.19    6.52
   1  -2  -1  122.01    6.45
   1  -2  -1  115.35    6.46
  -1   2   1  117.02    6.46
  -1   2   1  122.64    6.48
   0  -2  -1   48.01    2.68
   0  -2  -1   48.77    2.69
   0   2   1   46.54    2.67
   0   2   1   48.37    2.65
   0   2   1   48.52    2.65
   0   2   1   46.53    2.66
  -1  -2  -1  126.20    7.51
   1   2   1  139.61    7.52
   1   2   1  139.26    7.51
   1   2   1  137.29    7.51
  -2  -2  -1   -0.53    0.04
  -2  -2  -1   -0.46    0.03
  -2  -2  -1   -0.51    0.02
   2   2   1   -0.47    0.05
   2   2   1   -0.55    0.03
  -3  -2  -1   75.24    4.36
  -3  -2  -1   71.73    4.34
  -3  -2  -1   73.12    4.35
   3   2   1   80.23    4.32
   3   2   1   83.40    4.33
   3   2   1   84.38    4.33
   3   2   1   77.34    4.32
   3   2   1   77.73    4.36
  -4  -2  -1  101.45    6.09
  -4  -2  -1  110.50    6.04
  -4  -2  -1  106.00    6.09
  -4  -2  -1  116.97    6.06
   4   2   1  106.32    6.09
   4   2   1  110.95    6.04
   4   2   1  110.90    6.10
   4   2   1  108.57    6.05
  -5  -2  -1   79.88    4.67
  -5  -2  -1   81.20    4.60
  -5  -2  -1   81.68    4.57
  -5  -2  -1   83.84    4.63
  -5  -2  -1   83.12    4.65
   5   2   1   81.87    4.58
   5   2   1   79.18    4.61
   5   2   1   84.63    4.66
   5   2   1   86.55    4.65
  -6  -2  -1  117.31    6.72
  -6  -2  -1  120.12    6.68
  -6  -2  -1  115.83    6.60
   6   2   1  122.73    6.60
   6   2   1  118.11    6.67
   6   2   1  120.74    6.69
   6   2   1  117.72    6.61
   6   2   1  118.48    6.64
  -7  -2  -1    3.94    0.37
  -7  -2  -1    3.19    0.40
  -7  -2  -1    3.66    0.28
   7   2   1    4.14    0.35
   7   2   1    3.45    0.30
   7   2   1    3.15    0.40
   7   2   1    3.94    0.28
   7   2   1    3.91    0.37
  -8  -2  -1    8.71    0.78
  -8  -2  -1    8.26    0.70
  -8  -2  -1   10.44    0.63
   8   2   1   10.18    0.65
   8   2   1    8.67    0.78
   8   2   1   10.78    0.72
   8   2   1   10.19    0.70
   8   2   1   10.20    0.74
  -9  -2  -1    0.13    0.23
  -9  -2  -1    0.05    0.19
   9   2   1    0.23    0.16
   9   2   1    0.18    0.19
   9   2   1    0.23    0.18
   9   2   1    0.01    0.17
 -10  -2  -1   36.89    2.23
 -10  -2  -1   35.24    2.35
  10   2   1   35.65    2.24
  10   2   1   35.05    2.21
  10   2   1   37.88    2.15
 -11  -2  -1   18.18    1.36
 -11  -2  -1   16.31    1.13
 -11  -2  -1   17.02    1.18
  11   2   1   15.92    1.08
  11   2   1   15.89    1.19
  11   2   1   15.18    1.17
 -12  -2  -1    1.74    0.51
 -12  -2  -1    1.83    0.35
  12   2   1    1.28    0.39
  12   2   1    1.62    0.42
  12   2   1    1.87    0.34
 -13  -2  -1    0.70    0.48
 -13  -2  -1    0.74    0.29
  13   2   1    0.42    0.32
  13   2   1    0.54    0.34
 -14  -2  -1    0.60    0.53
 -14  -2  -1    0.74    0.31
  14   2   1    0.22    0.38
 -15  -2  -1   17.07    1.25
 -15  -2  -1   20.62    1.81
  12  -3  -1    9.77    0.90
  11  -3  -1    4.65    0.58
  10  -3  -1    6.81    0.67
   9  -3  -1    0.52    0.26
   9  -3  -1    0.47    0.44
  -9   3   1    0.57    0.22
   8  -3  -1   36.23    2.10
   8  -3  -1   38.08    2.41
  -8   3   1   36.35    2.38
  -8   3   1   30.96    2.14
  -8   3   1   33.66    2.07
   7  -3  -1   56.33    3.23
   7  -3  -1   57.68    3.49
   7  -3  -1   61.30    3.60
   7  -3  -1   53.66    3.21
  -7   3   1   56.66    3.48
  -7   3   1   55.07    3.21
  -7   3   1   53.58    3.27
   6  -3  -1   22.82    1.45
   6  -3  -1   23.65    1.40
   6  -3  -1   22.40    1.38
   6  -3  -1   22.72    1.36
   6  -3  -1   23.63    1.61
  -6   3   1   23.84    1.39
  -6   3   1   22.17    1.44
  -6   3   1   23.54    1.61
   5  -3  -1    9.12    0.68
   5  -3  -1   13.35    0.80
   5  -3  -1    9.16    0.86
   5  -3  -1   12.38    0.71
   5  -3  -1   11.61    0.73
   5  -3  -1   12.37    0.74
  -5   3   1    9.98    0.88
  -5   3   1   11.73    0.72
  -5   3   1   11.87    0.77
   4  -3  -1    0.35    0.09
   4  -3  -1    0.34    0.11
   4  -3  -1    0.32    0.13
   4  -3  -1    0.16    0.18
   4  -3  -1    0.19    0.07
   4  -3  -1    0.17    0.10
  -4   3   1    0.39    0.15
  -4   3   1    0.21    0.09
  -4   3   1    0.10    0.17
   3  -3  -1  157.62    8.44
   3  -3  -1  150.32    8.38
   3  -3  -1  145.97    8.40
   3  -3  -1  148.97    8.37
   3  -3  -1  142.59    8.40
   3  -3  -1  157.53    8.53
   3  -3  -1  160.94    8.44
  -3   3   1  161.10    8.54
  -3   3   1  145.60    8.43
  -3   3   1  144.82    8.40
   2  -3  -1   60.11    3.42
   2  -3  -1   60.44    3.46
   2  -3  -1   62.52    3.52
  -2   3   1   60.15    3.42
  -2   3   1   63.95    3.53
  -2   3   1   60.03    3.45
   1  -3  -1  181.10   10.42
   1  -3  -1  176.91   10.35
   1  -3  -1  189.56   10.38
  -1   3   1  184.32   10.35
  -1   3   1  195.07   10.35
  -1   3   1  197.05   10.37
   0  -3  -1    3.60    0.28
   0  -3  -1    4.30    0.27
   0  -3  -1    4.16    0.24
   0   3   1    4.32    0.26
   0   3   1    3.68    0.24
   0   3   1    4.44    0.26
  -1  -3  -1   26.46    1.55
  -1  -3  -1   26.35    1.54
  -1  -3  -1   26.78    1.54
   1   3   1   28.66    1.55
   1   3   1   28.90    1.55
  -2  -3  -1   77.90    4.40
   2   3   1   79.91    4.40
  -3  -3  -1   -0.02    0.04
  -3  -3  -1   -0.10    0.03
  -3  -3  -1   -0.15    0.06
   3   3   1    0.08    0.07
  -4  -3  -1  180.90   10.35
  -4  -3  -1  187.19   10.34
  -4  -3  -1  174.52   10.32
   4   3   1  195.02   10.29
   4   3   1  189.09   10.36
   4   3   1  181.22   10.34
   4   3   1  179.35   10.29
   4   3   1  201.38   10.29
  -5  -3  -1   81.62    4.62
  -5  -3  -1   77.74    4.61
  -5  -3  -1   76.41    4.61
   5   3   1   85.73    4.58
   5   3   1   82.84    4.61
   5   3   1   84.25    4.63
   5   3   1   83.92    4.57
  -6  -3  -1    0.54    0.12
  -6  -3  -1    0.72    0.10
  -6  -3  -1    0.55    0.15
  -6  -3  -1    0.47    0.15
   6   3   1    0.31    0.08
   6   3   1    0.45    0.14
   6   3   1    0.36    0.10
  -7  -3  -1   15.53    1.12
  -7  -3  -1   17.72    1.07
  -7  -3  -1   15.22    1.09
  -7  -3  -1   17.61    0.98
  -7  -3  -1   16.52    1.03
   7   3   1   18.99    1.02
   7   3   1   16.51    1.12
   7   3   1   17.36    1.00
   7   3   1   17.90    1.06
  -8  -3  -1   34.00    1.98
  -8  -3  -1   36.34    2.02
  -8  -3  -1   32.47    2.05
  -8  -3  -1   34.00    2.14
  -8  -3  -1   33.63    1.95
  -8  -3  -1   33.44    2.08
   8   3   1   35.46    2.04
   8   3   1   35.06    1.99
   8   3   1   33.37    2.10
   8   3   1   36.76    1.97
  -9  -3  -1  161.22    9.02
  -9  -3  -1  153.42    8.91
  -9  -3  -1  160.98    8.87
  -9  -3  -1  155.79    8.80
  -9  -3  -1  162.25    8.95
  -9  -3  -1  155.37    8.83
   9   3   1  155.99    8.90
   9   3   1  156.77    8.96
   9   3   1  165.85    8.85
 -10  -3  -1    7.74    0.76
 -10  -3  -1    7.28    0.56
 -10  -3  -1    7.52    0.60
 -10  -3  -1    8.49    0.70
  10   3   1    8.17    0.66
  10   3   1    8.17    0.59
  10   3   1    7.05    0.68
  10   3   1    8.14    0.66
 -11  -3  -1    0.85    0.21
 -11  -3  -1    1.08    0.25
 -11  -3  -1    1.05    0.37
 -11  -3  -1    0.92    0.30
  11   3   1    0.54    0.28
  11   3   1    0.72    0.28
  11   3   1    0.93    0.30
 -12  -3  -1    0.74    0.30
 -12  -3  -1    0.49    0.22
 -12  -3  -1    0.81    0.22
 -12  -3  -1    0.76    0.39
  12   3   1    0.75    0.33
  12   3   1    1.10    0.34
 -13  -3  -1    4.51    0.53
 -13  -3  -1    4.72    0.47
 -13  -3  -1    5.52    0.83
  13   3   1    4.98    0.65
  13   3   1    4.46    0.64
 -14  -3  -1   27.93    2.07
  14   3   1   23.42    1.75
 -15  -3  -1    0.22    0.53
  15   3   1    0.56    0.42
  12  -4  -1    3.07    0.54
  11  -4  -1    1.66    0.42
  10  -4  -1    0.17    0.27
   9  -4  -1   21.64    1.43
   9  -4  -1   24.09    1.79
  -9   4   1   20.29    1.38
   8  -4  -1    0.62    0.41
   8  -4  -1    0.60    0.24
  -8   4   1    0.62    0.20
  -8   4   1    0.60    0.27
   7  -4  -1   42.01    2.75
   7  -4  -1   43.60    2.49
  -7   4   1   42.43    2.47
  -7   4   1   40.50    2.53
   6  -4  -1    0.16    0.13
   6  -4  -1    0.35    0.17
   6  -4  -1    0.09    0.28
  -6   4   1    0.35    0.15
  -6   4   1    0.41    0.21
  -6   4   1    0.29    0.28
   5  -4  -1    3.38    0.39
   5  -4  -1    3.78    0.27
   5  -4  -1    3.24    0.28
   5  -4  -1    2.95    0.32
   5  -4  -1    3.74    0.53
   5  -4  -1    2.82    0.33
  -5   4   1    3.17    0.38
  -5   4   1    4.37    0.56
  -5   4   1    3.59    0.34
   4  -4  -1   51.18    3.03
   4  -4  -1   53.36    3.19
   4  -4  -1   56.67    2.98
   4  -4  -1   51.59    3.02
   4  -4  -1   55.52    3.08
   4  -4  -1   54.50    3.08
   4  -4  -1   48.76    2.99
  -4   4   1   51.67    3.02
  -4   4   1   51.51    3.06
  -4   4   1   58.66    3.22
   3  -4  -1   28.95    1.75
   3  -4  -1   26.86    1.61
   3  -4  -1   27.74    1.65
  -3   4   1   28.89    1.76
  -3   4   1   27.52    1.60
  -3   4   1   27.10    1.65
   2  -4  -1  263.85   15.37
   2  -4  -1  270.12   15.30
   2  -4  -1  275.20   15.44
   2  -4  -1  273.46   15.34
   2  -4  -1  303.80   15.31
  -2   4   1  291.80   15.37
  -2   4   1  262.59   15.41
   1  -4  -1   25.49    1.55
   1  -4  -1   27.74    1.50
   1  -4  -1   23.86    1.45
  -1   4   1   25.57    1.46
  -1   4   1   25.60    1.46
  -1   4   1   27.40    1.50
   0  -4  -1    0.55    0.13
   0  -4  -1    1.39    0.11
   0  -4  -1    0.81    0.15
   0  -4  -1    0.86    0.09
   0   4   1    1.17    0.12
   0   4   1    1.00    0.09
   0   4   1    1.37    0.16
  -1  -4  -1   43.71    2.50
  -1  -4  -1   43.53    2.50
  -1  -4  -1   43.89    2.50
   1   4   1   46.71    2.47
   1   4   1   45.69    2.47
   1   4   1   43.61    2.50
   1   4   1   44.05    2.49
  -2  -4  -1  104.73    6.05
   2   4   1  112.61    6.05
  -3  -4  -1  171.85    9.80
   3   4   1  180.84    9.80
  -4  -4  -1    0.08    0.06
  -4  -4  -1   -0.01    0.08
  -4  -4  -1    0.24    0.06
   4   4   1   -0.04    0.06
  -5  -4  -1    5.73    0.44
  -5  -4  -1    6.02    0.49
  -5  -4  -1    6.45    0.47
   5   4   1    6.45    0.42
   5   4   1    6.68    0.49
   5   4   1    7.13    0.41
   5   4   1    7.63    0.43
  -6  -4  -1    0.42    0.14
  -6  -4  -1    0.15    0.10
  -6  -4  -1    0.09    0.11
   6   4   1    0.14    0.13
   6   4   1    0.25    0.09
   6   4   1    0.16    0.08
  -7  -4  -1   55.90    3.29
  -7  -4  -1   52.83    3.27
  -7  -4  -1   56.14    3.28
   7   4   1   57.51    3.21
   7   4   1   56.49    3.29
   7   4   1   59.39    3.17
  -8  -4  -1   98.79    5.91
  -8  -4  -1  105.44    5.77
  -8  -4  -1  102.72    5.95
  -8  -4  -1  100.36    5.93
   8   4   1  108.43    5.78
   8   4   1  101.95    5.93
   8   4   1  107.65    5.86
   8   4   1  105.60    5.80
  -9  -4  -1   23.30    1.29
  -9  -4  -1   22.09    1.43
  -9  -4  -1   19.42    1.32
  -9  -4  -1   20.78    1.45
   9   4   1   22.53    1.37
   9   4   1   22.47    1.33
   9   4   1   21.86    1.44
 -10  -4  -1    6.64    0.61
 -10  -4  -1    5.33    0.50
 -10  -4  -1    6.25    0.66
 -10  -4  -1    6.46    0.47
  10   4   1    5.76    0.61
  10   4   1    5.88    0.55
 -11  -4  -1    0.10    0.25
 -11  -4  -1    0.30    0.16
 -11  -4  -1    0.00    0.25
  11   4   1   -0.03    0.21
  11   4   1    0.17    0.26
  11   4   1    0.12    0.21
 -12  -4  -1   28.01    1.64
 -12  -4  -1   27.70    1.79
 -12  -4  -1   25.54    1.88
  12   4   1   26.66    1.73
  12   4   1   25.19    1.72
  12   4   1   25.14    1.78
 -13  -4  -1   17.83    1.16
 -13  -4  -1   18.95    1.50
 -13  -4  -1   17.72    1.31
  13   4   1   16.53    1.27
  13   4   1   15.85    1.31
 -14  -4  -1    7.21    1.02
  14   4   1    7.47    0.83
 -15  -4  -1    8.57    1.15
  15   4   1    5.20    0.75
  11  -5  -1    3.76    0.56
  10  -5  -1    5.80    0.64
   9  -5  -1    6.67    0.70
   9  -5  -1    9.09    1.08
  -9   5   1    8.23    0.68
   8  -5  -1   37.92    2.20
   8  -5  -1   36.05    2.52
  -8   5   1   35.35    2.16
  -8   5   1   35.02    2.26
   7  -5  -1    0.11    0.19
   7  -5  -1    0.02    0.34
  -7   5   1    0.16    0.26
  -7   5   1    0.35    0.19
   6  -5  -1    6.63    0.72
   6  -5  -1    5.22    0.46
  -6   5   1    5.16    0.53
  -6   5   1    4.91    0.45
   5  -5  -1   12.30    0.99
   5  -5  -1   11.45    0.76
  -5   5   1   11.00    0.75
  -5   5   1   10.97    0.81
   4  -5  -1   43.31    2.50
   4  -5  -1   41.85    2.56
   4  -5  -1   48.72    2.72
   4  -5  -1   40.73    2.48
  -4   5   1   48.50    2.76
  -4   5   1   42.33    2.55
  -4   5   1   41.55    2.49
   3  -5  -1   71.54    4.18
   3  -5  -1   70.38    4.07
   3  -5  -1   72.60    3.97
   3  -5  -1   70.52    4.02
  -3   5   1   71.54    4.18
  -3   5   1   73.08    4.07
  -3   5   1   70.99    4.02
   2  -5  -1   11.95    0.74
   2  -5  -1   13.68    0.80
   2  -5  -1   11.61    0.88
  -2   5   1   12.37    0.75
  -2   5   1   12.55    0.80
   1  -5  -1    3.39    0.27
   1  -5  -1    4.59    0.38
  -1   5   1    3.55    0.25
  -1   5   1    3.78    0.30
  -1   5   1    3.40    0.25
   0  -5  -1    9.96    0.72
   0  -5  -1   11.16    0.65
   0  -5  -1   11.06    0.65
   0  -5  -1   10.21    0.72
   0   5   1   10.70    0.62
   0   5   1   10.84    0.67
   0   5   1   12.23    0.63
   0   5   1   11.29    0.66
   0   5   1   10.82    0.65
   0   5   1   11.97    0.68
  -1  -5  -1  119.12    6.76
  -1  -5  -1  120.23    6.74
  -1  -5  -1  119.89    6.77
   1   5   1  118.39    6.74
   1   5   1  121.74    6.73
   1   5   1  125.59    6.72
   1   5   1  124.69    6.72
  -2  -5  -1   70.42    4.00
  -2  -5  -1   71.06    4.03
  -2  -5  -1   72.41    3.99
   2   5   1   73.33    4.03
  -3  -5  -1   71.37    4.03
  -4  -5  -1    3.62    0.34
   4   5   1    4.47    0.35
  -5  -5  -1    0.02    0.06
  -5  -5  -1    0.02    0.07
  -5  -5  -1    0.05    0.12
   5   5   1    0.00    0.04
   5   5   1   -0.03    0.10
   5   5   1    0.03    0.05
  -6  -5  -1  265.90   14.97
  -6  -5  -1  265.62   14.93
  -6  -5  -1  264.08   14.94
   6   5   1  282.04   14.87
   6   5   1  265.85   14.87
   6   5   1  270.31   14.92
  -7  -5  -1   48.10    2.85
  -7  -5  -1   49.20    2.89
  -7  -5  -1   46.17    2.89
   7   5   1   51.13    2.81
   7   5   1   49.14    2.91
   7   5   1   47.52    2.81
   7   5   1   53.32    2.79
  -8  -5  -1   41.82    2.56
  -8  -5  -1   41.67    2.53
  -8  -5  -1   42.16    2.56
   8   5   1   44.01    2.39
   8   5   1   41.91    2.57
   8   5   1   43.82    2.47
  -9  -5  -1    6.12    0.57
  -9  -5  -1    6.77    0.60
   9   5   1    5.96    0.49
   9   5   1    5.41    0.59
 -10  -5  -1    5.39    0.59
 -10  -5  -1    5.60    0.62
  10   5   1    5.41    0.63
  10   5   1    4.74    0.50
 -11  -5  -1   54.66    3.34
 -11  -5  -1   53.50    3.29
  11   5   1   53.26    3.32
  11   5   1   56.86    3.22
 -12  -5  -1    1.38    0.37
 -12  -5  -1    1.12    0.40
  12   5   1    0.90    0.33
  12   5   1    1.87    0.37
 -13  -5  -1   22.69    1.67
 -13  -5  -1   24.17    1.58
  13   5   1   20.40    1.47
  13   5   1   18.25    1.52
  13   5   1   21.04    1.48
 -14  -5  -1    3.06    0.67
  14   5   1    1.89    0.47
 -15  -5  -1    0.42    0.50
  15   5   1    0.21    0.39
 -16  -5  -1    6.27    1.03
  16   5   1    4.91    0.76
  10  -6  -1    7.99    0.80
  10  -6  -1    9.00    1.26
   9  -6  -1    7.72    0.76
   9  -6  -1    9.96    1.16
  -9   6   1    8.13    0.93
   8  -6  -1    1.86    0.59
   8  -6  -1    1.45    0.34
  -8   6   1    1.85    0.43
  -8   6   1    1.92    0.33
   7  -6  -1    5.21    0.77
   7  -6  -1    3.30    0.41
  -7   6   1    3.01    0.38
  -7   6   1    2.34    0.44
   6  -6  -1    0.29    0.19
   6  -6  -1    0.25    0.35
  -6   6   1    0.23    0.19
  -6   6   1    0.41    0.26
   5  -6  -1   45.39    2.59
   5  -6  -1   48.05    2.86
  -5   6   1   43.09    2.58
  -5   6   1   42.57    2.65
   4  -6  -1   48.01    2.97
   4  -6  -1   46.99    2.75
  -4   6   1   51.40    2.83
  -4   6   1   46.47    2.75
   3  -6  -1    8.78    0.57
   3  -6  -1    7.61    0.50
   3  -6  -1    6.05    0.67
  -3   6   1    8.03    0.52
  -3   6   1    7.12    0.58
   2  -6  -1    2.29    0.22
   2  -6  -1    2.40    0.36
  -2   6   1    1.70    0.26
  -2   6   1    2.31    0.22
   1  -6  -1    0.14    0.07
   1  -6  -1    0.30    0.16
   1  -6  -1    0.21    0.14
  -1   6   1    0.00    0.06
  -1   6   1    0.09    0.06
  -1   6   1    0.11    0.10
  -1   6   1    0.19    0.05
   0  -6  -1  220.32   13.02
   0  -6  -1  246.23   12.94
   0  -6  -1  231.24   13.03
   0   6   1  232.53   12.92
   0   6   1  223.49   12.93
   0   6   1  220.43   12.94
   0   6   1  250.03   12.92
   0   6   1  244.04   12.96
   0   6   1  239.10   12.97
  -1  -6  -1   41.32    2.60
  -1  -6  -1   43.30    2.61
  -1  -6  -1   44.76    2.57
   1   6   1   48.55    2.56
   1   6   1   43.58    2.56
   1   6   1   46.92    2.55
   1   6   1   49.25    2.56
  -2  -6  -1  102.75    6.17
  -2  -6  -1  105.71    6.16
  -2  -6  -1  102.69    6.18
   2   6   1  119.54    6.13
   2   6   1  112.03    6.18
   2   6   1  116.10    6.13
   2   6   1  116.34    6.16
  -3  -6  -1    0.69    0.15
   3   6   1    0.73    0.14
  -4  -6  -1    0.52    0.15
   4   6   1    0.59    0.13
  -5  -6  -1  257.97   14.36
  -6  -6  -1    0.12    0.09
  -6  -6  -1    0.18    0.15
  -6  -6  -1    0.06    0.08
   6   6   1    0.14    0.07
   6   6   1    0.11    0.05
   6   6   1    0.05    0.05
  -7  -6  -1   80.17    4.68
  -7  -6  -1   81.37    4.77
  -7  -6  -1   79.92    4.74
   7   6   1   81.45    4.64
   7   6   1   83.55    4.65
   7   6   1   91.36    4.64
  -8  -6  -1    0.66    0.19
  -8  -6  -1    0.50    0.21
  -8  -6  -1    0.72    0.20
   8   6   1    0.94    0.17
   8   6   1    0.71    0.25
   8   6   1    0.91    0.17
  -9  -6  -1   15.38    1.12
  -9  -6  -1   15.89    1.09
  -9  -6  -1   17.43    1.16
   9   6   1   16.02    1.02
   9   6   1   15.34    1.13
 -10  -6  -1   30.89    2.01
 -10  -6  -1   33.53    2.06
  10   6   1   33.25    1.93
  10   6   1   30.56    2.04
 -11  -6  -1   23.53    1.56
 -11  -6  -1   22.76    1.55
  11   6   1   20.97    1.43
  11   6   1   22.63    1.55
 -12  -6  -1   42.54    2.57
 -12  -6  -1   40.38    2.58
  12   6   1   38.13    2.44
  12   6   1   39.91    2.57
 -13  -6  -1    4.02    0.66
 -13  -6  -1    4.08    0.91
  13   6   1    3.73    0.52
  13   6   1    3.52    0.61
 -14  -6  -1    1.54    0.53
  14   6   1    1.06    0.38
  14   6   1    1.59    0.43
 -15  -6  -1    2.95    0.70
  15   6   1    1.81    0.49
  15   6   1    2.31    0.51
 -16  -6  -1    3.64    0.81
  16   6   1    2.92    0.60
   9  -7  -1    0.41    0.56
   9  -7  -1    0.40    0.32
   8  -7  -1    0.54    0.28
   8  -7  -1    0.94    0.56
  -8   7   1    0.71    0.38
  -8   7   1    0.66    0.26
   7  -7  -1    3.75    0.72
   7  -7  -1    2.97    0.41
  -7   7   1    2.79    0.47
  -7   7   1    2.65    0.37
   6  -7  -1   50.40    2.94
   6  -7  -1   57.52    3.33
  -6   7   1   48.40    3.03
  -6   7   1   47.18    2.93
   5  -7  -1    0.67    0.20
   5  -7  -1    0.61    0.39
  -5   7   1    0.56    0.28
  -5   7   1    1.30    0.24
   4  -7  -1   22.30    1.65
   4  -7  -1   24.32    1.38
  -4   7   1   23.93    1.49
  -4   7   1   22.13    1.40
   3  -7  -1    1.19    0.35
  -3   7   1    0.09    0.17
  -3   7   1    0.58    0.15
   2  -7  -1   15.79    1.05
   2  -7  -1   13.11    0.84
  -2   7   1   13.33    0.84
  -2   7   1   13.26    0.90
   1  -7  -1   86.52    5.25
   1  -7  -1   94.33    5.28
  -1   7   1   96.28    5.11
  -1   7   1   88.99    5.11
  -1   7   1   92.61    5.17
   0  -7  -1   34.03    1.97
   0  -7  -1   34.03    2.09
   0  -7  -1   34.54    2.10
   0   7   1   34.93    1.98
   0   7   1   33.77    1.96
   0   7   1   38.20    1.96
   0   7   1   33.84    2.01
   0   7   1   34.26    1.96
   0   7   1   36.10    2.04
  -1  -7  -1  145.60    8.56
  -1  -7  -1  151.00    8.50
  -1  -7  -1  145.23    8.54
   1   7   1  164.50    8.49
   1   7   1  145.02    8.49
   1   7   1  158.57    8.47
   1   7   1  160.91    8.49
  -2  -7  -1    5.62    0.41
  -2  -7  -1    5.19    0.40
  -2  -7  -1    5.32    0.39
   2   7   1    5.22    0.36
   2   7   1    5.68    0.40
   2   7   1    5.43    0.35
   2   7   1    5.51    0.36
  -3  -7  -1   29.65    1.56
  -3  -7  -1   27.64    1.64
  -3  -7  -1   25.60    1.55
   3   7   1   26.82    1.55
   3   7   1   27.24    1.54
   3   7   1   28.94    1.64
  -4  -7  -1   58.11    3.48
   4   7   1   63.09    3.47
  -5  -7  -1   47.66    2.79
  -6  -7  -1   71.63    4.50
   6   7   1   83.44    4.36
   6   7   1   79.65    4.36
  -7  -7  -1    0.02    0.07
  -7  -7  -1    0.06    0.09
  -7  -7  -1   -0.09    0.13
   7   7   1    0.02    0.06
   7   7   1    0.03    0.08
   7   7   1    0.09    0.07
  -8  -7  -1    9.05    0.70
  -8  -7  -1    9.28    0.64
   8   7   1    8.18    0.61
   8   7   1   10.48    0.62
   8   7   1    8.96    0.61
   8   7   1    9.72    0.77
  -9  -7  -1   12.57    0.92
  -9  -7  -1   10.50    0.79
  -9  -7  -1   11.17    0.88
   9   7   1   11.71    0.89
   9   7   1   11.48    0.77
 -10  -7  -1   24.38    1.61
 -10  -7  -1   23.22    1.53
  10   7   1   24.11    1.47
  10   7   1   23.31    1.61
 -11  -7  -1   24.33    1.67
 -11  -7  -1   24.27    1.63
  11   7   1   24.79    1.70
  11   7   1   25.54    1.56
 -12  -7  -1    1.17    0.36
 -12  -7  -1    0.74    0.35
  12   7   1    0.38    0.32
  12   7   1    0.80    0.28
 -13  -7  -1    0.38    0.33
  13   7   1    0.55    0.30
 -14  -7  -1    0.35    0.40
  14   7   1    0.55    0.34
 -15  -7  -1   11.15    1.17
  15   7   1    9.37    0.97
  15   7   1    9.35    0.95
 -16  -7  -1    5.63    0.90
  16   7   1    3.82    0.65
  16   7   1    4.24    0.69
   9  -8  -1    0.46    0.59
   9  -8  -1   -0.16    0.27
   8  -8  -1    6.51    1.04
   8  -8  -1    5.97    0.60
   7  -8  -1   14.14    1.38
   7  -8  -1   13.77    0.95
  -7   8   1   12.61    0.96
  -7   8   1   14.10    1.10
   6  -8  -1    8.24    0.63
   6  -8  -1    9.36    1.06
  -6   8   1    8.26    0.82
  -6   8   1    8.30    0.68
   5  -8  -1   15.29    1.41
   5  -8  -1   17.67    1.06
  -5   8   1   19.84    1.27
  -5   8   1   17.57    1.13
   4  -8  -1    0.71    0.39
  -4   8   1    0.65    0.29
  -4   8   1    0.76    0.21
   3  -8  -1   36.88    2.20
  -3   8   1   30.59    1.91
  -3   8   1   31.64    2.00
   2  -8  -1   44.31    2.64
  -2   8   1   42.31    2.48
  -2   8   1   40.17    2.41
   1  -8  -1   52.12    3.06
  -1   8   1   51.12    2.94
  -1   8   1   49.59    2.87
   0  -8  -1   18.78    1.37
   0  -8  -1   20.10    1.41
   0  -8  -1   21.47    1.26
   0   8   1   22.53    1.25
   0   8   1   24.46    1.32
   0   8   1   23.04    1.27
  -1  -8  -1   14.31    1.01
  -1  -8  -1   13.01    1.02
  -1  -8  -1   14.82    0.95
   1   8   1   16.91    0.99
   1   8   1   16.81    0.89
   1   8   1   16.97    0.92
   1   8   1   15.83    0.96
   1   8   1   15.67    0.89
   1   8   1   16.39    0.96
  -2  -8  -1   22.32    1.30
  -2  -8  -1   22.63    1.28
  -2  -8  -1   20.81    1.27
   2   8   1   21.12    1.22
   2   8   1   20.99    1.22
   2   8   1   19.36    1.22
   2   8   1   20.28    1.26
  -3  -8  -1   29.94    1.81
  -3  -8  -1   29.92    1.75
  -3  -8  -1   27.76    1.73
   3   8   1   31.09    1.76
   3   8   1   32.21    1.73
   3   8   1   30.81    1.80
   3   8   1   31.85    1.72
  -4  -8  -1  103.72    6.32
   4   8   1  121.29    6.21
   4   8   1  110.50    6.20
  -5  -8  -1   37.43    2.42
   5   8   1   40.59    2.27
   5   8   1   43.54    2.27
  -6  -8  -1    0.23    0.18
   6   8   1    0.40    0.07
   6   8   1    0.30    0.07
  -7  -8  -1   11.44    0.86
   7   8   1   11.45    0.68
   7   8   1   11.09    0.68
  -8  -8  -1   -0.01    0.10
  -8  -8  -1    0.07    0.19
   8   8   1    0.05    0.13
   8   8   1    0.08    0.11
  -9  -8  -1   80.20    4.36
  -9  -8  -1   84.31    4.53
  -9  -8  -1   66.10    4.41
   9   8   1   78.36    4.34
   9   8   1   75.40    4.49
 -10  -8  -1   24.05    1.53
 -10  -8  -1   24.73    1.65
 -10  -8  -1   24.85    1.66
  10   8   1   23.65    1.65
  10   8   1   24.58    1.50
 -11  -8  -1    1.31    0.38
 -11  -8  -1    0.85    0.26
  11   8   1    0.64    0.31
  11   8   1    0.79    0.24
 -12  -8  -1    1.32    0.35
 -12  -8  -1    1.06    0.37
  12   8   1    0.43    0.34
  12   8   1    2.07    0.34
 -13  -8  -1    2.78    0.52
  13   8   1    2.08    0.42
 -14  -8  -1   30.40    2.04
  14   8   1   27.11    1.88
 -15  -8  -1    2.46    0.60
  15   8   1    2.92    0.56
 -16  -8  -1    1.18    0.55
  16   8   1    0.91    0.46
  16   8   1    1.13    0.45
   8  -9  -1    0.82    0.61
   7  -9  -1    5.08    0.91
  -7   9   1    5.48    0.71
   6  -9  -1    0.55    0.47
  -6   9   1    1.02    0.28
  -6   9   1    1.09    0.38
   5  -9  -1    0.15    0.38
  -5   9   1    0.34    0.30
  -5   9   1    0.05    0.20
   4  -9  -1   20.77    1.50
  -4   9   1   17.57    1.25
  -4   9   1   16.35    1.14
   3  -9  -1    0.08    0.29
  -3   9   1    0.71    0.27
  -3   9   1    0.10    0.15
   2  -9  -1   79.25    4.69
  -2   9   1   80.40    4.54
  -2   9   1   77.63    4.45
   1  -9  -1    5.99    0.66
  -1   9   1    6.48    0.46
  -1   9   1    6.88    0.55
   0  -9  -1    1.65    0.34
   0   9   1    2.14    0.27
   0   9   1    1.83    0.20
  -1  -9  -1   24.37    1.50
  -1  -9  -1   21.97    1.45
  -1  -9  -1   24.26    1.38
   1   9   1   22.75    1.32
   1   9   1   22.85    1.39
  -2  -9  -1    0.76    0.16
  -2  -9  -1    0.56    0.18
  -2  -9  -1    0.48    0.15
   2   9   1    0.34    0.12
   2   9   1    0.52    0.11
   2   9   1    0.41    0.12
  -3  -9  -1  154.18    8.51
  -3  -9  -1  143.99    8.47
  -3  -9  -1  149.62    8.54
   3   9   1  141.99    8.53
   3   9   1  153.36    8.46
   3   9   1  164.26    8.47
   3   9   1  160.78    8.48
  -4  -9  -1   18.00    1.26
   4   9   1   20.39    1.16
   4   9   1   20.77    1.21
   4   9   1   20.04    1.15
  -5  -9  -1    2.74    0.39
   5   9   1    4.00    0.26
   5   9   1    3.79    0.25
  -6  -9  -1   17.89    1.26
   6   9   1   20.19    1.09
   6   9   1   18.38    1.08
  -7  -9  -1   14.22    1.02
   7   9   1   14.46    0.83
   7   9   1   13.37    0.82
  -8  -9  -1   76.02    4.65
   8   9   1   82.78    4.47
  -9  -9  -1    0.02    0.22
   9   9   1   -0.04    0.12
   9   9   1    0.03    0.20
 -10  -9  -1   11.06    0.87
 -10  -9  -1   12.57    0.82
 -10  -9  -1   14.50    1.06
  10   9   1   13.10    0.85
  10   9   1   11.57    0.98
 -11  -9  -1    1.20    0.26
 -11  -9  -1    1.39    0.41
  11   9   1    1.34    0.28
  11   9   1    0.73    0.33
 -12  -9  -1   12.12    0.92
  12   9   1   11.31    0.88
 -13  -9  -1   17.17    1.27
  13   9   1   17.25    1.21
 -14  -9  -1    4.33    0.64
  14   9   1    4.69    0.60
 -15  -9  -1    8.31    0.94
  15   9   1    6.63    0.78
 -16  -9  -1    0.68    0.48
  16   9   1   -0.20    0.39
   7 -10  -1    0.96    0.64
  -7  10   1    0.75    0.45
   6 -10  -1    0.03    0.47
  -6  10   1    0.07    0.35
   5 -10  -1    7.70    1.02
  -5  10   1    6.30    0.75
   4 -10  -1    6.31    0.88
  -4  10   1    7.00    0.71
  -4  10   1    7.28    0.59
   3 -10  -1   35.50    2.46
  -3  10   1   38.08    2.27
  -3  10   1   36.42    2.16
   2 -10  -1    0.13    0.34
  -2  10   1    0.07    0.15
  -2  10   1   -0.05    0.24
   1 -10  -1    2.21    0.46
  -1  10   1    2.55    0.27
  -1  10   1    2.66    0.37
   0 -10  -1    4.43    0.54
   0  10   1    3.89    0.32
   0  10   1    3.76    0.40
  -1 -10  -1   19.26    1.26
   1  10   1   16.94    1.03
   1  10   1   17.29    1.11
  -2 -10  -1   31.95    1.97
  -2 -10  -1   31.33    1.92
  -2 -10  -1   31.00    1.89
   2  10   1   33.35    1.88
   2  10   1   32.41    1.79
  -3 -10  -1    6.77    0.55
  -3 -10  -1    7.30    0.53
  -3 -10  -1    6.77    0.49
   3  10   1    7.22    0.49
  -4 -10  -1    2.10    0.33
   4  10   1    2.80    0.24
   4  10   1    3.02    0.28
  -5 -10  -1    2.99    0.41
   5  10   1    3.56    0.26
   5  10   1    3.49    0.28
  -6 -10  -1   38.51    2.37
   6  10   1   36.87    2.18
   6  10   1   40.63    2.19
  -7 -10  -1   21.80    1.59
   7  10   1   26.20    1.42
   7  10   1   24.38    1.41
  -8 -10  -1   22.99    1.62
   8  10   1   25.06    1.42
  -9 -10  -1   11.15    0.94
   9  10   1   11.75    0.75
   9  10   1   10.72    0.92
 -10 -10  -1    0.00    0.24
  10  10   1   -0.01    0.15
  10  10   1   -0.05    0.25
 -11 -10  -1   15.42    0.93
 -11 -10  -1   16.92    1.25
 -11 -10  -1   13.75    0.94
  11  10   1   13.86    1.16
  11  10   1   15.08    1.01
 -12 -10  -1    9.08    0.70
  12  10   1    8.89    0.74
 -13 -10  -1   10.09    0.82
  13  10   1    9.49    0.83
 -14 -10  -1    3.35    0.52
  14  10   1    2.73    0.48
 -15 -10  -1    0.19    0.34
  15  10   1    0.20    0.35
   5 -11  -1   12.06    1.30
  -5  11   1    7.91    0.89
   4 -11  -1    6.62    0.98
  -4  11   1    7.13    0.76
   3 -11  -1    3.27    0.69
  -3  11   1    3.31    0.50
   2 -11  -1    0.24    0.37
  -2  11   1    0.81    0.30
  -2  11   1    0.57    0.20
   1 -11  -1    0.29    0.33
  -1  11   1    0.03    0.14
  -1  11   1    0.30    0.23
   0 -11  -1   28.20    1.83
   0  11   1   25.57    1.55
   0  11   1   25.81    1.63
  -1 -11  -1   16.90    1.25
   1  11   1   16.64    1.02
   1  11   1   17.85    1.11
  -2 -11  -1    9.04    0.80
  -2 -11  -1   10.13    0.83
   2  11   1   10.49    0.62
   2  11   1   11.12    0.72
  -3 -11  -1    0.13    0.15
  -3 -11  -1    0.13    0.12
   3  11   1    0.06    0.12
  -4 -11  -1    0.22    0.18
   4  11   1    0.45    0.13
  -5 -11  -1   57.91    3.45
   5  11   1   59.06    3.30
  -6 -11  -1   21.24    1.48
   6  11   1   23.06    1.30
  -7 -11  -1   24.92    1.71
   7  11   1   26.83    1.51
  -8 -11  -1    0.41    0.26
   8  11   1    0.89    0.16
  -9 -11  -1    2.06    0.44
   9  11   1    2.02    0.25
   9  11   1    1.31    0.38
 -10 -11  -1   15.37    1.23
  10  11   1   13.82    1.18
  10  11   1   16.65    1.02
  11  11   1    0.09    0.20
  12  11   1   25.25    1.61
  13  11   1    2.87    0.44
 -14 -11  -1    0.26    0.22
  14  11   1    0.20    0.31
 -15 -11  -1    3.60    0.51
  15  11   1    3.46    0.57
   4 -12  -1    2.56    0.76
  -4  12   1    2.45    0.51
   3 -12  -1    0.66    0.53
  -3  12   1    0.09    0.32
   2 -12  -1    0.56    0.45
  -2  12   1    0.01    0.29
   1 -12  -1   26.16    1.78
  -1  12   1   21.43    1.39
  -1  12   1   21.74    1.50
   0 -12  -1    0.57    0.37
   0  12   1    0.06    0.14
   0  12   1    0.21    0.22
  -1 -12  -1   21.13    1.48
   1  12   1   19.47    1.28
   1  12   1   19.48    1.19
  -2 -12  -1    0.57    0.29
   2  12   1    0.65    0.13
   2  12   1    0.21    0.18
  -3 -12  -1    2.73    0.30
  -3 -12  -1    3.19    0.30
  -3 -12  -1    3.54    0.38
   3  12   1    2.05    0.29
   3  12   1    2.76    0.22
   4  12   1   29.58    1.74
  -5 -12  -1    1.55    0.32
   5  12   1    1.58    0.21
  -6 -12  -1   32.03    2.16
   6  12   1   36.26    1.99
  -7 -12  -1    0.62    0.29
   7  12   1    0.68    0.15
  -8 -12  -1    1.71    0.40
   8  12   1    1.76    0.23
   8  12   1    1.32    0.35
  -9 -12  -1   10.05    0.97
   9  12   1   12.30    0.76
   9  12   1   10.31    0.93
 -10 -12  -1    9.03    0.92
  10  12   1    9.18    0.68
  10  12   1    8.67    0.86
  11  12   1   27.01    1.67
  12  12   1   -0.13    0.23
  13  12   1    0.00    0.27
  14  12   1    0.58    0.33
  15  12   1    4.53    0.61
   3 -13  -1    4.05    0.83
  -3  13   1    3.21    0.57
   2 -13  -1    5.89    0.93
  -2  13   1    6.14    0.71
   1 -13  -1    6.49    0.94
  -1  13   1    6.07    0.67
   0 -13  -1   12.67    1.24
   0  13   1   14.09    1.03
  -1 -13  -1    0.57    0.37
   1  13   1    0.36    0.25
   1  13   1    0.25    0.16
  -2 -13  -1    3.11    0.50
   2  13   1    2.92    0.28
   2  13   1    2.22    0.35
   3  13   1    5.50    0.39
   3  13   1    5.21    0.50
   4  13   1   17.02    1.08
   5  13   1   17.21    1.08
   6  13   1    3.17    0.32
  -7 -13  -1    0.16    0.26
   7  13   1    0.17    0.15
   7  13   1    0.28    0.25
  -8 -13  -1    2.35    0.49
   8  13   1    2.57    0.29
   8  13   1    1.95    0.42
  -9 -13  -1   17.04    1.39
   9  13   1   19.88    1.16
   9  13   1   17.25    1.35
  10  13   1   10.03    0.74
  11  13   1    2.41    0.36
  12  13   1    0.00    0.23
  13  13   1   -0.43    0.26
  14  13   1    8.21    0.82
   1 -14  -1    1.11    0.57
  -1  14   1    1.01    0.39
   0 -14  -1    0.22    0.43
   0  14   1    0.95    0.35
  -1 -14  -1    4.61    0.72
   1  14   1    3.24    0.49
  -2 -14  -1    0.29    0.30
   2  14   1    0.14    0.25
   2  14   1    0.16    0.17
   3  14   1   22.07    1.44
   3  14   1   22.91    1.33
   4  14   1    6.52    0.57
   5  14   1    0.90    0.23
   6  14   1    3.12    0.35
   7  14   1    0.28    0.18
   8  14   1   30.74    1.83
   9  14   1    3.06    0.36
  10  14   1    2.51    0.35
  11  14   1    0.56    0.26
  12  14   1    0.85    0.30
  13  14   1    9.14    0.83
  -1 -15  -1    1.73    0.51
   1  15   1    0.82    0.36
  -2 -15  -1   19.41    1.26
   2  15   1   17.29    1.29
   3  15   1    0.07    0.26
   4  15   1    4.12    0.47
   4  15   1    3.55    0.33
   5  15   1    0.89    0.26
   6  15   1    3.48    0.40
   7  15   1   10.60    0.77
   8  15   1    2.72    0.36
   9  15   1    6.56    0.59
  10  15   1    0.16    0.24
  11  15   1    4.12    0.49
  12  15   1    5.16    0.57
   5  16   1    6.41    0.63
   6  16   1    3.24    0.42
   7  16   1    4.84    0.50
   8  16   1    0.97    0.29
   9  16   1    0.54    0.26
   9  15  -2    0.10    0.31
   8  15  -2   11.93    0.96
   7  15  -2    1.58    0.36
   6  15  -2    1.62    0.38
   5  15  -2    1.61    0.39
   4  15  -2    0.50    0.32
   3  15  -2   14.49    1.12
  -3 -15   2   15.12    1.24
  11  14  -2    0.49    0.34
  10  14  -2    2.67    0.46
   9  14  -2   16.56    1.18
   8  14  -2    0.50    0.29
   7  14  -2    3.77    0.47
   6  14  -2    0.30    0.27
   5  14  -2    3.16    0.43
   4  14  -2   14.76    1.06
  -4 -14   2   15.23    1.13
   3  14  -2    2.90    0.43
  -3 -14   2    2.95    0.60
   2  14  -2   10.77    0.92
  -2 -14   2   13.03    1.26
   1  14  -2    0.25    0.29
  -1 -14   2   -0.13    0.45
   0  14  -2    1.90    0.43
   0 -14   2    1.99    0.69
  12  13  -2    0.05    0.33
  11  13  -2    7.60    0.75
  10  13  -2    8.57    0.79
   9  13  -2    7.10    0.67
   8  13  -2    2.67    0.40
   7  13  -2    1.07    0.29
  -7 -13   2    0.47    0.38
   6  13  -2   15.39    1.01
  -6 -13   2   12.75    1.22
   5  13  -2    9.03    0.71
  -5 -13   2    8.63    0.72
   4  13  -2   11.08    0.85
  -4 -13   2   12.62    1.00
   3  13  -2    1.52    0.32
   3  13  -2    1.79    0.24
  -3 -13   2    2.58    0.55
   2  13  -2    0.65    0.19
   2  13  -2    0.80    0.28
  -2 -13   2    0.99    0.47
   1  13  -2    8.36    0.73
  -1 -13   2    7.17    1.00
   0  13  -2    1.94    0.40
   0 -13   2    1.89    0.62
  -1  13  -2   10.15    0.85
   1 -13   2    7.65    1.12
  -2  13  -2    1.47    0.40
   2 -13   2    1.50    0.65
  13  12  -2   -0.01    0.36
 -13 -12   2    0.31    0.27
  12  12  -2   13.91    1.16
 -12 -12   2   15.29    1.05
  11  12  -2    3.82    0.52
 -11 -12   2    3.40    0.41
  10  12  -2    8.41    0.73
 -10 -12   2    7.98    0.75
   9  12  -2    0.33    0.24
   8  12  -2   -0.13    0.20
  -8 -12   2    0.02    0.33
   7  12  -2   23.41    1.34
  -7 -12   2   19.44    1.26
  -7 -12   2   22.02    1.60
  -7 -12   2   20.74    1.28
   6  12  -2   -0.08    0.19
  -6 -12   2    0.32    0.31
  -6 -12   2    0.07    0.18
  -6 -12   2    0.01    0.14
   5  12  -2   36.81    2.12
  -5 -12   2   35.91    2.19
  -5 -12   2   33.36    2.30
   4  12  -2    0.48    0.21
   4  12  -2    0.63    0.14
  -4 -12   2    1.09    0.33
   3  12  -2    0.15    0.13
   3  12  -2    0.29    0.20
  -3 -12   2    0.38    0.31
   2  12  -2    8.21    0.59
   2  12  -2    8.48    0.67
  -2 -12   2    8.77    0.96
   1  12  -2    3.00    0.32
   1  12  -2    3.02    0.40
  -1 -12   2    3.32    0.65
   0  12  -2   30.58    1.88
   0  12  -2   30.47    1.96
   0 -12   2   34.67    2.32
  -1  12  -2    0.90    0.32
   1 -12   2    0.50    0.46
  -2  12  -2    0.42    0.32
   2 -12   2    0.28    0.49
  -3  12  -2    0.71    0.37
   3 -12   2    0.62    0.54
  -4  12  -2    3.91    0.60
   4 -12   2    4.84    0.93
  14  11  -2    0.89    0.44
 -14 -11   2    1.23    0.46
  13  11  -2    9.58    0.92
 -13 -11   2    8.59    0.91
  12  11  -2    2.91    0.49
 -12 -11   2    2.95    0.50
  11  11  -2   17.76    1.21
 -11 -11   2   16.50    1.21
  10  11  -2    0.20    0.25
 -10 -11   2    0.65    0.25
   9  11  -2    2.17    0.34
  -9 -11   2    2.16    0.34
  -9 -11   2    2.10    0.52
   8  11  -2    7.38    0.62
  -8 -11   2    8.38    0.83
  -8 -11   2    6.96    0.67
  -8 -11   2    7.70    0.62
   7  11  -2   16.73    1.06
  -7 -11   2   18.14    1.31
  -7 -11   2   15.07    1.06
  -7 -11   2   16.11    1.08
   6  11  -2   35.56    2.03
  -6 -11   2   35.15    2.09
  -6 -11   2   31.45    2.05
  -6 -11   2   34.14    2.09
  -6 -11   2   36.11    2.28
   5  11  -2    0.24    0.17
   5  11  -2    0.20    0.09
  -5 -11   2    0.31    0.21
  -5 -11   2   -0.02    0.24
   4  11  -2    3.43    0.27
   4  11  -2    3.07    0.35
  -4 -11   2    4.14    0.53
  -4 -11   2    2.67    0.47
   3  11  -2    0.98    0.22
   3  11  -2    1.29    0.16
  -3 -11   2    0.76    0.28
  -3 -11   2    1.04    0.34
   2  11  -2   20.23    1.24
   2  11  -2   20.90    1.31
  -2 -11   2   22.54    1.57
   1  11  -2   13.98    1.01
   1  11  -2   15.20    0.95
  -1 -11   2   17.41    1.31
   0  11  -2    3.95    0.37
   0  11  -2    4.07    0.46
   0 -11   2    3.61    0.65
  -1  11  -2    1.85    0.27
  -1  11  -2    1.45    0.34
   1 -11   2    3.46    0.68
  -2  11  -2    0.65    0.22
  -2  11  -2    0.55    0.29
   2 -11   2    0.34    0.43
  -3  11  -2   13.46    1.02
   3 -11   2   12.63    1.30
  -4  11  -2    9.43    0.88
   4 -11   2    9.32    1.17
  -5  11  -2    4.36    0.62
   5 -11   2    5.32    0.94
  14  10  -2    2.10    0.51
 -14 -10   2    3.30    0.66
  13  10  -2    7.10    0.79
 -13 -10   2    8.50    0.92
  12  10  -2    8.24    0.83
 -12 -10   2    9.31    0.89
  11  10  -2    0.22    0.28
 -11 -10   2    0.73    0.32
  10  10  -2    2.43    0.38
 -10 -10   2    2.30    0.60
 -10 -10   2    2.53    0.42
   9  10  -2    3.96    0.44
  -9 -10   2    3.69    0.47
  -9 -10   2    4.10    0.64
   8  10  -2   17.71    1.16
  -8 -10   2   18.44    1.22
  -8 -10   2   18.26    1.38
   7  10  -2   12.75    0.85
  -7 -10   2   13.76    1.08
  -7 -10   2   11.60    0.90
  -7 -10   2   13.35    0.92
   6  10  -2    2.08    0.26
  -6 -10   2    2.47    0.35
  -6 -10   2    1.81    0.42
  -6 -10   2    1.90    0.31
  -6 -10   2    1.94    0.33
   5  10  -2    0.06    0.07
   5  10  -2    0.09    0.14
  -5 -10   2   -0.03    0.21
  -5 -10   2    0.13    0.16
  -5 -10   2    0.16    0.20
   4  10  -2    0.20    0.08
   4  10  -2    0.47    0.16
  -4 -10   2    0.22    0.24
  -4 -10   2    0.16    0.23
  -4 -10   2    0.55    0.24
   3  10  -2   42.14    2.35
   3  10  -2   43.13    2.42
  -3 -10   2   40.92    2.57
  -3 -10   2   40.39    2.60
   2  10  -2   16.53    0.99
   2  10  -2   16.40    1.05
  -2 -10   2   16.71    1.17
  -2 -10   2   17.25    1.27
   1  10  -2    5.49    0.49
   1  10  -2    5.44    0.42
  -1 -10   2    7.28    0.74
   0  10  -2    2.13    0.25
   0  10  -2    2.19    0.31
   0 -10   2    1.71    0.44
  -1  10  -2    0.10    0.14
  -1  10  -2    0.16    0.20
   1 -10   2   -0.01    0.31
  -2  10  -2   45.12    2.69
  -2  10  -2   44.75    2.62
   2 -10   2   45.50    2.94
  -3  10  -2    4.75    0.55
  -3  10  -2    5.27    0.48
   3 -10   2    4.37    0.73
  -4  10  -2    8.33    0.80
   4 -10   2   10.82    1.14
  -5  10  -2    0.25    0.31
   5 -10   2    0.38    0.48
  -6  10  -2    0.18    0.33
   6 -10   2    0.25    0.53
  15   9  -2    0.11    0.41
 -15  -9   2    0.29    0.46
  14   9  -2   13.98    1.22
 -14  -9   2   16.54    1.44
  13   9  -2    5.61    0.69
 -13  -9   2    6.35    0.86
  12   9  -2    0.09    0.29
 -12  -9   2    0.23    0.33
  11   9  -2    2.50    0.43
 -11  -9   2    2.86    0.50
  10   9  -2    3.93    0.47
 -10  -9   2    4.89    0.71
 -10  -9   2    3.13    0.50
   9   9  -2   58.38    3.31
  -9  -9   2   58.69    3.53
  -9  -9   2   54.42    3.39
   8   9  -2    8.60    0.67
  -8  -9   2    8.97    0.74
  -8  -9   2    9.04    0.86
   7   9  -2   10.18    0.70
  -7  -9   2   10.35    0.88
  -7  -9   2   10.82    0.79
  -7  -9   2    8.84    0.78
   6   9  -2    0.12    0.14
  -6  -9   2    0.35    0.19
  -6  -9   2    0.09    0.15
  -6  -9   2    0.09    0.23
  -6  -9   2    0.30    0.19
   5   9  -2   17.13    1.03
   5   9  -2   17.05    0.95
  -5  -9   2   15.29    1.10
  -5  -9   2   17.60    1.15
  -5  -9   2   16.14    1.20
   4   9  -2   73.83    4.08
   4   9  -2   74.65    4.01
  -4  -9   2   71.39    4.22
  -4  -9   2   66.38    4.16
  -4  -9   2   75.61    4.27
   3   9  -2    9.51    0.56
   3   9  -2   10.04    0.63
  -3  -9   2    9.13    0.77
  -3  -9   2    9.08    0.79
  -3  -9   2    8.35    0.70
   2   9  -2   45.69    2.75
   2   9  -2   48.12    2.70
  -2  -9   2   50.96    2.96
  -2  -9   2   48.12    2.88
   1   9  -2    0.46    0.16
   1   9  -2    0.45    0.11
  -1  -9   2    0.40    0.25
  -1  -9   2    0.59    0.20
   0   9  -2    8.90    0.59
   0   9  -2    7.71    0.51
   0  -9   2    6.62    0.73
   0  -9   2    6.58    0.60
  -1   9  -2   34.87    2.10
  -1   9  -2   35.66    2.04
   1  -9   2   35.20    2.31
  -2   9  -2   17.63    1.07
  -2   9  -2   16.70    1.14
   2  -9   2   17.02    1.34
  -3   9  -2   37.46    2.27
  -3   9  -2   36.80    2.34
   3  -9   2   43.19    2.63
  -4   9  -2    0.07    0.26
  -4   9  -2    0.36    0.19
   4  -9   2    0.60    0.42
  -5   9  -2    6.08    0.64
   5  -9   2    4.00    0.76
  -6   9  -2    5.17    0.63
   6  -9   2    5.17    0.86
  -7   9  -2    5.75    0.68
   7  -9   2    4.95    0.57
   7  -9   2    6.05    0.97
   8  -9   2   10.23    1.36
  15   8  -2   10.25    1.10
 -15  -8   2   12.54    1.34
  14   8  -2    0.04    0.38
 -14  -8   2    0.64    0.48
  13   8  -2    1.38    0.41
 -13  -8   2    1.34    0.49
  12   8  -2   -0.13    0.26
 -12  -8   2   -0.03    0.30
  11   8  -2    7.08    0.71
 -11  -8   2    8.12    0.84
 -11  -8   2    8.30    0.83
  10   8  -2   17.61    1.29
 -10  -8   2   20.42    1.48
 -10  -8   2   21.38    1.44
   9   8  -2    7.28    0.62
  -9  -8   2    7.25    0.76
  -9  -8   2    8.05    0.72
   8   8  -2   26.52    1.71
  -8  -8   2   30.86    1.91
  -8  -8   2   28.64    1.82
   7   8  -2    0.11    0.15
  -7  -8   2    0.06    0.23
  -7  -8   2    0.26    0.20
  -7  -8   2    0.25    0.19
   6   8  -2   24.26    1.39
  -6  -8   2   23.86    1.50
  -6  -8   2   20.36    1.48
  -6  -8   2   23.81    1.49
  -6  -8   2   23.63    1.57
   5   8  -2   47.59    2.62
   5   8  -2   49.22    2.55
  -5  -8   2   46.62    2.79
  -5  -8   2   39.38    2.69
  -5  -8   2   45.75    2.73
   4   8  -2   51.86    2.80
   4   8  -2   51.12    2.91
   4   8  -2   50.28    2.86
   4   8  -2   52.00    2.80
  -4  -8   2   49.52    3.02
  -4  -8   2   46.35    2.95
  -4  -8   2   50.87    2.99
   3   8  -2   38.06    2.12
   3   8  -2   37.94    2.12
   3   8  -2   37.73    2.18
   3   8  -2   38.31    2.19
  -3  -8   2   38.08    2.33
  -3  -8   2   39.49    2.32
  -3  -8   2   36.05    2.27
   2   8  -2    4.62    0.31
   2   8  -2    4.71    0.37
  -2  -8   2    4.76    0.46
  -2  -8   2    4.74    0.51
  -2  -8   2    4.80    0.47
   1   8  -2   30.36    1.71
   1   8  -2   30.60    1.65
  -1  -8   2   26.98    1.85
  -1  -8   2   27.24    1.78
   0   8  -2   24.45    1.48
   0   8  -2   24.65    1.43
   0   8  -2   25.01    1.49
   0  -8   2   23.33    1.53
   0  -8   2   25.78    1.67
  -1   8  -2   45.80    2.55
  -1   8  -2   46.08    2.61
   1  -8   2   45.53    2.78
   1  -8   2   41.99    2.62
  -2   8  -2   19.93    1.29
  -2   8  -2   20.76    1.35
   2  -8   2   24.81    1.58
  -3   8  -2    4.05    0.37
  -3   8  -2    3.06    0.40
   3  -8   2    3.80    0.60
  -4   8  -2    4.16    0.40
  -4   8  -2    4.23    0.47
   4  -8   2    3.71    0.32
   4  -8   2    2.58    0.56
  -5   8  -2    3.93    0.50
   5  -8   2    4.50    0.69
   5  -8   2    3.27    0.37
  -6   8  -2   18.70    1.36
   6  -8   2   22.47    1.67
   6  -8   2   18.95    1.26
  -7   8  -2    7.06    0.74
   7  -8   2    7.03    0.95
   7  -8   2    5.46    0.59
   8  -8   2    1.12    0.34
   8  -8   2    1.91    0.65
   9  -8   2   -0.55    0.26
   9  -8   2   -0.03    0.52
  15   7  -2    0.45    0.45
 -15  -7   2    1.13    0.59
  14   7  -2    1.38    0.47
 -14  -7   2    2.01    0.62
  13   7  -2    0.54    0.35
 -13  -7   2    0.41    0.42
  12   7  -2   20.98    1.51
 -12  -7   2   23.57    1.70
  11   7  -2   16.04    1.22
 -11  -7   2   18.76    1.40
 -11  -7   2   18.49    1.39
  10   7  -2   10.63    0.92
 -10  -7   2   14.16    1.09
 -10  -7   2   14.64    1.10
   9   7  -2    9.92    0.78
  -9  -7   2   11.66    0.94
  -9  -7   2   10.14    0.87
   8   7  -2   -0.01    0.15
  -8  -7   2    0.13    0.19
  -8  -7   2    0.16    0.21
   7   7  -2   57.54    3.23
  -7  -7   2   57.79    3.35
  -7  -7   2   62.92    3.42
  -7  -7   2   48.44    3.37
   6   7  -2   10.79    0.60
   6   7  -2   10.27    0.68
   6   7  -2   10.06    0.67
  -6  -7   2   10.27    0.78
  -6  -7   2    8.94    0.79
  -6  -7   2   10.97    0.84
   5   7  -2   65.52    3.69
   5   7  -2   74.57    3.71
   5   7  -2   62.85    3.68
   5   7  -2   70.03    3.62
  -5  -7   2   65.18    3.80
  -5  -7   2   54.34    3.77
  -5  -7   2   64.91    3.85
   4   7  -2   14.00    0.81
   4   7  -2   15.35    0.82
   4   7  -2   14.72    0.88
   4   7  -2   14.20    0.88
   4   7  -2   14.68    0.90
  -4  -7   2   15.29    1.00
  -4  -7   2   14.58    1.02
  -4  -7   2   12.62    0.95
   3   7  -2    4.22    0.26
   3   7  -2    4.09    0.32
   3   7  -2    4.42    0.34
   3   7  -2    4.29    0.27
   3   7  -2    4.37    0.33
  -3  -7   2    4.10    0.43
  -3  -7   2    4.68    0.41
  -3  -7   2    4.46    0.45
   2   7  -2   60.11    3.13
   2   7  -2   57.03    3.06
   2   7  -2   55.56    3.11
   2   7  -2   59.10    3.07
  -2  -7   2   51.68    3.23
  -2  -7   2   47.63    3.19
  -2  -7   2   53.01    3.21
   1   7  -2    1.03    0.13
   1   7  -2    1.26    0.21
   1   7  -2    0.83    0.16
   1   7  -2    1.57    0.14
  -1  -7   2    1.27    0.27
  -1  -7   2    1.20    0.24
  -1  -7   2    1.36    0.26
   0   7  -2  162.88    8.41
   0   7  -2  153.90    8.39
   0   7  -2  156.80    8.44
   0   7  -2  147.66    8.46
   0  -7   2  146.85    8.50
   0  -7   2  138.58    8.54
   0  -7   2  153.22    8.60
  -1   7  -2   12.97    0.86
  -1   7  -2   14.97    0.89
  -1   7  -2   13.35    0.91
  -1   7  -2   15.19    0.91
   1  -7   2   15.42    1.07
   1  -7   2   14.05    0.94
  -2   7  -2    0.89    0.21
  -2   7  -2    1.56    0.19
   2  -7   2    1.77    0.26
   2  -7   2    2.15    0.40
  -3   7  -2   12.65    0.76
  -3   7  -2   12.61    0.83
   3  -7   2   11.18    0.73
   3  -7   2    9.41    0.93
   3  -7   2   11.45    0.83
  -4   7  -2    1.64    0.30
  -4   7  -2    1.35    0.23
   4  -7   2    1.75    0.24
   4  -7   2    1.14    0.36
  -5   7  -2   75.72    4.42
  -5   7  -2   76.94    4.35
   5  -7   2   76.92    4.62
   5  -7   2   76.56    4.36
  -6   7  -2    4.49    0.54
   6  -7   2    4.81    0.51
   6  -7   2    5.18    0.73
  -7   7  -2    1.18    0.35
   7  -7   2    1.00    0.31
   7  -7   2    1.53    0.49
   8  -7   2    2.01    0.40
   8  -7   2    1.70    0.57
   9  -7   2    2.02    0.67
  10  -7   2   10.61    1.00
  10  -7   2   12.38    1.41
  15   6  -2    0.58    0.45
 -15  -6   2    0.70    0.60
  14   6  -2    1.12    0.44
 -14  -6   2    1.51    0.61
  13   6  -2   17.42    1.39
 -13  -6   2   20.52    1.64
  12   6  -2    0.15    0.29
  12   6  -2    0.36    0.35
 -12  -6   2    0.41    0.37
 -12  -6   2    0.17    0.34
  11   6  -2   28.39    1.91
 -11  -6   2   31.20    2.09
 -11  -6   2   30.89    2.03
  10   6  -2    1.18    0.29
 -10  -6   2    0.86    0.34
 -10  -6   2    1.22    0.36
   9   6  -2    0.25    0.20
  -9  -6   2    0.26    0.26
  -9  -6   2    0.34    0.25
   8   6  -2   25.91    1.70
  -8  -6   2   30.52    1.84
  -8  -6   2   27.55    1.82
   7   6  -2   11.07    0.61
   7   6  -2    9.31    0.68
   7   6  -2    9.26    0.68
  -7  -6   2   10.44    0.79
  -7  -6   2    8.77    0.79
  -7  -6   2    9.30    0.81
   6   6  -2  209.53   10.98
   6   6  -2  202.62   11.05
   6   6  -2  201.42   11.05
  -6  -6   2  191.33   11.17
  -6  -6   2  206.86   11.16
  -6  -6   2  179.34   11.18
   5   6  -2    1.89    0.14
   5   6  -2    1.69    0.21
   5   6  -2    1.85    0.21
   5   6  -2    2.27    0.23
  -5  -6   2    1.46    0.29
  -5  -6   2    1.83    0.29
  -5  -6   2    1.66    0.30
   4   6  -2    2.21    0.13
   4   6  -2    2.12    0.22
   4   6  -2    1.89    0.19
   4   6  -2    1.36    0.18
  -4  -6   2    1.58    0.26
  -4  -6   2    1.66    0.27
  -4  -6   2    1.87    0.31
   3   6  -2   39.75    2.16
   3   6  -2   41.87    2.11
   3   6  -2   40.48    2.11
   3   6  -2   37.83    2.16
  -3  -6   2   33.80    2.23
  -3  -6   2   32.89    2.25
  -3  -6   2   37.54    2.28
   2   6  -2   36.38    2.12
   2   6  -2   40.55    2.15
   2   6  -2   37.28    2.06
   2   6  -2   39.29    2.02
   2   6  -2   35.38    2.06
   2   6  -2   37.34    2.02
  -2  -6   2   32.65    2.14
  -2  -6   2   34.39    2.15
  -2  -6   2   31.95    2.16
   1   6  -2  185.03    9.89
   1   6  -2  185.56    9.89
   1   6  -2  175.38    9.97
   1   6  -2  183.01    9.93
   1   6  -2  175.91    9.90
  -1  -6   2  181.41   10.02
  -1  -6   2  175.19   10.02
  -1  -6   2  170.01   10.04
   0   6  -2    0.18    0.07
   0   6  -2    0.24    0.10
   0   6  -2    0.22    0.11
   0   6  -2    0.18    0.07
   0  -6   2    0.25    0.14
   0  -6   2    0.30    0.14
   0  -6   2    0.42    0.18
  -1   6  -2   29.07    1.61
  -1   6  -2   26.42    1.63
  -1   6  -2   29.17    1.65
  -1   6  -2   27.14    1.60
   1  -6   2   28.93    1.69
   1  -6   2   29.74    1.78
   1  -6   2   25.54    1.56
  -2   6  -2    6.15    0.47
  -2   6  -2    5.92    0.43
  -2   6  -2    6.01    0.41
   2  -6   2    6.12    0.59
   2  -6   2    5.86    0.40
   2  -6   2    5.56    0.48
  -3   6  -2   58.34    3.11
  -3   6  -2   55.62    3.06
  -3   6  -2   56.85    3.06
   3  -6   2   50.97    3.23
   3  -6   2   52.47    3.06
   3  -6   2   48.40    3.11
  -4   6  -2   52.86    2.93
  -4   6  -2   49.90    2.87
   4  -6   2   45.06    2.92
   4  -6   2   50.55    2.88
   4  -6   2   52.42    3.08
  -5   6  -2    2.89    0.39
  -5   6  -2    3.31    0.34
   5  -6   2    3.60    0.57
   5  -6   2    3.27    0.36
  -6   6  -2   22.66    1.58
   6  -6   2   28.51    1.83
   6  -6   2   23.94    1.54
  -7   6  -2    0.58    0.30
   7  -6   2    0.07    0.22
   7  -6   2    0.58    0.41
   8  -6   2   12.83    1.25
   8  -6   2   13.80    1.00
   9  -6   2    6.60    0.70
   9  -6   2    6.11    0.93
  10  -6   2    6.54    0.73
  15   5  -2    3.94    0.67
  15   5  -2    2.70    0.60
 -15  -5   2    4.43    0.95
  14   5  -2    5.78    0.75
 -14  -5   2    5.21    0.93
  13   5  -2    6.73    0.79
 -13  -5   2    8.82    1.12
 -13  -5   2    7.81    0.62
  12   5  -2   29.80    2.09
  12   5  -2   31.19    2.19
 -12  -5   2   34.82    1.98
 -12  -5   2   32.97    2.31
 -12  -5   2   34.76    2.22
  11   5  -2    0.10    0.25
 -11  -5   2    0.18    0.31
 -11  -5   2   -0.01    0.27
 -11  -5   2    0.14    0.15
  10   5  -2    0.60    0.26
 -10  -5   2    0.90    0.34
 -10  -5   2    1.61    0.42
   9   5  -2   15.88    1.02
  -9  -5   2   15.70    1.15
  -9  -5   2   12.29    0.92
  -9  -5   2   16.31    1.12
   8   5  -2   44.88    2.70
   8   5  -2   43.37    2.71
  -8  -5   2   42.23    2.61
  -8  -5   2   49.29    2.84
  -8  -5   2   52.80    2.84
   7   5  -2   67.29    3.60
   7   5  -2   62.81    3.69
   7   5  -2   63.67    3.70
   7   5  -2   65.57    3.62
  -7  -5   2   65.35    3.79
  -7  -5   2   60.43    3.82
  -7  -5   2   65.10    3.80
   6   5  -2    1.29    0.16
   6   5  -2    1.57    0.14
   6   5  -2    1.99    0.25
   6   5  -2    1.53    0.21
  -6  -5   2    1.29    0.29
  -6  -5   2    1.54    0.29
  -6  -5   2    0.88    0.23
   5   5  -2   10.62    0.72
   5   5  -2   11.29    0.72
   5   5  -2   11.58    0.65
  -5  -5   2   12.19    0.83
  -5  -5   2   11.02    0.81
  -5  -5   2    9.99    0.81
  -5  -5   2   12.00    0.81
   4   5  -2    0.40    0.05
   4   5  -2    0.63    0.18
   4   5  -2    0.32    0.10
   4   5  -2    0.27    0.09
  -4  -5   2    0.12    0.12
  -4  -5   2    0.78    0.20
  -4  -5   2    0.76    0.18
   3   5  -2  110.90    6.07
   3   5  -2  108.75    6.01
   3   5  -2  111.67    6.01
   3   5  -2  120.69    5.97
  -3  -5   2  106.69    6.11
  -3  -5   2   93.64    6.08
  -3  -5   2  102.71    6.11
   2   5  -2   83.25    4.72
   2   5  -2   87.01    4.68
   2   5  -2   87.57    4.72
   2   5  -2   84.60    4.77
   2   5  -2   91.56    4.68
  -2  -5   2   78.04    4.79
  -2  -5   2   80.27    4.81
  -2  -5   2   83.68    4.81
   1   5  -2   51.56    2.89
   1   5  -2   52.04    2.81
   1   5  -2   52.12    2.82
   1   5  -2   50.07    2.84
  -1  -5   2   49.85    2.92
  -1  -5   2   48.03    2.92
  -1  -5   2   49.19    2.94
   0   5  -2   24.91    1.57
   0   5  -2   26.95    1.55
   0   5  -2   26.92    1.61
   0   5  -2   27.96    1.56
   0  -5   2   28.86    1.65
   0  -5   2   28.59    1.69
  -1   5  -2    3.08    0.23
  -1   5  -2    3.14    0.27
  -1   5  -2    2.66    0.25
  -1   5  -2    2.75    0.22
   1  -5   2    2.73    0.21
   1  -5   2    1.89    0.31
   1  -5   2    2.55    0.31
  -2   5  -2  102.96    5.60
  -2   5  -2  105.47    5.71
  -2   5  -2  102.06    5.59
  -2   5  -2  100.24    5.56
  -2   5  -2  107.71    5.57
   2  -5   2   97.17    5.57
   2  -5   2   90.21    5.64
   2  -5   2   97.09    5.53
   2  -5   2   95.50    5.70
  -3   5  -2   59.84    3.46
  -3   5  -2   65.68    3.60
  -3   5  -2   63.18    3.43
  -3   5  -2   64.58    3.44
   3  -5   2   55.26    3.50
   3  -5   2   59.37    3.44
   3  -5   2   58.09    3.41
   3  -5   2   59.35    3.58
  -4   5  -2   42.12    2.35
  -4   5  -2   46.31    2.57
  -4   5  -2   40.99    2.36
  -4   5  -2   40.71    2.40
   4  -5   2   44.70    2.56
   4  -5   2   39.82    2.38
   4  -5   2   35.86    2.42
   4  -5   2   38.44    2.35
  -5   5  -2    1.83    0.25
  -5   5  -2    1.41    0.27
   5  -5   2    1.60    0.26
   5  -5   2    2.34    0.42
   5  -5   2    1.71    0.29
  -6   5  -2    9.59    0.78
   6  -5   2   11.00    0.76
   6  -5   2   10.17    0.94
  -7   5  -2   32.39    2.00
   7  -5   2   32.52    2.20
   7  -5   2   31.44    1.96
  -8   5  -2    3.50    0.49
   8  -5   2    3.54    0.47
   8  -5   2    4.41    0.74
   9  -5   2   19.39    1.59
   9  -5   2   17.35    1.26
  10  -5   2    1.40    0.39
  11  -5   2   -0.13    0.33
  15   4  -2    0.22    0.42
 -15  -4   2    0.79    0.63
  14   4  -2   13.77    1.24
  14   4  -2   13.15    1.24
 -14  -4   2   18.12    1.63
  13   4  -2   10.78    0.97
  13   4  -2    9.42    0.99
 -13  -4   2   10.94    1.21
  12   4  -2    0.27    0.31
  12   4  -2    0.46    0.31
 -12  -4   2    0.36    0.40
 -12  -4   2    0.20    0.31
  11   4  -2    1.25    0.36
  11   4  -2    2.27    0.42
 -11  -4   2    1.55    0.37
 -11  -4   2    1.66    0.24
 -11  -4   2    1.68    0.47
  10   4  -2    0.71    0.26
 -10  -4   2    0.26    0.27
 -10  -4   2    0.32    0.32
 -10  -4   2    0.50    0.16
   9   4  -2   66.93    3.84
   9   4  -2   68.76    3.77
  -9  -4   2   57.29    3.72
  -9  -4   2   73.54    3.95
  -9  -4   2   63.91    3.70
  -9  -4   2   69.35    4.01
   8   4  -2   46.88    2.50
   8   4  -2   44.40    2.57
  -8  -4   2   38.25    2.45
  -8  -4   2   50.92    2.68
  -8  -4   2   46.85    2.72
  -8  -4   2   37.04    2.58
  -8  -4   2   42.97    2.44
   7   4  -2   11.24    0.67
   7   4  -2    9.52    0.72
   7   4  -2    9.36    0.74
   7   4  -2   11.13    0.64
  -7  -4   2   10.66    0.79
  -7  -4   2    9.65    0.82
   6   4  -2    1.21    0.13
   6   4  -2    1.47    0.16
   6   4  -2    1.44    0.22
   6   4  -2    1.21    0.21
  -6  -4   2    0.96    0.18
  -6  -4   2    0.91    0.23
  -6  -4   2    1.17    0.26
   5   4  -2    0.61    0.10
   5   4  -2    0.59    0.14
   5   4  -2    0.49    0.08
   5   4  -2    1.38    0.19
  -5  -4   2    0.34    0.16
  -5  -4   2    0.54    0.11
  -5  -4   2    0.54    0.18
   4   4  -2  157.64    8.68
   4   4  -2  161.30    8.65
   4   4  -2  159.27    8.69
   4   4  -2  161.45    8.73
   4   4  -2  168.13    8.63
  -4  -4   2  134.12    8.76
  -4  -4   2  155.89    8.64
  -4  -4   2  151.13    8.76
  -4  -4   2  156.40    8.77
   3   4  -2   45.62    2.26
   3   4  -2   40.05    2.29
   3   4  -2   41.86    2.35
   3   4  -2   38.26    2.29
  -3  -4   2   33.91    2.36
  -3  -4   2   39.91    2.38
  -3  -4   2   43.40    2.38
   2   4  -2   87.04    4.42
   2   4  -2   81.54    4.50
   2   4  -2   77.93    4.45
   2   4  -2   78.42    4.45
  -2  -4   2   75.28    4.52
  -2  -4   2   78.52    4.54
  -2  -4   2   80.11    4.54
   1   4  -2    1.20    0.14
   1   4  -2    1.22    0.10
   1   4  -2    1.08    0.16
   1   4  -2    1.28    0.10
   1   4  -2    1.21    0.13
  -1  -4   2    1.04    0.18
  -1  -4   2    0.77    0.17
   0   4  -2   21.99    1.23
   0   4  -2   22.83    1.21
   0   4  -2   21.60    1.28
   0   4  -2   22.40    1.25
   0   4  -2   23.22    1.22
   0  -4   2   21.93    1.22
   0  -4   2   18.21    1.22
   0  -4   2   21.26    1.31
   0  -4   2   20.01    1.32
  -1   4  -2  307.37   16.46
  -1   4  -2  308.70   16.43
  -1   4  -2  319.84   16.42
  -1   4  -2  313.29   16.40
   1  -4   2  262.76   16.47
   1  -4   2  283.18   16.60
   1  -4   2  302.00   16.38
   1  -4   2  279.66   16.38
   1  -4   2  295.04   16.52
  -2   4  -2    2.45    0.23
  -2   4  -2    3.25    0.34
  -2   4  -2    2.26    0.21
  -2   4  -2    2.23    0.21
  -2   4  -2    1.84    0.23
   2  -4   2    2.48    0.23
   2  -4   2    2.76    0.32
   2  -4   2    2.13    0.29
  -3   4  -2  131.43    7.01
  -3   4  -2  124.51    7.03
  -3   4  -2  128.33    7.00
  -3   4  -2  130.59    7.14
   3  -4   2  125.17    7.01
   3  -4   2  123.04    7.01
   3  -4   2  130.03    7.06
   3  -4   2  125.22    7.14
   3  -4   2  113.32    7.06
  -4   4  -2    6.26    0.45
  -4   4  -2    7.35    0.63
  -4   4  -2    6.82    0.46
   4  -4   2    5.87    0.46
   4  -4   2    6.82    0.60
   4  -4   2    6.44    0.51
   4  -4   2    5.71    0.47
   4  -4   2    6.85    0.53
  -5   4  -2   10.78    0.68
  -5   4  -2   10.75    0.73
  -5   4  -2   11.70    0.67
  -5   4  -2    9.76    0.85
   5  -4   2   11.06    0.74
   5  -4   2    8.41    0.82
   5  -4   2   10.23    0.70
   5  -4   2    9.28    0.66
   5  -4   2    9.48    0.72
   5  -4   2    9.74    0.68
  -6   4  -2   28.79    1.70
  -6   4  -2   27.82    1.87
   6  -4   2   27.88    1.88
   6  -4   2   25.96    1.70
   6  -4   2   29.00    1.68
   6  -4   2   26.19    1.65
  -7   4  -2   14.79    1.02
   7  -4   2   13.83    1.19
   7  -4   2   14.91    1.00
  -8   4  -2   51.93    3.23
   8  -4   2   53.99    3.22
   8  -4   2   58.75    3.50
   9  -4   2    2.17    0.58
   9  -4   2    2.84    0.44
  10  -4   2    1.53    0.38
  11  -4   2    5.84    0.67
  12  -4   2    5.53    0.70
  14   3  -2    4.44    0.68
 -14  -3   2    3.94    0.87
 -14  -3   2    3.86    0.48
  13   3  -2    0.02    0.33
  13   3  -2    0.66    0.35
  13   3  -2    0.63    0.39
 -13  -3   2    0.41    0.35
 -13  -3   2    0.87    0.29
 -13  -3   2    0.65    0.49
  12   3  -2    0.79    0.36
  12   3  -2    0.86    0.36
  12   3  -2    0.93    0.38
 -12  -3   2    0.99    0.35
 -12  -3   2    1.87    0.56
 -12  -3   2    0.65    0.28
  11   3  -2    1.87    0.41
  11   3  -2    2.61    0.52
  11   3  -2    1.96    0.43
 -11  -3   2    3.26    0.50
 -11  -3   2    2.58    0.39
 -11  -3   2    2.04    0.52
  10   3  -2   51.79    3.00
  10   3  -2   48.66    3.13
  10   3  -2   49.64    3.09
 -10  -3   2   52.17    3.04
 -10  -3   2   52.82    3.14
 -10  -3   2   55.61    3.30
   9   3  -2   10.88    0.76
   9   3  -2   11.08    0.86
  -9  -3   2   11.21    0.81
  -9  -3   2   11.51    0.89
  -9  -3   2   12.52    1.02
   8   3  -2   26.89    1.59
   8   3  -2   26.54    1.50
  -8  -3   2   25.41    1.71
  -8  -3   2   24.62    1.62
  -8  -3   2   21.34    1.59
  -8  -3   2   26.83    1.56
   7   3  -2    2.12    0.38
   7   3  -2    2.40    0.31
   7   3  -2    2.22    0.23
  -7  -3   2    1.59    0.32
  -7  -3   2    1.98    0.31
  -7  -3   2    1.57    0.30
  -7  -3   2    2.09    0.28
  -7  -3   2    2.09    0.19
   6   3  -2   43.71    2.49
   6   3  -2   40.96    2.50
   6   3  -2   44.72    2.43
   6   3  -2   45.97    2.41
  -6  -3   2   44.85    2.54
  -6  -3   2   39.51    2.41
  -6  -3   2   44.59    2.59
  -6  -3   2   41.08    2.53
  -6  -3   2   39.14    2.46
   5   3  -2  118.70    6.26
   5   3  -2  107.88    6.32
   5   3  -2  128.23    6.25
   5   3  -2  114.08    6.32
  -5  -3   2  115.86    6.37
  -5  -3   2  104.61    6.35
  -5  -3   2  111.66    6.24
  -5  -3   2   98.63    6.28
  -5  -3   2  113.35    6.40
   4   3  -2   37.92    2.22
   4   3  -2   41.90    2.15
   4   3  -2   39.84    2.21
   4   3  -2   42.00    2.17
   4   3  -2   40.60    2.24
  -4  -3   2   38.92    2.28
  -4  -3   2   33.46    2.21
  -4  -3   2   33.46    2.16
  -4  -3   2   39.51    2.27
  -4  -3   2   37.78    2.26
  -4  -3   2   36.73    2.14
   3   3  -2  197.22   11.29
   3   3  -2  213.23   11.26
   3   3  -2  207.58   11.32
   3   3  -2  216.64   11.25
   3   3  -2  210.13   11.29
  -3  -3   2  199.62   11.34
  -3  -3   2  198.90   11.28
  -3  -3   2  199.30   11.24
  -3  -3   2  206.96   11.24
  -3  -3   2  187.38   11.34
   2   3  -2    4.55    0.34
   2   3  -2    4.16    0.28
   2   3  -2    4.44    0.31
   2   3  -2    4.28    0.30
   2   3  -2    4.77    0.28
  -2  -3   2    3.97    0.27
  -2  -3   2    4.48    0.30
  -2  -3   2    4.63    0.37
  -2  -3   2    4.26    0.27
  -2  -3   2    4.31    0.36
   1   3  -2   52.48    2.89
   1   3  -2   49.80    2.90
   1   3  -2   53.65    2.94
   1   3  -2   56.35    2.88
  -1  -3   2   49.43    2.95
  -1  -3   2   50.58    2.87
  -1  -3   2   54.23    2.97
  -1  -3   2   47.32    2.87
   0   3  -2  127.32    7.12
   0   3  -2  133.21    7.07
   0   3  -2  126.23    7.09
   0   3  -2  132.64    7.06
   0   3  -2  129.35    7.07
   0   3  -2  130.21    7.08
   0  -3   2  126.67    7.07
   0  -3   2  118.47    7.14
   0  -3   2  128.55    7.05
   0  -3   2  121.98    7.15
   0  -3   2  129.83    7.05
  -1   3  -2  108.41    5.94
  -1   3  -2  112.77    5.93
  -1   3  -2  110.28    5.92
  -1   3  -2  107.95    5.97
   1  -3   2  107.14    5.93
   1  -3   2  108.65    6.02
   1  -3   2  112.22    5.91
   1  -3   2   95.08    5.99
   1  -3   2   98.39    5.90
  -2   3  -2  142.86    8.03
  -2   3  -2  152.22    8.02
  -2   3  -2  146.64    8.04
  -2   3  -2  145.86    8.01
  -2   3  -2  147.32    8.11
   2  -3   2  131.98    8.07
   2  -3   2  143.35    7.98
   2  -3   2  144.30    8.02
   2  -3   2  151.54    8.05
   2  -3   2  142.62    8.10
   2  -3   2  141.10    8.02
  -3   3  -2    0.08    0.07
  -3   3  -2   -0.01    0.13
  -3   3  -2   -0.01    0.09
  -3   3  -2    0.09    0.08
   3  -3   2    0.04    0.08
   3  -3   2    0.23    0.12
   3  -3   2   -0.01    0.12
   3  -3   2    0.07    0.10
   3  -3   2    0.29    0.10
  -4   3  -2    3.05    0.26
  -4   3  -2    2.08    0.35
  -4   3  -2    2.95    0.26
  -4   3  -2    3.30    0.29
   4  -3   2    3.03    0.30
   4  -3   2    2.88    0.28
   4  -3   2    2.97    0.30
   4  -3   2    2.81    0.28
  -5   3  -2   19.47    1.42
  -5   3  -2   21.46    1.27
  -5   3  -2   22.47    1.32
   5  -3   2   20.53    1.27
   5  -3   2   21.20    1.32
   5  -3   2   22.62    1.33
   5  -3   2   21.37    1.29
   5  -3   2   19.95    1.42
   5  -3   2   22.78    1.31
  -6   3  -2   69.02    4.10
  -6   3  -2   66.26    3.94
  -6   3  -2   70.20    3.91
   6  -3   2   67.45    3.95
   6  -3   2   67.69    3.93
   6  -3   2   69.10    3.96
   6  -3   2   69.13    4.11
   6  -3   2   71.14    3.91
   6  -3   2   69.74    3.92
  -7   3  -2   22.79    1.54
  -7   3  -2   26.91    1.75
   7  -3   2   26.36    1.75
   7  -3   2   28.66    1.68
   7  -3   2   24.96    1.52
   7  -3   2   23.03    1.56
   7  -3   2   23.05    1.54
   7  -3   2   24.66    1.53
  -8   3  -2   13.76    1.08
  -8   3  -2   18.14    1.34
   8  -3   2   14.76    1.04
   8  -3   2   17.49    1.33
   8  -3   2   15.67    1.08
   8  -3   2   15.68    1.08
  -9   3  -2    0.82    0.45
   9  -3   2    1.21    0.45
   9  -3   2    0.14    0.24
  10  -3   2    0.14    0.27
  11  -3   2   21.00    1.44
  12  -3   2    5.92    0.69
  13  -3   2    0.68    0.39
 -14  -2   2    7.42    1.17
 -14  -2   2    8.45    0.83
  13   2  -2    0.70    0.39
  13   2  -2    0.80    0.30
 -13  -2   2    0.56    0.52
 -13  -2   2    0.04    0.31
  12   2  -2   11.04    0.87
  12   2  -2   11.19    1.02
  12   2  -2    9.56    0.96
  12   2  -2   11.02    1.01
 -12  -2   2   13.33    1.00
 -12  -2   2   11.24    0.93
 -12  -2   2   15.28    1.31
  11   2  -2   18.65    1.42
  11   2  -2   19.23    1.43
  11   2  -2   21.54    1.32
  11   2  -2   20.28    1.45
 -11  -2   2   20.91    1.37
 -11  -2   2   20.58    1.43
 -11  -2   2   21.70    1.64
  10   2  -2   14.31    1.15
  10   2  -2   15.92    1.06
  10   2  -2   15.72    1.17
 -10  -2   2   16.49    1.11
 -10  -2   2   17.82    1.36
 -10  -2   2   17.34    1.18
   9   2  -2   38.21    2.19
   9   2  -2   37.52    2.31
   9   2  -2   36.57    2.28
  -9  -2   2   40.61    2.25
  -9  -2   2   35.23    2.43
  -9  -2   2   35.73    2.29
   8   2  -2    3.50    0.33
   8   2  -2    3.48    0.41
  -8  -2   2    2.99    0.42
  -8  -2   2    3.21    0.42
  -8  -2   2    4.40    0.41
  -8  -2   2    3.60    0.53
   7   2  -2   64.51    3.63
   7   2  -2   68.52    3.84
   7   2  -2   64.01    3.70
  -7  -2   2   68.02    3.74
  -7  -2   2   58.21    3.71
  -7  -2   2   65.35    3.83
  -7  -2   2   59.19    3.79
  -7  -2   2   65.68    3.68
   6   2  -2   44.35    2.58
   6   2  -2   50.24    2.71
   6   2  -2   45.36    2.52
  -6  -2   2   39.08    2.59
  -6  -2   2   45.10    2.68
  -6  -2   2   43.38    2.60
  -6  -2   2   42.69    2.56
   5   2  -2   84.82    4.68
   5   2  -2   91.25    4.58
   5   2  -2   84.84    4.60
   5   2  -2   83.99    4.65
   5   2  -2   80.71    4.73
   5   2  -2   82.96    4.65
  -5  -2   2   73.50    4.67
  -5  -2   2   80.68    4.64
  -5  -2   2   77.27    4.72
  -5  -2   2   81.65    4.67
   4   2  -2   87.11    4.32
   4   2  -2   81.68    4.39
   4   2  -2   79.02    4.38
   4   2  -2   76.56    4.39
   4   2  -2   78.98    4.33
  -4  -2   2   76.97    4.40
  -4  -2   2   70.99    4.37
  -4  -2   2   71.33    4.41
  -4  -2   2   75.11    4.44
   3   2  -2    3.10    0.28
   3   2  -2    3.24    0.28
   3   2  -2    3.28    0.28
   3   2  -2    3.47    0.24
   3   2  -2    3.54    0.23
  -3  -2   2    3.32    0.22
  -3  -2   2    3.30    0.32
  -3  -2   2    3.06    0.27
  -3  -2   2    3.53    0.31
   2   2  -2    5.87    0.36
   2   2  -2    5.46    0.39
   2   2  -2    6.10    0.41
   2   2  -2    6.14    0.35
   2   2  -2    6.06    0.39
  -2  -2   2    5.39    0.37
  -2  -2   2    5.39    0.43
  -2  -2   2    5.31    0.41
  -2  -2   2    5.33    0.36
  -2  -2   2    6.19    0.34
   1   2  -2    3.01    0.24
   1   2  -2    4.00    0.28
   1   2  -2    4.32    0.23
   1   2  -2    3.55    0.24
   1   2  -2    3.62    0.23
  -1  -2   2    3.85    0.29
  -1  -2   2    2.96    0.28
  -1  -2   2    3.19    0.23
  -1  -2   2    2.97    0.21
   0   2  -2  123.95    6.59
   0   2  -2  117.01    6.64
   0   2  -2  118.33    6.60
   0   2  -2  126.95    6.60
   0   2  -2  123.82    6.62
   0  -2   2  110.08    6.65
   0  -2   2  109.44    6.65
   0  -2   2  120.48    6.60
   0  -2   2  125.44    6.59
   0  -2   2  114.58    6.59
  -1   2  -2  163.57    8.86
  -1   2  -2  165.06    8.88
  -1   2  -2  163.52    8.85
  -1   2  -2  169.77    8.85
  -1   2  -2  168.99    8.91
   1  -2   2  145.07    8.89
   1  -2   2  155.65    8.91
   1  -2   2  153.42    8.84
   1  -2   2  158.12    8.85
   1  -2   2  158.68    8.84
   1  -2   2  153.69    8.91
   1  -2   2  162.43    8.84
  -2   2  -2    3.19    0.25
  -2   2  -2    3.36    0.23
  -2   2  -2    3.62    0.31
  -2   2  -2    2.99    0.24
   2  -2   2    2.88    0.23
   2  -2   2    3.13    0.26
   2  -2   2    3.92    0.29
   2  -2   2    2.86    0.22
   2  -2   2    2.97    0.24
   2  -2   2    3.32    0.30
  -3   2  -2   13.44    0.81
  -3   2  -2   14.14    0.82
   3  -2   2   11.18    0.87
   3  -2   2   13.17    0.80
   3  -2   2   13.38    0.84
   3  -2   2   13.34    0.81
   3  -2   2   14.44    0.83
  -4   2  -2   -0.02    0.13
  -4   2  -2   -0.03    0.09
   4  -2   2   -0.12    0.08
   4  -2   2    0.09    0.14
   4  -2   2    0.04    0.08
   4  -2   2   -0.07    0.07
   4  -2   2   -0.03    0.10
  -5   2  -2  174.31    9.54
  -5   2  -2  161.25    9.42
  -5   2  -2  171.15    9.41
   5  -2   2  173.08    9.43
   5  -2   2  165.64    9.41
   5  -2   2  165.40    9.40
   5  -2   2  173.55    9.44
   5  -2   2  171.46    9.41
   5  -2   2  165.26    9.53
  -6   2  -2   65.21    3.76
  -6   2  -2   58.75    3.60
  -6   2  -2   63.11    3.59
   6  -2   2   62.48    3.62
   6  -2   2   61.53    3.60
   6  -2   2   67.71    3.77
   6  -2   2   60.83    3.61
   6  -2   2   63.18    3.58
   6  -2   2   65.03    3.59
  -7   2  -2    6.79    0.71
  -7   2  -2    7.59    0.59
   7  -2   2    7.13    0.57
   7  -2   2    7.52    0.58
   7  -2   2    7.93    0.72
   7  -2   2    7.12    0.59
   7  -2   2    7.00    0.55
  -8   2  -2    2.08    0.33
  -8   2  -2    2.37    0.50
   8  -2   2    2.65    0.34
   8  -2   2    2.93    0.35
   8  -2   2    2.26    0.49
   8  -2   2    2.36    0.37
   8  -2   2    2.28    0.33
  -9   2  -2    1.81    0.53
   9  -2   2    2.56    0.38
   9  -2   2    2.06    0.37
   9  -2   2    2.75    0.38
   9  -2   2    1.96    0.31
   9  -2   2    1.65    0.50
 -10   2  -2   53.12    3.37
  10  -2   2   52.11    3.09
  10  -2   2   51.36    3.07
 -11   2  -2    3.65    0.75
  11  -2   2    3.47    0.49
  12  -2   2    2.79    0.49
  13  -2   2   -0.24    0.31
  14   1  -2    0.33    0.34
 -14  -1   2    0.16    0.55
 -14  -1   2    0.41    0.39
  13   1  -2   12.96    1.00
 -13  -1   2   11.69    1.05
 -13  -1   2   14.33    1.45
  12   1  -2    4.36    0.65
  12   1  -2    3.90    0.50
 -12  -1   2    4.35    0.82
 -12  -1   2    4.21    0.57
  11   1  -2   11.15    0.95
  11   1  -2   11.78    1.00
  11   1  -2   12.01    0.87
 -11  -1   2   12.77    1.21
 -11  -1   2   12.45    0.97
  10   1  -2    2.46    0.41
  10   1  -2    2.22    0.39
  10   1  -2    2.63    0.35
  10   1  -2    2.49    0.43
 -10  -1   2    2.16    0.38
 -10  -1   2    2.45    0.55
   9   1  -2    1.37    0.33
   9   1  -2    1.36    0.30
   9   1  -2    1.15    0.23
   9   1  -2    1.47    0.33
  -9  -1   2    1.37    0.31
  -9  -1   2    1.56    0.44
   8   1  -2   47.63    2.89
   8   1  -2   46.66    2.65
   8   1  -2   41.47    2.71
  -8  -1   2   48.34    2.90
  -8  -1   2   42.95    2.62
  -8  -1   2   47.85    2.73
   7   1  -2    0.33    0.24
   7   1  -2    0.26    0.12
   7   1  -2    0.39    0.18
  -7  -1   2    0.24    0.21
  -7  -1   2    0.30    0.11
  -7  -1   2    0.37    0.18
  -7  -1   2    0.20    0.14
  -7  -1   2    0.55    0.17
   6   1  -2  173.20    9.59
   6   1  -2  169.20    9.41
   6   1  -2  177.49    9.48
  -6  -1   2  167.52    9.39
  -6  -1   2  172.88    9.58
  -6  -1   2  168.12    9.44
  -6  -1   2  171.57    9.47
  -6  -1   2  154.73    9.47
   5   1  -2   50.53    2.71
   5   1  -2   48.23    2.76
   5   1  -2   52.26    2.86
   5   1  -2   49.65    2.75
  -5  -1   2   49.29    2.74
  -5  -1   2   44.73    2.75
  -5  -1   2   47.19    2.69
  -5  -1   2   42.41    2.76
  -5  -1   2   46.15    2.84
   4   1  -2    2.92    0.25
   4   1  -2    2.70    0.22
   4   1  -2    3.24    0.32
   4   1  -2    2.80    0.27
   4   1  -2    2.79    0.21
  -4  -1   2    2.51    0.21
  -4  -1   2    3.19    0.33
  -4  -1   2    2.64    0.27
  -4  -1   2    2.78    0.27
   3   1  -2   58.25    3.31
   3   1  -2   59.26    3.34
   3   1  -2   60.88    3.35
   3   1  -2   60.60    3.37
   3   1  -2   64.30    3.41
   3   1  -2   61.55    3.30
  -3  -1   2   61.15    3.33
  -3  -1   2   56.62    3.39
  -3  -1   2   57.34    3.35
  -3  -1   2   57.01    3.30
  -3  -1   2   58.70    3.34
  -3  -1   2   55.71    3.39
  -3  -1   2   57.77    3.37
   2   1  -2    3.45    0.30
   2   1  -2    3.77    0.29
   2   1  -2    3.74    0.28
   2   1  -2    3.86    0.26
   2   1  -2    4.38    0.25
   2   1  -2    4.06    0.36
  -2  -1   2    3.85    0.29
  -2  -1   2    3.72    0.25
  -2  -1   2    3.43    0.31
  -2  -1   2    3.67    0.29
  -2  -1   2    3.51    0.31
   1   1  -2  753.08   40.49
   1   1  -2  668.52   40.57
   1   1  -2  717.91   40.90
   1   1  -2  836.72   40.84
   1   1  -2  744.71   40.84
  -1  -1   2  748.33   40.74
  -1  -1   2  679.35   41.07
  -1  -1   2  630.40   40.39
  -1  -1   2  766.24   41.62
   0   1  -2   49.41    2.61
   0   1  -2   46.47    2.65
   0   1  -2   48.74    2.62
   0   1  -2   48.73    2.63
   0   1  -2   49.07    2.62
   0  -1   2   45.30    2.61
   0  -1   2   42.24    2.65
   0  -1   2   46.26    2.62
   0  -1   2   48.42    2.63
   0  -1   2   44.21    2.65
   0  -1   2   45.70    2.63
  -1   1  -2   34.69    1.80
  -1   1  -2   31.28    1.83
  -1   1  -2   31.91    1.80
  -1   1  -2   32.32    1.84
  -1   1  -2   32.00    1.79
  -1   1  -2   30.84    1.81
   1  -1   2   31.73    1.82
   1  -1   2   31.09    1.80
   1  -1   2   31.69    1.80
   1  -1   2   32.93    1.81
   1  -1   2   32.16    1.84
   1  -1   2   32.32    1.79
   1  -1   2   30.43    1.84
  -2   1  -2  117.08    6.58
  -2   1  -2  119.59    6.53
  -2   1  -2  119.44    6.55
   2  -1   2  113.68    6.55
   2  -1   2  116.65    6.53
   2  -1   2  112.99    6.52
   2  -1   2  119.87    6.52
   2  -1   2  122.00    6.54
  -3   1  -2   46.73    2.77
  -3   1  -2   50.08    2.72
   3  -1   2   49.58    2.72
   3  -1   2   46.26    2.70
   3  -1   2   47.32    2.70
   3  -1   2   46.86    2.77
   3  -1   2   49.03    2.73
  -4   1  -2  265.54   15.54
  -4   1  -2  281.68   15.38
  -4   1  -2  270.94   15.46
   4  -1   2  283.13   15.46
   4  -1   2  268.18   15.37
   4  -1   2  290.34   15.39
   4  -1   2  284.07   15.41
  -5   1  -2    6.01    0.44
  -5   1  -2    6.15    0.43
   5  -1   2    5.74    0.44
   5  -1   2    5.75    0.42
   5  -1   2    5.49    0.51
   5  -1   2    5.56    0.44
   5  -1   2    6.11    0.43
  -6   1  -2   29.08    1.76
  -6   1  -2   27.78    1.76
  -6   1  -2   30.86    1.89
   6  -1   2   33.54    1.78
   6  -1   2   27.94    1.77
   6  -1   2   28.58    1.75
   6  -1   2   31.03    1.89
  -7   1  -2    0.19    0.25
  -7   1  -2   -0.04    0.13
   7  -1   2   -0.02    0.13
   7  -1   2   -0.17    0.20
   7  -1   2   -0.08    0.13
   7  -1   2   -0.06    0.13
  -8   1  -2   22.56    1.46
  -8   1  -2   23.24    1.62
   8  -1   2   24.34    1.46
   8  -1   2   23.38    1.47
   8  -1   2   23.54    1.49
   8  -1   2   23.33    1.63
  -9   1  -2   35.01    2.31
   9  -1   2   34.60    2.08
   9  -1   2   33.91    2.10
 -10   1  -2    4.85    0.72
  10  -1   2    4.19    0.52
  10  -1   2    4.77    0.50
  10  -1   2    3.91    0.50
 -11   1  -2   23.60    1.69
  11  -1   2   17.88    1.34
 -12   1  -2    3.27    0.70
  12  -1   2    2.51    0.46
 -13   1  -2    6.41    1.00
  13  -1   2    6.46    0.71
  14  -1   2    3.58    0.58
  14   0  -2    4.12    0.59
 -14   0   2    4.39    0.65
  13   0  -2    1.67    0.40
 -13   0   2    2.27    0.73
  12   0  -2   29.28    1.90
 -12   0   2   31.43    2.32
  11   0  -2    3.45    0.44
 -11   0   2    3.40    0.72
  10   0  -2    4.03    0.52
  10   0  -2    4.15    0.57
  10   0  -2    5.09    0.50
 -10   0   2    5.50    0.55
 -10   0   2    5.20    0.76
   9   0  -2   14.46    0.95
   9   0  -2   13.45    1.04
   9   0  -2   13.06    1.00
  -9   0   2   14.70    1.01
  -9   0   2   15.29    1.22
   8   0  -2   25.32    1.61
   8   0  -2   24.65    1.58
   8   0  -2   25.30    1.52
   8   0  -2   25.32    1.61
   8   0  -2   25.00    1.75
  -8   0   2   26.52    1.58
  -8   0   2   25.03    1.75
  -8   0   2   23.22    1.49
   7   0  -2  160.67    8.27
   7   0  -2  147.81    8.32
   7   0  -2  148.82    8.33
   7   0  -2  145.29    8.33
   7   0  -2  148.38    8.47
  -7   0   2  150.44    8.31
  -7   0   2  145.12    8.30
  -7   0   2  145.26    8.33
  -7   0   2  145.37    8.47
  -7   0   2  141.91    8.24
   6   0  -2    0.05    0.10
   6   0  -2    0.27    0.16
   6   0  -2    0.28    0.12
   6   0  -2    0.21    0.19
  -6   0   2    0.03    0.08
  -6   0   2    0.33    0.22
  -6   0   2    0.10    0.12
  -6   0   2    0.46    0.15
  -6   0   2    0.65    0.18
   5   0  -2    9.69    0.81
   5   0  -2   10.20    0.69
   5   0  -2   12.57    0.75
   5   0  -2   12.28    0.69
  -5   0   2   11.98    0.68
  -5   0   2    9.24    0.70
  -5   0   2   11.67    0.72
  -5   0   2    9.77    0.73
  -5   0   2    9.43    0.80
   4   0  -2   25.65    1.52
   4   0  -2   26.25    1.51
   4   0  -2   27.09    1.55
  -4   0   2   24.86    1.49
  -4   0   2   26.22    1.62
  -4   0   2   27.08    1.53
  -4   0   2   25.73    1.56
  -4   0   2   25.97    1.54
   3   0  -2  144.38    7.86
   3   0  -2  152.95    7.75
   3   0  -2  139.88    7.76
   3   0  -2  144.27    7.80
   3   0  -2  139.04    7.78
  -3   0   2  138.81    7.75
  -3   0   2  138.54    7.78
  -3   0   2  137.71    7.86
  -3   0   2  136.48    7.79
  -3   0   2  127.66    7.80
   2   0  -2  125.31    7.26
   2   0  -2  139.20    7.24
   2   0  -2  145.49    7.33
   2   0  -2  136.45    7.27
  -2   0   2  129.31    7.32
  -2   0   2  122.33    7.26
  -2   0   2  123.04    7.31
  -2   0   2  125.51    7.24
  -2   0   2  130.19    7.26
   1   0  -2   46.28    2.68
   1   0  -2   48.40    2.67
   1   0  -2   50.38    2.64
   1   0  -2   47.29    2.67
   1   0  -2   45.49    2.70
   1   0  -2   41.45    2.64
   1   0  -2   53.98    2.68
  -1   0   2   49.85    2.64
  -1   0   2   47.09    2.66
  -1   0   2   46.67    2.68
  -1   0   2   47.42    2.69
  -1   0   2   45.01    2.67
   0   0  -2   18.88    1.15
   0   0  -2   19.92    1.13
   0   0  -2   19.27    1.16
   0   0  -2   18.86    1.16
   0   0  -2   20.45    1.17
   0   0  -2   15.84    1.16
   0   0   2   18.47    1.15
   0   0   2   18.71    1.16
   0   0   2   17.88    1.13
   0   0   2   18.28    1.16
   0   0   2   19.16    1.15
   0   0   2   19.68    1.14
  -1   0  -2   17.98    1.00
  -1   0  -2   17.25    0.99
  -1   0  -2   17.51    1.02
  -1   0  -2   16.37    1.02
  -1   0  -2   17.74    1.01
   1   0   2   17.48    0.99
   1   0   2   16.20    1.01
   1   0   2   16.81    1.00
   1   0   2   18.41    1.00
  -2   0  -2   95.57    4.98
  -2   0  -2   81.54    4.95
  -2   0  -2   84.95    4.98
  -2   0  -2   94.01    4.97
   2   0   2   90.41    5.01
   2   0   2   86.55    4.97
   2   0   2   89.44    4.96
   2   0   2   89.96    4.95
   2   0   2   90.42    4.95
  -3   0  -2  149.08    8.04
  -3   0  -2  142.06    8.03
  -3   0  -2  143.93    8.01
  -3   0  -2  145.56    8.07
   3   0   2  147.54    8.02
   3   0   2  141.27    8.01
   3   0   2  146.19    8.04
   3   0   2  141.44    8.06
  -4   0  -2  124.53    7.16
  -4   0  -2  131.69    7.18
  -4   0  -2  126.05    7.23
   4   0   2  128.93    7.17
   4   0   2  126.11    7.15
   4   0   2  131.79    7.15
   4   0   2  128.95    7.18
   4   0   2  122.18    7.22
   4   0   2  139.01    7.19
  -5   0  -2    9.40    0.64
  -5   0  -2   10.18    0.72
  -5   0  -2    9.15    0.62
   5   0   2   11.31    0.73
   5   0   2    9.25    0.62
   5   0   2    9.11    0.64
   5   0   2   10.55    0.65
   5   0   2    9.36    0.64
  -6   0  -2    0.22    0.19
  -6   0  -2    0.35    0.13
  -6   0  -2    0.30    0.13
   6   0   2    0.89    0.17
   6   0   2    0.30    0.13
   6   0   2    0.21    0.15
   6   0   2    0.28    0.13
   6   0   2    0.46    0.21
  -7   0  -2  101.55    5.69
  -7   0  -2   97.49    5.82
   7   0   2   99.68    5.72
   7   0   2  105.68    5.84
   7   0   2  100.04    5.71
   7   0   2  102.01    5.68
  -8   0  -2   20.45    1.35
  -8   0  -2   22.97    1.53
   8   0   2   23.92    1.36
   8   0   2   22.15    1.39
   8   0   2   20.95    1.38
   8   0   2   20.98    1.51
  -9   0  -2   29.69    1.94
   9   0   2   26.24    1.76
   9   0   2   26.48    1.76
   9   0   2   31.13    1.74
 -10   0  -2   10.34    0.98
  10   0   2   10.61    0.76
  10   0   2    9.39    0.78
  10   0   2    9.48    0.80
 -11   0  -2    1.22    0.50
 -11   0  -2    0.40    0.25
  11   0   2    0.31    0.25
  11   0   2    0.59    0.25
  11   0   2    0.66    0.30
 -12   0  -2    6.68    0.92
 -12   0  -2    6.30    0.69
  12   0   2    6.72    0.66
  12   0   2    5.98    0.78
 -13   0  -2    0.60    0.53
  13   0   2    0.16    0.30
 -14   0  -2   11.11    1.30
  14   0   2    9.57    0.91
  13  -1  -2    8.27    0.82
  12  -1  -2    0.27    0.30
  11  -1  -2    0.19    0.25
 -11   1   2    0.34    0.41
  10  -1  -2    0.12    0.22
 -10   1   2    0.43    0.42
   9  -1  -2   37.49    2.24
   9  -1  -2   39.05    2.35
   9  -1  -2   34.03    2.26
  -9   1   2   39.69    2.28
  -9   1   2   37.93    2.51
   8  -1  -2   43.54    2.63
   8  -1  -2   42.96    2.79
   8  -1  -2   44.83    2.53
   8  -1  -2   42.18    2.56
  -8   1   2   43.84    2.51
  -8   1   2   40.63    2.57
  -8   1   2   43.62    2.56
  -8   1   2   44.20    2.78
   7  -1  -2    8.00    0.64
   7  -1  -2    9.42    0.71
   7  -1  -2    8.60    0.62
  -7   1   2    8.84    0.66
  -7   1   2    9.09    0.60
  -7   1   2    8.27    0.63
  -7   1   2    8.25    0.80
   6  -1  -2   16.02    0.98
   6  -1  -2   13.32    0.94
   6  -1  -2   15.92    1.03
   6  -1  -2   16.79    1.03
   6  -1  -2   17.12    0.97
  -6   1   2   13.88    0.96
  -6   1   2   15.19    0.94
  -6   1   2   15.84    1.00
  -6   1   2   14.40    1.13
   5  -1  -2    4.74    0.43
   5  -1  -2    5.05    0.43
   5  -1  -2    5.95    0.55
   5  -1  -2    5.02    0.38
   5  -1  -2    5.23    0.39
  -5   1   2    5.23    0.40
  -5   1   2    5.40    0.53
  -5   1   2    4.76    0.37
   4  -1  -2  327.01   17.61
   4  -1  -2  299.87   17.56
   4  -1  -2  320.19   17.70
   4  -1  -2  319.65   17.58
   4  -1  -2  327.65   17.61
  -4   1   2  315.35   17.57
  -4   1   2  312.98   17.70
  -4   1   2  312.75   17.58
  -4   1   2  324.64   17.60
   3  -1  -2  111.62    6.01
   3  -1  -2  106.87    5.98
   3  -1  -2  107.39    6.09
   3  -1  -2  107.45    5.98
  -3   1   2  111.93    6.01
  -3   1   2  103.66    5.97
  -3   1   2  103.61    5.98
   2  -1  -2  147.48    8.45
   2  -1  -2  160.31    8.49
   2  -1  -2  146.57    8.53
   2  -1  -2  162.42    8.48
   2  -1  -2  168.13    8.45
   2  -1  -2  145.58    8.45
  -2   1   2  146.89    8.45
  -2   1   2  146.20    8.44
  -2   1   2  150.62    8.53
   1  -1  -2   30.61    1.60
   1  -1  -2   25.82    1.60
   1  -1  -2   27.11    1.61
   1  -1  -2   28.62    1.66
   1  -1  -2   28.87    1.64
  -1   1   2   29.61    1.62
  -1   1   2   28.57    1.60
  -1   1   2   27.69    1.61
  -1   1   2   29.77    1.64
   0  -1  -2   19.20    1.05
   0  -1  -2   16.08    1.05
   0  -1  -2   18.59    1.04
   0  -1  -2   18.82    1.00
   0   1   2   17.47    1.03
   0   1   2   17.16    1.04
   0   1   2   18.16    1.02
   0   1   2   16.75    1.00
  -1  -1  -2  479.15   25.37
  -1  -1  -2  484.18   25.72
  -1  -1  -2  431.91   25.66
  -1  -1  -2  457.54   25.77
   1   1   2  467.46   25.31
   1   1   2  478.37   25.71
   1   1   2  397.97   25.60
   1   1   2  432.21   25.43
  -2  -1  -2    0.81    0.11
  -2  -1  -2    0.61    0.08
  -2  -1  -2    0.76    0.10
   2   1   2    0.79    0.09
   2   1   2    0.86    0.10
   2   1   2    0.89    0.09
   2   1   2    1.01    0.12
  -3  -1  -2  139.35    8.07
  -3  -1  -2  140.14    8.12
  -3  -1  -2  146.88    8.10
  -3  -1  -2  148.74    8.11
   3   1   2  145.81    8.07
   3   1   2  149.74    8.09
   3   1   2  143.72    8.10
   3   1   2  146.36    8.11
   3   1   2  153.78    8.11
  -4  -1  -2    3.14    0.27
  -4  -1  -2    2.98    0.28
  -4  -1  -2    3.41    0.25
   4   1   2    3.57    0.25
   4   1   2    3.47    0.27
   4   1   2    3.32    0.27
   4   1   2    3.11    0.23
  -5  -1  -2    9.27    0.57
  -5  -1  -2    7.72    0.54
  -5  -1  -2    7.38    0.59
   5   1   2    8.36    0.51
   5   1   2    8.66    0.57
   5   1   2    8.24    0.56
   5   1   2    7.56    0.59
   5   1   2    8.13    0.52
   5   1   2    8.82    0.55
  -6  -1  -2   60.61    3.59
  -6  -1  -2   61.67    3.68
  -6  -1  -2   67.59    3.62
   6   1   2   62.89    3.61
   6   1   2   63.91    3.60
   6   1   2   64.06    3.55
   6   1   2   60.39    3.62
   6   1   2   64.53    3.68
   6   1   2   64.81    3.57
  -7  -1  -2    1.62    0.31
  -7  -1  -2    2.61    0.27
   7   1   2    1.91    0.24
   7   1   2    2.11    0.37
   7   1   2    2.03    0.29
   7   1   2    2.20    0.29
  -8  -1  -2  117.75    7.05
  -8  -1  -2  125.69    7.18
   8   1   2  126.75    7.02
   8   1   2  129.42    7.19
   8   1   2  123.60    7.08
   8   1   2  128.71    7.06
  -9  -1  -2   19.11    1.34
   9   1   2   17.84    1.22
   9   1   2   17.62    1.14
   9   1   2   17.95    1.20
 -10  -1  -2    0.85    0.38
 -10  -1  -2    1.19    0.28
  10   1   2    1.15    0.29
  10   1   2    1.26    0.26
  10   1   2    1.22    0.29
 -11  -1  -2   13.98    1.05
 -11  -1  -2   14.83    1.26
  11   1   2   15.60    1.02
  11   1   2   14.24    1.08
  11   1   2   14.19    1.09
 -12  -1  -2    2.79    0.44
 -12  -1  -2    2.32    0.57
  12   1   2    2.84    0.48
  12   1   2    2.54    0.40
  12   1   2    2.38    0.44
 -13  -1  -2   34.25    2.36
  13   1   2   29.28    2.07
  13   1   2   30.98    1.98
 -14  -1  -2    4.24    0.88
  14   1   2    3.68    0.55
 -15  -1  -2   -0.04    0.32
 -15  -1  -2   -0.06    0.51
  15   1   2    0.26    0.34
  13  -2  -2    1.22    0.42
  12  -2  -2    0.09    0.31
  11  -2  -2    1.44    0.36
  10  -2  -2   50.54    2.99
   9  -2  -2   16.68    1.45
   9  -2  -2   17.12    1.15
  -9   2   2   18.41    1.48
   8  -2  -2    9.95    0.75
   8  -2  -2   10.06    0.84
   8  -2  -2   10.28    1.01
   8  -2  -2   11.77    0.77
  -8   2   2   10.31    1.00
  -8   2   2   10.03    0.80
  -8   2   2   10.36    0.73
  -8   2   2    9.96    0.74
   7  -2  -2    0.16    0.14
   7  -2  -2    0.02    0.12
   7  -2  -2    0.22    0.19
   7  -2  -2    0.52    0.15
   7  -2  -2    0.68    0.32
  -7   2   2    0.07    0.12
  -7   2   2    0.14    0.17
  -7   2   2    0.13    0.26
  -7   2   2    0.42    0.16
   6  -2  -2   10.00    0.66
   6  -2  -2   10.76    0.69
   6  -2  -2    9.33    0.73
   6  -2  -2    9.03    0.67
   6  -2  -2   11.51    0.90
  -6   2   2   10.84    0.68
  -6   2   2    9.29    0.66
  -6   2   2   11.41    0.88
  -6   2   2    8.53    0.70
   5  -2  -2  121.66    7.23
   5  -2  -2  124.40    7.22
   5  -2  -2  140.95    7.44
   5  -2  -2  138.81    7.30
   5  -2  -2  126.15    7.23
  -5   2   2  133.49    7.42
  -5   2   2  123.84    7.22
  -5   2   2  123.99    7.27
  -5   2   2  134.51    7.23
   4  -2  -2    1.30    0.17
   4  -2  -2    1.55    0.23
   4  -2  -2    0.85    0.25
   4  -2  -2    1.27    0.16
   4  -2  -2    0.83    0.14
  -4   2   2    1.80    0.19
  -4   2   2    0.91    0.24
  -4   2   2    1.43    0.21
  -4   2   2    1.22    0.15
   3  -2  -2  118.61    6.10
   3  -2  -2  104.94    6.04
   3  -2  -2  111.66    6.18
   3  -2  -2  108.16    6.06
  -3   2   2  108.42    6.09
  -3   2   2  110.91    6.05
  -3   2   2  104.89    6.04
  -3   2   2  103.92    6.17
   2  -2  -2    2.78    0.19
   2  -2  -2    2.70    0.24
   2  -2  -2    2.57    0.20
   2  -2  -2    2.51    0.19
   2  -2  -2    3.22    0.23
   2  -2  -2    2.43    0.27
  -2   2   2    2.73    0.22
  -2   2   2    2.41    0.18
  -2   2   2    2.12    0.19
  -2   2   2    2.57    0.28
   1  -2  -2  133.94    7.19
   1  -2  -2  126.47    7.17
   1  -2  -2  118.68    7.12
   1  -2  -2  129.96    7.13
   1  -2  -2  130.29    7.11
  -1   2   2  130.24    7.12
  -1   2   2  128.54    7.12
  -1   2   2  130.63    7.14
  -1   2   2  129.79    7.16
   0  -2  -2  105.25    5.23
   0  -2  -2   92.00    5.23
   0  -2  -2   97.27    5.20
   0   2   2   93.46    5.17
   0   2   2   89.56    5.21
   0   2   2   89.97    5.19
   0   2   2   89.19    5.19
   0   2   2   93.65    5.17
  -1  -2  -2    0.71    0.10
  -1  -2  -2    0.70    0.09
  -1  -2  -2    0.82    0.10
   1   2   2    0.78    0.09
   1   2   2    0.63    0.10
  -2  -2  -2   53.44    2.89
  -2  -2  -2   46.33    2.86
  -2  -2  -2   49.93    2.86
   2   2   2   51.28    2.89
   2   2   2   55.69    2.89
  -3  -2  -2    4.97    0.34
  -3  -2  -2    4.58    0.33
  -3  -2  -2    4.66    0.35
   3   2   2    5.15    0.36
   3   2   2    5.14    0.31
   3   2   2    5.29    0.36
   3   2   2    4.82    0.31
   3   2   2    4.75    0.31
  -4  -2  -2   59.85    3.65
  -4  -2  -2   69.48    3.67
  -4  -2  -2   68.83    3.62
  -4  -2  -2   57.96    3.65
  -4  -2  -2   68.01    3.61
   4   2   2   63.60    3.66
   4   2   2   62.71    3.62
   4   2   2   65.08    3.66
   4   2   2   67.79    3.62
  -5  -2  -2   68.19    3.56
  -5  -2  -2   57.15    3.56
  -5  -2  -2   57.32    3.54
  -5  -2  -2   61.53    3.51
  -5  -2  -2   60.87    3.50
  -5  -2  -2   65.24    3.48
   5   2   2   61.29    3.55
   5   2   2   63.78    3.51
   5   2   2   62.56    3.49
   5   2   2   65.13    3.51
   5   2   2   64.29    3.55
  -6  -2  -2   47.37    2.79
  -6  -2  -2   49.67    2.77
  -6  -2  -2   49.47    2.82
  -6  -2  -2   46.59    2.73
  -6  -2  -2   47.16    2.85
   6   2   2   47.74    2.78
   6   2   2   51.27    2.75
   6   2   2   49.92    2.83
   6   2   2   50.57    2.82
   6   2   2   48.15    2.78
  -7  -2  -2  113.13    6.59
  -7  -2  -2  120.23    6.64
  -7  -2  -2  114.13    6.73
  -7  -2  -2  115.12    6.68
   7   2   2  117.76    6.69
   7   2   2  121.12    6.61
   7   2   2  122.39    6.60
   7   2   2  124.78    6.76
   7   2   2  118.56    6.65
  -8  -2  -2    0.03    0.08
  -8  -2  -2    0.05    0.04
  -8  -2  -2   -0.02    0.12
  -8  -2  -2    0.08    0.18
  -8  -2  -2    0.17    0.15
   8   2   2    0.12    0.19
   8   2   2    0.05    0.11
   8   2   2    0.00    0.14
   8   2   2   -0.06    0.16
  -9  -2  -2    1.09    0.22
  -9  -2  -2    1.14    0.33
   9   2   2    0.64    0.22
   9   2   2    1.05    0.27
   9   2   2    0.82    0.19
 -10  -2  -2    7.90    0.65
 -10  -2  -2    8.59    0.83
  10   2   2    8.76    0.73
  10   2   2    8.66    0.70
  10   2   2    8.50    0.63
 -11  -2  -2   30.71    1.91
 -11  -2  -2   32.75    2.14
  11   2   2   28.84    1.96
  11   2   2   29.89    1.94
  11   2   2   31.99    1.88
 -12  -2  -2   28.54    1.81
 -12  -2  -2   31.38    2.09
  12   2   2   25.85    1.83
  12   2   2   25.72    1.86
  12   2   2   30.60    1.83
 -13  -2  -2    2.55    0.40
 -13  -2  -2    2.56    0.62
  13   2   2    3.00    0.50
  13   2   2    2.55    0.48
 -14  -2  -2    2.05    0.65
 -14  -2  -2    1.57    0.35
  14   2   2    0.84    0.44
 -15  -2  -2    1.30    0.64
 -15  -2  -2    0.83    0.32
  12  -3  -2    3.24    0.54
  11  -3  -2   16.79    1.22
  10  -3  -2    4.55    0.52
   9  -3  -2   23.44    1.88
   9  -3  -2   26.33    1.59
  -9   3   2   24.58    1.58
   8  -3  -2    1.82    0.30
   8  -3  -2    0.86    0.42
  -8   3   2    0.91    0.23
  -8   3   2    1.25    0.32
   7  -3  -2   23.74    1.56
   7  -3  -2   31.10    1.91
   7  -3  -2   25.22    1.59
  -7   3   2   23.58    1.63
  -7   3   2   24.95    1.57
  -7   3   2   30.95    1.90
   6  -3  -2   65.95    3.89
   6  -3  -2   69.11    3.83
   6  -3  -2   66.19    3.80
   6  -3  -2   65.56    3.81
   6  -3  -2   72.84    4.08
  -6   3   2   68.13    4.05
  -6   3   2   63.46    3.87
  -6   3   2   67.66    3.82
   5  -3  -2   58.62    3.44
   5  -3  -2   56.07    3.20
   5  -3  -2   54.95    3.21
   5  -3  -2   59.98    3.30
   5  -3  -2   55.91    3.24
  -5   3   2   55.19    3.22
  -5   3   2   56.71    3.42
  -5   3   2   54.67    3.28
  -5   3   2   59.57    3.21
   4  -3  -2  109.08    6.17
   4  -3  -2  103.62    6.35
   4  -3  -2  112.10    6.20
   4  -3  -2  121.41    6.25
   4  -3  -2  109.06    6.17
  -4   3   2  110.72    6.19
  -4   3   2  112.16    6.36
  -4   3   2  114.38    6.17
  -4   3   2  106.38    6.23
   3  -3  -2    0.32    0.09
   3  -3  -2    0.39    0.19
   3  -3  -2    0.39    0.08
   3  -3  -2    0.46    0.13
   3  -3  -2    0.39    0.13
   3  -3  -2    0.36    0.08
   3  -3  -2    0.39    0.11
  -3   3   2    0.31    0.13
  -3   3   2    0.29    0.18
  -3   3   2    0.17    0.09
  -3   3   2    0.57    0.08
   2  -3  -2   25.09    1.42
   2  -3  -2   23.71    1.46
   2  -3  -2   28.15    1.58
   2  -3  -2   24.65    1.52
   2  -3  -2   24.39    1.43
  -2   3   2   23.04    1.48
  -2   3   2   28.07    1.43
  -2   3   2   24.73    1.46
  -2   3   2   27.82    1.59
   1  -3  -2   41.19    2.42
   1  -3  -2   45.17    2.41
   1  -3  -2   39.74    2.34
  -1   3   2   41.08    2.38
  -1   3   2   40.91    2.34
  -1   3   2   43.44    2.37
   0  -3  -2  142.96    8.30
   0  -3  -2  155.29    8.30
   0  -3  -2  152.27    8.26
   0   3   2  144.80    8.26
   0   3   2  160.71    8.26
   0   3   2  140.43    8.29
   0   3   2  149.89    8.27
  -1  -3  -2  121.52    7.27
  -1  -3  -2  125.16    7.27
  -1  -3  -2  135.23    7.29
  -1  -3  -2  138.64    7.29
   1   3   2  135.77    7.29
   1   3   2  133.44    7.28
   1   3   2  130.47    7.28
  -2  -3  -2    4.40    0.31
  -2  -3  -2    3.78    0.30
   2   3   2    4.17    0.30
   2   3   2    4.61    0.30
   2   3   2    4.05    0.30
  -3  -3  -2    4.67    0.29
  -3  -3  -2    4.72    0.34
  -3  -3  -2    4.65    0.29
   3   3   2    4.68    0.34
   3   3   2    4.62    0.34
  -4  -3  -2    4.03    0.33
  -4  -3  -2    4.35    0.31
  -4  -3  -2    4.23    0.31
   4   3   2    4.71    0.28
   4   3   2    4.69    0.27
   4   3   2    4.58    0.27
   4   3   2    4.16    0.34
   4   3   2    4.44    0.27
   4   3   2    4.70    0.34
  -5  -3  -2  237.34   13.60
  -5  -3  -2  226.88   13.58
  -5  -3  -2  234.49   13.59
   5   3   2  254.00   13.55
   5   3   2  245.36   13.61
   5   3   2  266.08   13.55
   5   3   2  250.83   13.61
  -6  -3  -2   94.30    5.34
  -6  -3  -2   92.57    5.26
  -6  -3  -2   93.11    5.34
  -6  -3  -2   97.33    5.24
  -6  -3  -2   90.06    5.33
   6   3   2   92.42    5.28
   6   3   2   95.07    5.25
   6   3   2   95.12    5.35
   6   3   2  100.36    5.39
  -7  -3  -2   33.06    2.02
  -7  -3  -2   35.49    1.96
  -7  -3  -2   33.51    2.01
  -7  -3  -2   33.24    1.92
   7   3   2   32.06    1.95
   7   3   2   33.73    1.92
  -8  -3  -2    0.34    0.12
  -8  -3  -2    0.43    0.08
  -8  -3  -2    0.64    0.16
  -8  -3  -2    0.56    0.18
  -8  -3  -2    0.46    0.10
  -8  -3  -2    0.51    0.20
   8   3   2    0.25    0.09
   8   3   2    0.20    0.15
   8   3   2    0.53    0.16
   8   3   2    0.19    0.16
   8   3   2    0.48    0.13
  -9  -3  -2    0.61    0.25
  -9  -3  -2    0.82    0.14
  -9  -3  -2    0.75    0.19
  -9  -3  -2    0.75    0.28
  -9  -3  -2    1.03    0.23
  -9  -3  -2    1.03    0.17
   9   3   2    0.90    0.23
   9   3   2    1.04    0.23
   9   3   2    0.94    0.18
   9   3   2    1.36    0.30
 -10  -3  -2   52.90    3.21
 -10  -3  -2   56.64    3.14
 -10  -3  -2   53.13    3.08
 -10  -3  -2   56.07    3.32
  10   3   2   54.00    3.12
  10   3   2   54.41    3.24
  10   3   2   52.03    3.17
 -11  -3  -2   27.59    1.66
 -11  -3  -2   29.89    1.90
 -11  -3  -2   25.65    1.59
  11   3   2   26.50    1.77
  11   3   2   24.85    1.71
 -12  -3  -2    6.38    0.55
 -12  -3  -2    6.35    0.82
 -12  -3  -2    5.28    0.47
  12   3   2    4.12    0.57
  12   3   2    4.84    0.65
 -13  -3  -2   -0.21    0.35
 -13  -3  -2    0.23    0.17
 -13  -3  -2    0.31    0.23
  13   3   2   -0.15    0.28
  13   3   2    0.47    0.31
 -14  -3  -2    0.27    0.46
  14   3   2    0.28    0.34
 -15  -3  -2   13.77    1.44
  15   3   2   12.24    1.16
  12  -4  -2    4.71    0.64
  11  -4  -2    8.11    0.81
  10  -4  -2    6.68    0.68
   9  -4  -2    0.08    0.24
   9  -4  -2    0.32    0.42
  -9   4   2    0.09    0.20
   8  -4  -2   13.69    0.95
   8  -4  -2   15.38    1.29
  -8   4   2   11.97    1.00
  -8   4   2   13.02    0.92
   7  -4  -2    2.06    0.31
   7  -4  -2    2.33    0.54
  -7   4   2    2.47    0.31
  -7   4   2    2.30    0.38
   6  -4  -2   47.69    2.69
   6  -4  -2   44.97    2.92
  -6   4   2   46.23    2.75
  -6   4   2   46.17    2.68
   5  -4  -2   27.10    1.62
   5  -4  -2   26.59    1.57
   5  -4  -2   28.36    1.63
   5  -4  -2   24.93    1.81
   5  -4  -2   28.78    1.58
  -5   4   2   27.68    1.68
  -5   4   2   25.82    1.81
  -5   4   2   28.79    1.62
   4  -4  -2    2.84    0.25
   4  -4  -2    1.94    0.27
   4  -4  -2    1.41    0.33
   4  -4  -2    1.73    0.17
   4  -4  -2    2.31    0.18
   4  -4  -2    2.23    0.23
  -4   4   2    2.12    0.23
  -4   4   2    2.19    0.29
  -4   4   2    1.57    0.34
   3  -4  -2    8.26    0.59
   3  -4  -2    7.74    0.52
   3  -4  -2    9.13    0.68
  -3   4   2    8.79    0.68
  -3   4   2    7.62    0.52
  -3   4   2    6.85    0.55
   2  -4  -2    0.03    0.12
   2  -4  -2    0.07    0.09
   2  -4  -2    0.15    0.07
  -2   4   2    0.18    0.09
  -2   4   2    0.40    0.08
   1  -4  -2  264.54   14.96
   1  -4  -2  287.37   14.94
  -1   4   2  280.93   14.90
  -1   4   2  281.68   14.87
  -1   4   2  261.32   14.92
  -1   4   2  237.88   15.04
   0  -4  -2  106.24    6.16
   0  -4  -2  101.43    6.16
   0  -4  -2  118.01    6.15
   0   4   2  112.19    6.09
   0   4   2  109.20    6.09
   0   4   2  109.80    6.13
   0   4   2  111.41    6.12
   0   4   2  113.66    6.12
  -1  -4  -2    1.65    0.14
  -1  -4  -2    1.23    0.13
  -1  -4  -2    1.10    0.11
  -1  -4  -2    0.94    0.12
   1   4   2    1.05    0.11
   1   4   2    1.30    0.13
   1   4   2    1.44    0.09
   1   4   2    1.47    0.10
   1   4   2    1.43    0.12
  -2  -4  -2   74.61    4.25
   2   4   2   78.52    4.25
   2   4   2   75.68    4.25
   2   4   2   75.34    4.25
  -3  -4  -2    4.53    0.34
   3   4   2    4.80    0.35
   3   4   2    4.95    0.35
  -4  -4  -2  382.65   21.75
   4   4   2  405.79   22.59
  -5  -4  -2   54.62    3.29
  -5  -4  -2   53.55    3.34
  -5  -4  -2   58.78    3.31
   5   4   2   61.16    3.35
   5   4   2   61.03    3.25
   5   4   2   56.61    3.25
   5   4   2   58.44    3.24
   5   4   2   63.89    3.27
  -6  -4  -2   38.70    2.41
  -6  -4  -2   40.72    2.43
  -6  -4  -2   38.43    2.44
   6   4   2   43.76    2.37
   6   4   2   45.65    2.38
   6   4   2   43.47    2.36
  -7  -4  -2    7.84    0.58
  -7  -4  -2    7.06    0.56
  -7  -4  -2    7.37    0.58
   7   4   2    7.25    0.59
   7   4   2    7.80    0.51
  -8  -4  -2   12.02    0.89
  -8  -4  -2   11.67    0.88
  -8  -4  -2   11.97    0.88
   8   4   2   13.62    0.78
   8   4   2   13.00    0.82
   8   4   2   13.02    0.91
  -9  -4  -2  120.84    6.31
  -9  -4  -2  110.81    6.45
  -9  -4  -2  112.65    6.48
  -9  -4  -2  107.31    6.32
   9   4   2  117.16    6.37
   9   4   2  109.37    6.38
   9   4   2  114.41    6.47
 -10  -4  -2    0.41    0.24
 -10  -4  -2    0.15    0.12
 -10  -4  -2    0.54    0.15
 -10  -4  -2    0.31    0.23
  10   4   2    0.18    0.22
  10   4   2    0.23    0.18
  10   4   2    0.27    0.18
 -11  -4  -2   22.13    1.52
 -11  -4  -2   22.23    1.29
 -11  -4  -2   22.67    1.45
  11   4   2   18.78    1.35
  11   4   2   20.05    1.44
  11   4   2   18.82    1.35
 -12  -4  -2   12.48    0.85
 -12  -4  -2   13.18    1.01
 -12  -4  -2   13.66    1.14
  12   4   2   10.85    1.00
  12   4   2   11.82    0.94
 -13  -4  -2   10.41    0.74
 -13  -4  -2   10.14    1.06
  13   4   2    9.53    0.89
  13   4   2    9.13    0.92
 -14  -4  -2   15.26    1.04
 -14  -4  -2   17.06    1.43
  14   4   2   14.16    1.21
 -15  -4  -2    3.41    0.77
  15   4   2    3.69    0.60
  11  -5  -2    3.43    0.55
  10  -5  -2    0.94    0.34
   9  -5  -2    9.26    0.80
   9  -5  -2   11.67    1.21
  -9   5   2    8.38    0.87
   8  -5  -2    4.10    0.50
   8  -5  -2    5.19    0.81
  -8   5   2    4.95    0.59
  -8   5   2    5.21    0.51
   7  -5  -2   80.66    4.82
   7  -5  -2   80.07    4.49
  -7   5   2   77.72    4.57
  -7   5   2   75.77    4.47
   6  -5  -2    5.01    0.46
   6  -5  -2    5.81    0.77
  -6   5   2    5.30    0.46
  -6   5   2    5.35    0.54
   5  -5  -2    0.30    0.14
   5  -5  -2   -0.01    0.24
  -5   5   2    0.40    0.15
  -5   5   2    0.04    0.17
   4  -5  -2   19.16    1.23
   4  -5  -2   20.84    1.27
   4  -5  -2   23.34    1.49
  -4   5   2   21.45    1.27
  -4   5   2   22.10    1.34
   3  -5  -2   30.13    1.85
   3  -5  -2   28.47    1.67
   3  -5  -2   29.08    1.76
  -3   5   2   25.83    1.66
  -3   5   2   32.48    1.87
  -3   5   2   27.70    1.72
   2  -5  -2  147.83    8.70
   2  -5  -2  168.56    8.80
   2  -5  -2  153.51    8.85
  -2   5   2  157.30    8.71
  -2   5   2  159.09    8.76
   1  -5  -2    6.86    0.46
   1  -5  -2    5.60    0.50
  -1   5   2    6.47    0.39
  -1   5   2    6.65    0.40
  -1   5   2    5.74    0.44
   0  -5  -2    4.48    0.37
   0  -5  -2    3.67    0.35
   0  -5  -2    4.73    0.33
   0   5   2    4.53    0.32
   0   5   2    4.75    0.33
   0   5   2    4.07    0.28
   0   5   2    5.14    0.28
   0   5   2    5.20    0.32
  -1  -5  -2   11.78    0.72
  -1  -5  -2   11.23    0.72
  -1  -5  -2   11.43    0.69
  -1  -5  -2   11.82    0.72
   1   5   2   12.02    0.69
   1   5   2   11.36    0.69
   1   5   2   11.62    0.67
   1   5   2   11.58    0.68
   1   5   2   11.82    0.70
  -2  -5  -2   71.17    4.10
   2   5   2   76.43    4.11
   2   5   2   71.33    4.10
   2   5   2   74.23    4.11
  -3  -5  -2  239.61   13.89
   3   5   2  252.40   13.89
   3   5   2  260.26   13.91
  -4  -5  -2   61.33    3.64
   4   5   2   64.53    3.65
   4   5   2   66.70    3.65
  -5  -5  -2  134.89    7.81
   5   5   2  140.21    7.81
   5   5   2  143.64    7.83
  -6  -5  -2    8.63    0.59
  -6  -5  -2    7.90    0.62
  -6  -5  -2    7.80    0.55
   6   5   2    9.26    0.54
   6   5   2    8.79    0.64
   6   5   2    8.91    0.52
   6   5   2    8.73    0.52
  -7  -5  -2   30.81    1.88
  -7  -5  -2   29.10    1.85
  -7  -5  -2   29.57    1.90
   7   5   2   31.23    1.92
   7   5   2   33.57    1.82
   7   5   2   32.42    1.79
   7   5   2   32.78    1.81
  -8  -5  -2   79.38    4.58
  -8  -5  -2   75.77    4.57
  -8  -5  -2   77.32    4.54
   8   5   2   78.40    4.59
   8   5   2   84.57    4.47
   8   5   2   81.26    4.48
  -9  -5  -2   36.12    2.35
  -9  -5  -2   40.92    2.40
  -9  -5  -2   39.43    2.38
   9   5   2   38.69    2.40
   9   5   2   40.09    2.29
 -10  -5  -2   25.11    1.66
 -10  -5  -2   26.02    1.66
  10   5   2   25.10    1.56
  10   5   2   25.12    1.67
 -11  -5  -2    1.27    0.36
 -11  -5  -2    1.61    0.37
  11   5   2    0.95    0.27
  11   5   2    1.53    0.37
 -12  -5  -2    8.27    0.78
 -12  -5  -2    8.58    0.85
  12   5   2    8.39    0.72
  12   5   2    6.81    0.76
  12   5   2    7.76    0.70
 -13  -5  -2    7.63    0.91
 -13  -5  -2    8.91    0.83
  13   5   2    8.51    0.77
  13   5   2    7.25    0.81
 -14  -5  -2    9.87    1.07
  14   5   2    9.72    0.92
 -15  -5  -2    7.54    1.00
  15   5   2    6.70    0.82
 -16  -5  -2   -0.09    0.47
  16   5   2    0.06    0.39
  10  -6  -2    1.58    0.70
  10  -6  -2    0.40    0.34
   9  -6  -2    8.97    1.21
   9  -6  -2    8.87    0.79
   8  -6  -2   19.19    1.65
   8  -6  -2   19.83    1.28
  -8   6   2   18.73    1.38
  -8   6   2   18.36    1.26
   7  -6  -2    3.26    0.69
   7  -6  -2    3.56    0.42
  -7   6   2    3.79    0.42
  -7   6   2    4.02    0.53
   6  -6  -2   12.69    0.84
   6  -6  -2   10.18    1.08
  -6   6   2   12.94    0.85
  -6   6   2   12.73    0.95
   5  -6  -2    8.56    0.60
   5  -6  -2    7.39    0.83
  -5   6   2    7.97    0.60
  -5   6   2    8.02    0.69
   4  -6  -2   43.88    2.52
   4  -6  -2   39.41    2.25
  -4   6   2   37.63    2.32
  -4   6   2   35.68    2.25
   3  -6  -2   70.11    3.80
   3  -6  -2   64.03    3.89
   3  -6  -2   63.95    3.68
  -3   6   2   64.20    3.70
  -3   6   2   65.99    3.76
   2  -6  -2   55.90    3.15
   2  -6  -2   54.53    3.25
  -2   6   2   54.25    3.13
  -2   6   2   53.75    3.08
   1  -6  -2   12.05    0.93
   1  -6  -2   14.02    0.86
  -1   6   2   13.60    0.82
  -1   6   2   15.40    0.88
  -1   6   2   14.24    0.82
   0  -6  -2    0.08    0.07
   0  -6  -2   -0.04    0.11
   0  -6  -2    0.06    0.12
   0   6   2    0.20    0.06
   0   6   2   -0.11    0.06
   0   6   2   -0.05    0.08
   0   6   2    0.03    0.05
   0   6   2    0.04    0.07
   0   6   2   -0.03    0.04
   0   6   2    0.04    0.04
  -1  -6  -2   66.91    3.87
  -1  -6  -2   66.09    3.91
  -1  -6  -2   66.18    3.91
   1   6   2   72.35    3.89
   1   6   2   74.59    3.88
   1   6   2   71.56    3.86
   1   6   2   68.18    3.87
   1   6   2   69.02    3.87
  -2  -6  -2   42.98    2.62
  -2  -6  -2   42.79    2.63
  -2  -6  -2   44.83    2.65
   2   6   2   48.17    2.65
   2   6   2   46.16    2.66
   2   6   2   50.45    2.60
   2   6   2   49.88    2.60
   2   6   2   49.67    2.67
  -3  -6  -2   83.74    5.02
   3   6   2   95.44    5.03
   3   6   2   92.14    5.01
   3   6   2   86.60    5.02
  -4  -6  -2   32.58    2.07
   4   6   2   36.73    2.09
   4   6   2   37.48    2.08
  -5  -6  -2    8.71    0.65
   5   6   2    9.42    0.66
  -6  -6  -2   90.15    5.43
   6   6   2   99.40    5.30
   6   6   2   96.29    5.45
   6   6   2   96.59    5.29
  -7  -6  -2    6.78    0.56
  -7  -6  -2    6.03    0.46
  -7  -6  -2    6.23    0.50
   7   6   2    6.80    0.43
   7   6   2    7.32    0.58
   7   6   2    7.08    0.43
   7   6   2    6.92    0.44
  -8  -6  -2   82.02    4.88
  -8  -6  -2   84.39    4.96
  -8  -6  -2   84.59    4.93
   8   6   2   81.69    4.96
   8   6   2   90.58    4.84
   8   6   2   89.86    4.85
   8   6   2   89.86    4.82
  -9  -6  -2   22.72    1.41
  -9  -6  -2   22.49    1.44
  -9  -6  -2   21.28    1.44
   9   6   2   21.61    1.47
   9   6   2   21.76    1.34
 -10  -6  -2    2.37    0.39
 -10  -6  -2    1.82    0.33
  10   6   2    1.87    0.39
  10   6   2    1.51    0.28
 -11  -6  -2   10.73    0.90
 -11  -6  -2   10.49    0.88
  11   6   2   10.83    0.92
  11   6   2   11.12    0.80
 -12  -6  -2   -0.02    0.25
 -12  -6  -2    0.43    0.31
  12   6   2   -0.09    0.21
  12   6   2    0.35    0.28
 -13  -6  -2   47.00    2.92
 -13  -6  -2   48.58    2.88
  13   6   2   44.56    2.76
  13   6   2   43.88    2.75
  13   6   2   42.94    2.86
 -14  -6  -2    9.22    1.01
  14   6   2    8.89    0.86
  14   6   2    8.35    0.84
 -15  -6  -2    0.28    0.42
  15   6   2   -0.01    0.32
 -16  -6  -2    2.86    0.72
  16   6   2    2.41    0.57
   9  -7  -2    7.81    1.20
   9  -7  -2    6.90    0.71
   8  -7  -2    3.34    0.77
   8  -7  -2    3.37    0.46
  -8   7   2    3.37    0.43
  -8   7   2    4.28    0.66
   7  -7  -2   -0.01    0.20
   7  -7  -2    0.18    0.41
  -7   7   2    0.36    0.22
  -7   7   2    0.31    0.30
   6  -7  -2    0.26    0.21
   6  -7  -2    0.35    0.39
  -6   7   2    0.16    0.19
  -6   7   2   -0.13    0.26
   5  -7  -2   50.56    2.90
   5  -7  -2   57.21    3.27
  -5   7   2   47.36    3.00
  -5   7   2   47.77    2.92
   4  -7  -2   20.35    1.21
   4  -7  -2   22.15    1.53
  -4   7   2   18.91    1.32
  -4   7   2   20.32    1.25
   3  -7  -2   17.81    1.29
  -3   7   2   18.36    1.15
  -3   7   2   16.37    1.06
   2  -7  -2    4.19    0.35
   2  -7  -2    3.42    0.49
  -2   7   2    4.48    0.41
  -2   7   2    3.71    0.32
   1  -7  -2    0.54    0.22
   1  -7  -2    0.62    0.12
   1  -7  -2    0.80    0.22
  -1   7   2    0.39    0.10
  -1   7   2    0.19    0.09
  -1   7   2    0.24    0.14
   0  -7  -2  113.93    6.68
   0  -7  -2  124.93    6.70
   0   7   2  112.90    6.55
   0   7   2  112.22    6.55
   0   7   2  116.85    6.61
   0   7   2  125.73    6.60
   0   7   2  113.26    6.58
   0   7   2  125.05    6.55
   0   7   2  120.55    6.55
  -1  -7  -2    1.90    0.25
  -1  -7  -2    1.55    0.23
  -1  -7  -2    2.00    0.19
   1   7   2    2.32    0.21
   1   7   2    2.43    0.20
   1   7   2    2.42    0.19
   1   7   2    1.91    0.19
   1   7   2    2.25    0.20
  -2  -7  -2  105.32    6.17
  -2  -7  -2  104.11    6.16
  -2  -7  -2   99.46    6.16
  -2  -7  -2  108.12    6.18
   2   7   2  114.62    6.13
   2   7   2  115.51    6.17
   2   7   2  106.70    6.18
   2   7   2  118.78    6.13
   2   7   2  124.10    6.19
  -3  -7  -2   27.88    1.77
   3   7   2   30.30    1.75
   3   7   2   30.85    1.78
   3   7   2   32.06    1.78
  -4  -7  -2   11.01    0.75
   4   7   2   10.96    0.74
   4   7   2   11.28    0.74
  -5  -7  -2   33.90    2.08
   5   7   2   36.15    2.09
  -6  -7  -2    6.71    0.56
   6   7   2    7.06    0.56
  -7  -7  -2  192.10   11.43
   7   7   2  211.53   11.29
   7   7   2  198.82   11.44
   7   7   2  213.09   11.28
  -8  -7  -2   12.97    0.94
  -8  -7  -2   12.31    0.86
  -8  -7  -2   12.26    0.81
   8   7   2   12.23    0.95
   8   7   2   12.47    0.79
   8   7   2   14.29    0.81
   8   7   2   14.16    0.79
  -9  -7  -2   -0.11    0.18
  -9  -7  -2    1.15    0.25
  -9  -7  -2    0.13    0.13
   9   7   2    0.18    0.20
   9   7   2    0.22    0.13
 -10  -7  -2   12.13    0.95
 -10  -7  -2   10.43    0.81
 -10  -7  -2   11.32    0.91
  10   7   2   10.80    0.91
  10   7   2   11.97    0.78
 -11  -7  -2   10.47    0.90
 -11  -7  -2   11.19    0.85
  11   7   2   10.47    0.91
  11   7   2    9.89    0.77
 -12  -7  -2   52.76    3.07
 -12  -7  -2   53.78    3.12
  12   7   2   46.93    2.95
  12   7   2   46.63    3.08
 -13  -7  -2    0.21    0.29
  13   7   2    0.14    0.24
 -14  -7  -2    2.08    0.52
  14   7   2    1.99    0.43
  14   7   2    2.11    0.43
 -15  -7  -2   -0.18    0.36
  15   7   2   -0.16    0.31
  15   7   2    0.16    0.33
 -16  -7  -2    4.05    0.77
  16   7   2    3.64    0.62
   8  -8  -2    0.68    0.28
   8  -8  -2    0.07    0.53
   7  -8  -2    5.14    0.90
   7  -8  -2    4.49    0.46
  -7   8   2    3.81    0.47
  -7   8   2    4.26    0.61
   6  -8  -2   22.68    1.70
   6  -8  -2   19.42    1.22
  -6   8   2   19.01    1.28
  -6   8   2   19.30    1.40
   5  -8  -2    6.55    0.88
  -5   8   2    4.86    0.59
  -5   8   2    5.17    0.50
   4  -8  -2   43.91    2.89
  -4   8   2   44.43    2.60
  -4   8   2   46.19    2.70
   3  -8  -2   10.07    0.94
  -3   8   2    9.92    0.69
  -3   8   2    9.98    0.78
   2  -8  -2    8.00    0.70
  -2   8   2    5.19    0.51
  -2   8   2    5.48    0.44
   1  -8  -2   29.57    1.81
  -1   8   2   27.29    1.62
  -1   8   2   27.60    1.69
   0  -8  -2   19.36    1.32
   0  -8  -2   20.30    1.33
   0   8   2   19.58    1.25
   0   8   2   21.35    1.18
   0   8   2   21.79    1.17
   0   8   2   20.29    1.20
   0   8   2   20.63    1.18
  -1  -8  -2  105.54    6.14
  -1  -8  -2   94.71    6.20
  -1  -8  -2  109.10    6.24
   1   8   2  120.88    6.15
   1   8   2  116.18    6.17
   1   8   2  114.42    6.15
   1   8   2  116.26    6.15
   1   8   2  106.33    6.14
  -2  -8  -2    0.06    0.10
  -2  -8  -2    0.34    0.11
  -2  -8  -2    0.10    0.13
  -2  -8  -2    0.22    0.11
   2   8   2    0.19    0.10
   2   8   2    0.03    0.09
   2   8   2    0.08    0.08
   2   8   2    0.24    0.10
   2   8   2    0.16    0.11
  -3  -8  -2    0.13    0.11
   3   8   2    0.07    0.09
   3   8   2    0.37    0.12
   3   8   2    0.18    0.12
   3   8   2    0.25    0.06
   3   8   2    0.03    0.05
  -4  -8  -2   14.12    0.96
   4   8   2   15.35    0.93
   4   8   2   14.21    1.00
   4   8   2   15.84    0.97
  -5  -8  -2   81.56    4.76
   5   8   2   85.59    4.77
  -6  -8  -2   80.25    4.66
   6   8   2   82.23    4.66
  -7  -8  -2   14.52    1.03
   7   8   2   14.11    1.02
   7   8   2   14.68    0.84
   7   8   2   15.03    0.84
  -8  -8  -2    3.46    0.46
   8   8   2    4.25    0.29
   8   8   2    4.08    0.49
   8   8   2    3.57    0.30
  -9  -8  -2    0.49    0.24
  -9  -8  -2    0.61    0.14
  -9  -8  -2    0.36    0.15
   9   8   2    0.87    0.18
   9   8   2    0.80    0.28
 -10  -8  -2   39.69    2.44
 -10  -8  -2   41.83    2.50
 -10  -8  -2   39.07    2.34
  10   8   2   41.30    2.33
  10   8   2   37.21    2.47
 -11  -8  -2   26.70    1.66
 -11  -8  -2   26.60    1.78
  11   8   2   26.03    1.61
  11   8   2   25.37    1.76
 -12  -8  -2    3.09    0.45
 -12  -8  -2    2.76    0.51
  12   8   2    1.99    0.45
  12   8   2    2.78    0.39
 -13  -8  -2    1.78    0.42
  13   8   2    1.04    0.31
 -14  -8  -2    1.16    0.41
  14   8   2    0.24    0.30
 -15  -8  -2   12.34    1.15
  15   8   2   10.99    0.99
  15   8   2   10.83    1.00
 -16  -8  -2    5.02    0.80
  16   8   2    4.23    0.66
  16   8   2    3.87    0.64
   7  -9  -2    3.66    0.83
  -7   9   2    3.84    0.60
   6  -9  -2    5.92    0.90
  -6   9   2    4.99    0.64
  -6   9   2    4.27    0.58
   5  -9  -2   15.33    1.35
  -5   9   2   13.19    0.97
  -5   9   2   14.23    1.11
   4  -9  -2    2.37    0.58
  -4   9   2    1.59    0.28
  -4   9   2    2.10    0.40
   3  -9  -2    0.51    0.35
  -3   9   2    0.24    0.16
  -3   9   2    0.47    0.25
   2  -9  -2    3.66    0.56
  -2   9   2    3.29    0.33
  -2   9   2    3.40    0.42
   1  -9  -2   38.05    2.30
  -1   9   2   34.95    2.09
  -1   9   2   36.93    2.17
   0  -9  -2   22.17    1.51
   0   9   2   23.13    1.33
   0   9   2   23.70    1.41
  -1  -9  -2   11.11    0.87
  -1  -9  -2   12.31    0.79
  -1  -9  -2   12.09    0.92
   1   9   2   13.38    0.75
   1   9   2   13.84    0.84
   1   9   2   14.53    0.81
   1   9   2   13.80    0.80
  -2  -9  -2    0.82    0.16
  -2  -9  -2    0.92    0.16
  -2  -9  -2    0.75    0.18
   2   9   2    1.00    0.17
   2   9   2    0.26    0.11
   2   9   2    0.63    0.14
   2   9   2    0.65    0.14
  -3  -9  -2    1.62    0.23
   3   9   2    1.79    0.21
   3   9   2    1.62    0.17
   3   9   2    1.74    0.24
   3   9   2    1.87    0.18
   3   9   2    1.65    0.23
  -4  -9  -2  110.56    6.81
   4   9   2  125.52    6.70
   4   9   2  123.90    6.82
   4   9   2  120.27    6.70
   4   9   2  124.74    6.77
  -5  -9  -2   36.10    2.25
   5   9   2   39.27    2.26
  -6  -9  -2   17.58    1.23
   6   9   2   19.86    1.24
  -7  -9  -2    0.32    0.20
   7   9   2    0.30    0.06
   7   9   2    0.36    0.19
  -8  -9  -2    0.60    0.25
   8   9   2    0.83    0.11
   8   9   2    0.61    0.12
   8   9   2    0.88    0.28
  -9  -9  -2   49.73    3.00
   9   9   2   45.24    2.97
   9   9   2   52.21    2.81
 -10  -9  -2    2.86    0.47
  10   9   2    3.73    0.36
  10   9   2    3.46    0.52
 -11  -9  -2   16.82    1.03
 -11  -9  -2   13.16    1.08
 -11  -9  -2   17.21    1.25
  11   9   2   15.74    1.22
  11   9   2   17.10    1.05
 -12  -9  -2    0.56    0.34
 -12  -9  -2    0.84    0.26
  12   9   2    0.93    0.26
  12   9   2    0.48    0.34
 -13  -9  -2    2.92    0.46
  13   9   2    2.53    0.42
 -14  -9  -2   17.42    1.28
  14   9   2   15.50    1.20
 -15  -9  -2    0.18    0.35
  15   9   2    0.13    0.32
 -16  -9  -2    8.65    0.98
  16   9   2    6.34    0.80
  16   9   2    6.62    0.81
   6 -10  -2    5.28    0.93
  -6  10   2    5.29    0.70
   5 -10  -2    0.30    0.46
  -5  10   2   -0.14    0.32
   4 -10  -2    6.11    0.87
  -4  10   2    4.62    0.49
  -4  10   2    5.17    0.63
   3 -10  -2    1.00    0.42
  -3  10   2    0.98    0.22
  -3  10   2    0.61    0.30
   2 -10  -2   56.47    3.26
  -2  10   2   51.10    2.97
  -2  10   2   47.96    3.05
   1 -10  -2    3.18    0.52
  -1  10   2    3.73    0.34
  -1  10   2    3.57    0.42
   0 -10  -2    5.87    0.64
   0  10   2    5.87    0.42
   0  10   2    6.00    0.51
  -1 -10  -2    3.52    0.42
   1  10   2    2.60    0.30
   1  10   2    2.49    0.22
  -2 -10  -2   11.40    0.79
  -2 -10  -2   12.72    0.84
  -2 -10  -2   12.22    0.85
  -2 -10  -2   11.21    0.78
   2  10   2   11.54    0.76
  -3 -10  -2   52.66    3.18
   3  10   2   54.43    3.13
   3  10   2   58.88    3.20
   3  10   2   55.88    3.14
  -4 -10  -2    1.06    0.22
   4  10   2    0.75    0.12
   4  10   2    0.86    0.13
   4  10   2    0.81    0.17
   4  10   2    0.77    0.20
  -5 -10  -2   15.70    1.20
   5  10   2   20.12    1.08
   5  10   2   18.79    1.07
   5  10   2   18.08    1.22
   5  10   2   20.17    1.18
  -6 -10  -2    1.23    0.28
   6  10   2    1.57    0.30
  -7 -10  -2   14.00    1.01
   7  10   2   12.83    0.98
   7  10   2   14.35    0.78
   7  10   2   13.12    0.78
  -8 -10  -2   42.21    2.68
   8  10   2   44.83    2.46
   8  10   2   45.94    2.46
   8  10   2   40.76    2.66
  -9 -10  -2    3.47    0.51
   9  10   2    2.73    0.46
   9  10   2    3.59    0.31
 -10 -10  -2   26.89    1.82
  10  10   2   26.82    1.61
  10  10   2   28.04    1.83
 -11 -10  -2    1.96    0.45
  11  10   2    2.45    0.33
  11  10   2    2.13    0.46
 -12 -10  -2   11.71    0.82
  12  10   2   13.86    0.91
 -13 -10  -2   17.10    1.14
  13  10   2   16.89    1.17
 -14 -10  -2    5.91    0.63
  14  10   2    4.32    0.58
 -15 -10  -2   11.43    1.00
  15  10   2   10.26    0.96
 -16 -10  -2   -0.30    0.32
  16  10   2   -0.67    0.33
   5 -11  -2    0.95    0.55
  -5  11   2    0.68    0.40
   4 -11  -2   11.39    1.19
  -4  11   2    9.36    0.93
   3 -11  -2   19.22    1.54
  -3  11   2   17.50    1.31
   2 -11  -2    3.70    0.66
  -2  11   2    3.30    0.37
  -2  11   2    3.31    0.47
   1 -11  -2    9.99    1.00
  -1  11   2   10.46    0.72
  -1  11   2   11.68    0.85
   0 -11  -2    0.71    0.32
   0  11   2    0.24    0.22
   0  11   2    0.44    0.14
  -1 -11  -2   21.65    1.42
   1  11   2   19.43    1.17
   1  11   2   19.20    1.26
  -2 -11  -2   29.05    1.72
  -2 -11  -2   26.38    1.65
  -2 -11  -2   26.06    1.65
   2  11   2   27.99    1.63
   2  11   2   27.10    1.54
   3  11   2   22.94    1.37
  -4 -11  -2   11.98    0.95
   4  11   2   15.55    0.88
   4  11   2   15.72    0.99
  -5 -11  -2    0.83    0.24
   5  11   2    0.81    0.24
   5  11   2    0.76    0.13
   5  11   2    0.81    0.20
  -6 -11  -2   12.87    0.98
   6  11   2   14.67    0.92
   6  11   2   12.26    0.96
   6  11   2   14.74    0.81
   6  11   2   12.89    0.79
  -7 -11  -2    8.71    0.80
   7  11   2    9.39    0.59
   7  11   2   10.69    0.60
   7  11   2   10.14    0.80
  -8 -11  -2   24.71    1.76
   8  11   2   26.88    1.76
   8  11   2   28.23    1.54
  -9 -11  -2   13.32    1.14
   9  11   2   16.67    0.94
   9  11   2   14.83    1.13
 -10 -11  -2    2.16    0.46
  10  11   2    2.05    0.44
  10  11   2    2.38    0.29
 -11 -11  -2    3.18    0.53
  11  11   2    3.17    0.38
  11  11   2    3.03    0.53
  12  11   2    0.99    0.27
  13  11   2   23.94    1.55
  14  11   2    4.50    0.56
 -15 -11  -2    0.64    0.25
  15  11   2    0.74    0.37
   4 -12  -2    6.08    1.00
  -4  12   2    5.34    0.71
   3 -12  -2    3.75    0.81
  -3  12   2    3.97    0.60
   2 -12  -2    0.71    0.46
  -2  12   2    1.34    0.38
   1 -12  -2    1.77    0.51
  -1  12   2    2.26    0.40
  -1  12   2    1.73    0.27
   0 -12  -2   11.24    0.99
   0  12   2    9.99    0.81
   0  12   2    9.78    0.69
  -1 -12  -2    2.48    0.47
   1  12   2    2.29    0.25
   1  12   2    2.61    0.36
  -2 -12  -2   23.07    1.49
   2  12   2   22.13    1.40
   2  12   2   22.23    1.30
   3  12   2    2.73    0.32
   4  12   2    6.89    0.51
  -5 -12  -2   13.86    1.00
   5  12   2   13.98    1.07
   5  12   2   12.95    0.83
  -6 -12  -2    0.31    0.22
   6  12   2    0.71    0.25
   6  12   2    0.29    0.11
  -7 -12  -2   44.36    2.87
   7  12   2   50.25    2.67
   7  12   2   46.48    2.87
  -8 -12  -2    1.68    0.39
   8  12   2    2.60    0.43
   8  12   2    2.32    0.22
  -9 -12  -2   -0.04    0.25
   9  12   2    0.27    0.13
   9  12   2   -0.08    0.24
 -10 -12  -2   15.85    1.20
  10  12   2   14.57    1.17
  10  12   2   14.94    0.96
  11  12   2    1.28    0.26
  12  12   2   32.79    1.99
  13  12   2    1.15    0.31
  14  12   2    0.22    0.28
  15  12   2    0.93    0.38
   3 -13  -2    0.07    0.51
  -3  13   2    0.14    0.36
   2 -13  -2    0.80    0.52
  -2  13   2    0.19    0.34
   1 -13  -2   11.55    1.14
  -1  13   2    9.00    0.88
   0 -13  -2    1.05    0.47
   0  13   2    0.96    0.33
  -1 -13  -2   26.12    1.76
   1  13   2   24.41    1.47
   1  13   2   24.02    1.57
  -2 -13  -2    1.83    0.38
   2  13   2    1.80    0.31
   2  13   2    1.87    0.22
   3  13   2    0.64    0.20
   3  13   2    0.36    0.11
   4  13   2   11.08    0.76
   5  13   2   11.73    0.77
   6  13   2   41.06    2.35
  -7 -13  -2    0.28    0.26
   7  13   2    0.42    0.14
   7  13   2    0.27    0.25
  -8 -13  -2   -0.06    0.26
   8  13   2    0.48    0.14
   8  13   2    0.27    0.26
  -9 -13  -2    2.29    0.47
   9  13   2    2.35    0.45
   9  13   2    3.01    0.29
 -10 -13  -2   19.20    1.85
  10  13   2   19.95    1.22
  11  13   2   24.76    1.53
  12  13   2    1.44    0.31
  13  13   2    2.37    0.39
  14  13   2   -0.19    0.26
   1 -14  -2    5.78    0.92
  -1  14   2    3.42    0.56
   0 -14  -2    7.27    0.94
   0  14   2    6.18    0.69
  -1 -14  -2    3.84    0.63
   1  14   2    3.88    0.52
  -2 -14  -2    0.04    0.24
   2  14   2    0.17    0.23
   2  14   2    0.18    0.14
   3  14   2    0.77    0.15
   3  14   2    0.90    0.26
   4  14   2   17.53    1.14
   5  14   2    7.62    0.59
   6  14   2    7.17    0.54
   7  14   2    0.69    0.18
   8  14   2    0.34    0.16
  -9 -14  -2   16.49    1.32
   9  14   2   15.71    1.33
   9  14   2   17.73    1.06
  10  14   2    4.55    0.45
  11  14   2    5.17    0.51
  12  14   2    0.18    0.22
  13  14   2    0.08    0.26
  -1 -15  -2    0.56    0.38
   1  15   2    0.21    0.32
   2  15   2    1.07    0.33
   3  15   2   14.23    1.03
   4  15   2    2.47    0.37
   5  15   2    4.16    0.44
   6  15   2    0.14    0.19
   7  15   2    0.33    0.19
   8  15   2   13.01    0.86
   9  15   2   -0.05    0.18
  10  15   2    9.96    0.73
  11  15   2    0.60    0.26
  12  15   2    1.11    0.30
   4  16   2    7.47    0.71
   5  16   2    0.22    0.24
   6  16   2    3.72    0.43
   7  16   2    3.69    0.42
   8  16   2    4.73    0.47
   9  16   2    6.52    0.58
  10  16   2   -0.05    0.23
   7  15  -3    6.31    0.68
   6  15  -3    4.26    0.55
   5  15  -3    3.31    0.50
  -4 -15   3    0.28    0.34
  10  14  -3    0.12    0.35
   9  14  -3   -0.46    0.29
   8  14  -3   16.72    1.21
   7  14  -3    0.75    0.32
   6  14  -3    4.68    0.55
  -6 -14   3    4.90    0.48
   5  14  -3    0.18    0.29
  -5 -14   3   -0.18    0.27
   4  14  -3    0.26    0.29
  -4 -14   3    0.35    0.37
   3  14  -3   14.98    1.11
  -3 -14   3   15.41    1.39
   2  14  -3    0.25    0.29
  -2 -14   3    0.38    0.50
   1  14  -3    6.58    0.72
  -1 -14   3    8.97    1.20
  12  13  -3    2.79    0.53
  11  13  -3    0.18    0.33
  10  13  -3    2.15    0.43
   9  13  -3   11.53    0.93
   8  13  -3    3.60    0.48
  -8 -13   3    3.27    0.40
   7  13  -3    9.20    0.77
  -7 -13   3    9.21    0.74
   6  13  -3    0.03    0.24
  -6 -13   3    0.09    0.24
  -6 -13   3    0.00    0.34
  -6 -13   3    0.09    0.23
   5  13  -3    4.98    0.52
  -5 -13   3    4.64    0.64
   4  13  -3   10.38    0.81
  -4 -13   3    9.73    1.00
   3  13  -3    5.22    0.57
  -3 -13   3    7.06    0.91
   2  13  -3   10.32    0.88
  -2 -13   3   13.04    1.28
   1  13  -3    1.01    0.33
  -1 -13   3    0.82    0.54
   0  13  -3    0.79    0.34
   0 -13   3    1.14    0.60
  -1  13  -3    2.02    0.43
   1 -13   3    1.95    0.70
  -2  13  -3    5.04    0.66
   2 -13   3    6.10    1.05
  13  12  -3    2.68    0.58
 -13 -12   3    3.16    0.57
  12  12  -3    0.15    0.37
 -12 -12   3   -0.02    0.27
  11  12  -3    7.01    0.71
 -11 -12   3    6.30    0.70
  10  12  -3    4.66    0.56
 -10 -12   3    4.85    0.59
   9  12  -3    9.43    0.80
  -9 -12   3    9.57    0.80
   8  12  -3    2.58    0.40
  -8 -12   3    2.88    0.43
   7  12  -3    2.29    0.36
  -7 -12   3    2.15    0.54
  -7 -12   3    1.94    0.38
   6  12  -3    6.26    0.55
  -6 -12   3    4.44    0.71
  -6 -12   3    4.86    0.61
   5  12  -3    1.75    0.32
  -5 -12   3    1.83    0.47
  -5 -12   3    2.66    0.48
   4  12  -3   20.50    1.32
  -4 -12   3   20.61    1.53
   3  12  -3    3.94    0.45
  -3 -12   3    4.67    0.71
   2  12  -3    1.76    0.33
  -2 -12   3    2.61    0.61
   1  12  -3    3.27    0.43
  -1 -12   3    3.12    0.70
   0  12  -3    0.45    0.27
   0 -12   3    0.26    0.45
  -1  12  -3   21.47    1.45
   1 -12   3   21.78    1.82
  -2  12  -3    2.28    0.44
   2 -12   3    2.36    0.70
  -3  12  -3    0.77    0.37
   3 -12   3    1.72    0.70
  13  11  -3   -0.17    0.36
 -13 -11   3    0.19    0.37
  12  11  -3    6.83    0.77
 -12 -11   3    7.58    0.86
  11  11  -3   -0.02    0.27
 -11 -11   3    0.05    0.28
  10  11  -3   18.29    1.25
 -10 -11   3   17.81    1.32
   9  11  -3    4.85    0.55
  -9 -11   3    5.59    0.63
   8  11  -3   -0.08    0.21
  -8 -11   3    0.37    0.36
  -8 -11   3    0.16    0.23
   7  11  -3   17.33    1.08
  -7 -11   3   16.38    1.33
  -7 -11   3   14.41    1.15
   6  11  -3    2.97    0.38
  -6 -11   3    2.73    0.54
  -6 -11   3    3.26    0.49
   5  11  -3   57.29    3.28
  -5 -11   3   54.13    3.50
  -5 -11   3   58.28    3.45
   4  11  -3    6.11    0.55
  -4 -11   3    6.99    0.74
  -4 -11   3    6.18    0.76
   3  11  -3    1.90    0.31
  -3 -11   3    2.70    0.53
  -3 -11   3    1.92    0.43
   2  11  -3    8.00    0.62
  -2 -11   3    6.53    0.88
   1  11  -3    6.01    0.54
  -1 -11   3    4.83    0.75
   0  11  -3   30.87    1.97
   0 -11   3   34.27    2.31
  -1  11  -3   -0.11    0.22
   1 -11   3    0.05    0.37
  -2  11  -3    6.52    0.68
   2 -11   3    8.06    1.06
  -3  11  -3    0.03    0.29
   3 -11   3    0.51    0.50
  -4  11  -3    4.49    0.59
   4 -11   3    4.43    0.89
  -5  11  -3    9.30    0.92
   5 -11   3   10.76    1.32
  14  10  -3    0.24    0.42
 -14 -10   3    0.89    0.52
  13  10  -3    3.15    0.56
 -13 -10   3    3.12    0.62
  12  10  -3    6.25    0.72
 -12 -10   3    5.61    0.79
  11  10  -3   16.95    1.27
 -11 -10   3   17.90    1.38
  10  10  -3   -0.27    0.21
 -10 -10   3   -0.02    0.25
   9  10  -3    0.02    0.21
  -9 -10   3    0.39    0.36
  -9 -10   3    0.34    0.27
   8  10  -3    6.82    0.60
  -8 -10   3    6.54    0.70
  -8 -10   3    7.58    0.81
   7  10  -3   20.45    1.25
  -7 -10   3   20.73    1.50
  -7 -10   3   17.74    1.36
   6  10  -3   37.69    2.30
  -6 -10   3   39.30    2.45
  -6 -10   3   41.01    2.55
   5  10  -3    1.42    0.26
  -5 -10   3    1.75    0.41
  -5 -10   3    1.66    0.37
   4  10  -3   11.49    0.83
  -4 -10   3   14.05    1.06
  -4 -10   3   11.99    1.00
   3  10  -3    2.78    0.32
  -3 -10   3    2.34    0.46
  -3 -10   3    2.56    0.46
   2  10  -3   23.14    1.34
  -2 -10   3   19.31    1.46
  -2 -10   3   21.63    1.58
   1  10  -3   17.60    1.18
  -1 -10   3   18.16    1.32
  -1 -10   3   20.95    1.48
   0  10  -3   17.09    1.15
   0 -10   3   18.47    1.42
  -1  10  -3    5.49    0.56
   1 -10   3    6.61    0.86
  -2  10  -3    1.71    0.35
   2 -10   3    0.36    0.42
  -3  10  -3   11.83    0.92
   3 -10   3   11.06    1.17
  -4  10  -3    4.11    0.54
   4 -10   3    4.76    0.79
  -5  10  -3    9.15    0.89
   5 -10   3   10.88    1.22
  -6  10  -3    0.15    0.34
   6 -10   3    0.36    0.54
  14   9  -3   -0.20    0.36
 -14  -9   3    0.19    0.45
  13   9  -3    9.67    0.99
 -13  -9   3   11.37    1.18
  12   9  -3    7.63    0.84
 -12  -9   3    9.37    0.99
  11   9  -3    5.06    0.62
 -11  -9   3    5.54    0.74
  10   9  -3    0.01    0.23
 -10  -9   3    0.16    0.27
 -10  -9   3   -0.16    0.31
   9   9  -3    0.17    0.22
  -9  -9   3    0.05    0.24
  -9  -9   3   -0.08    0.28
   8   9  -3   44.48    2.72
  -8  -9   3   47.48    2.88
  -8  -9   3   47.61    2.97
   7   9  -3   14.34    0.99
  -7  -9   3   15.64    1.14
  -7  -9   3   14.86    1.20
   6   9  -3   28.27    1.73
  -6  -9   3   29.23    1.96
  -6  -9   3   29.70    1.89
   5   9  -3    1.65    0.23
  -5  -9   3    1.43    0.33
  -5  -9   3    0.97    0.33
   4   9  -3    0.44    0.17
  -4  -9   3    0.25    0.25
  -4  -9   3    0.48    0.25
   3   9  -3   79.54    4.26
  -3  -9   3   72.21    4.43
  -3  -9   3   73.29    4.45
   2   9  -3    5.11    0.45
  -2  -9   3    5.83    0.61
  -2  -9   3    5.92    0.66
   1   9  -3   35.50    2.04
   1   9  -3   33.85    2.09
  -1  -9   3   35.76    2.22
  -1  -9   3   37.63    2.33
   0   9  -3    0.48    0.15
   0   9  -3    0.67    0.20
   0  -9   3    0.91    0.25
   0  -9   3    1.09    0.35
  -1   9  -3    0.25    0.18
   1  -9   3    0.06    0.30
  -2   9  -3   30.41    1.81
   2  -9   3   27.87    2.02
  -3   9  -3    1.21    0.31
   3  -9   3    1.20    0.43
  -4   9  -3   28.97    1.91
   4  -9   3   32.11    2.21
  -5   9  -3    1.81    0.40
   5  -9   3    3.22    0.68
  -6   9  -3    0.32    0.31
   6  -9   3    0.47    0.47
   6  -9   3   -0.01    0.18
  -7   9  -3    5.45    0.72
   7  -9   3    6.16    1.01
   7  -9   3    4.31    0.46
  14   8  -3   13.84    1.25
 -14  -8   3   16.35    1.51
  13   8  -3    2.86    0.54
 -13  -8   3    3.68    0.72
  12   8  -3    1.10    0.39
 -12  -8   3    1.73    0.52
  11   8  -3   -0.06    0.26
 -11  -8   3    0.11    0.31
  10   8  -3    6.31    0.64
 -10  -8   3    6.48    0.75
 -10  -8   3    6.14    0.79
   9   8  -3   44.15    2.82
  -9  -8   3   49.80    3.06
  -9  -8   3   50.88    3.01
   8   8  -3    0.01    0.18
  -8  -8   3    0.19    0.23
  -8  -8   3   -0.32    0.22
   7   8  -3   33.47    2.06
  -7  -8   3   34.40    2.21
  -7  -8   3   36.99    2.28
   6   8  -3    2.58    0.31
  -6  -8   3    2.59    0.41
  -6  -8   3    2.49    0.46
   5   8  -3   14.58    0.89
  -5  -8   3   14.19    1.08
  -5  -8   3   14.95    1.05
  -5  -8   3   11.68    1.00
   4   8  -3   86.46    4.60
  -4  -8   3   80.97    4.76
  -4  -8   3   84.86    4.79
  -4  -8   3   74.03    4.71
   3   8  -3    5.06    0.39
  -3  -8   3    4.52    0.53
  -3  -8   3    4.41    0.48
  -3  -8   3    4.26    0.54
   2   8  -3   64.15    3.65
  -2  -8   3   64.34    3.80
  -2  -8   3   64.48    3.84
   1   8  -3    1.94    0.26
   1   8  -3    2.09    0.21
  -1  -8   3    2.74    0.44
  -1  -8   3    2.38    0.38
   0   8  -3    6.66    0.43
   0   8  -3    6.13    0.48
   0  -8   3    5.08    0.55
   0  -8   3    5.26    0.63
  -1   8  -3   32.89    1.89
  -1   8  -3   33.51    1.95
   1  -8   3   32.32    2.15
   1  -8   3   31.42    2.01
  -2   8  -3   26.69    1.59
   2  -8   3   24.53    1.76
  -3   8  -3   45.37    2.87
   3  -8   3   52.93    3.13
  -4   8  -3    1.74    0.34
   4  -8   3    2.22    0.52
   4  -8   3    1.93    0.25
  -5   8  -3    0.47    0.26
   5  -8   3    0.11    0.18
   5  -8   3    0.11    0.36
  -6   8  -3    2.57    0.43
   6  -8   3    2.86    0.38
   6  -8   3    2.23    0.60
  -7   8  -3   12.11    0.99
   7  -8   3   11.53    0.90
   7  -8   3   12.31    1.26
   8  -8   3    9.59    0.87
   8  -8   3   12.34    1.30
  14   7  -3   -0.30    0.37
 -14  -7   3    0.34    0.51
  13   7  -3    6.62    0.79
 -13  -7   3    6.91    0.96
  12   7  -3    0.51    0.34
 -12  -7   3    1.52    0.50
  11   7  -3   15.17    1.23
 -11  -7   3   18.15    1.45
 -11  -7   3   20.99    1.49
  10   7  -3   21.19    1.50
 -10  -7   3   24.53    1.69
 -10  -7   3   23.92    1.67
   9   7  -3   12.71    0.96
  -9  -7   3   13.30    1.10
  -9  -7   3   14.68    1.12
   8   7  -3   33.99    2.08
  -8  -7   3   34.43    2.24
  -8  -7   3   36.25    2.26
   7   7  -3    0.07    0.15
  -7  -7   3    0.01    0.21
  -7  -7   3    0.08    0.19
   6   7  -3    9.30    0.63
  -6  -7   3    8.07    0.79
  -6  -7   3    8.50    0.73
  -6  -7   3    8.64    0.79
  -6  -7   3    8.93    0.76
   5   7  -3   20.96    1.16
   5   7  -3   21.14    1.22
   5   7  -3   20.35    1.22
  -5  -7   3   18.95    1.34
  -5  -7   3   20.93    1.39
  -5  -7   3   17.62    1.35
   4   7  -3   41.43    2.34
   4   7  -3   40.74    2.34
   4   7  -3   45.01    2.29
  -4  -7   3   35.40    2.46
  -4  -7   3   38.19    2.47
  -4  -7   3   42.75    2.52
   3   7  -3   50.83    2.71
   3   7  -3   49.27    2.76
   3   7  -3   48.59    2.75
  -3  -7   3   43.11    2.86
  -3  -7   3   48.20    2.91
  -3  -7   3   49.07    2.91
   2   7  -3   16.83    1.01
   2   7  -3   16.98    0.97
   2   7  -3   16.46    1.00
   2   7  -3   17.95    0.96
  -2  -7   3   13.98    1.09
  -2  -7   3   14.69    1.12
  -2  -7   3   16.03    1.15
   1   7  -3    2.19    0.23
   1   7  -3    1.21    0.15
   1   7  -3    1.10    0.11
   1   7  -3    0.96    0.18
  -1  -7   3    0.73    0.24
  -1  -7   3    0.72    0.22
  -1  -7   3    0.68    0.26
   0   7  -3    2.20    0.23
   0   7  -3    2.49    0.28
   0   7  -3    2.34    0.28
   0   7  -3    2.37    0.23
   0  -7   3    2.14    0.41
   0  -7   3    1.99    0.33
  -1   7  -3   78.40    4.26
  -1   7  -3   75.57    4.20
  -1   7  -3   74.64    4.24
   1  -7   3   69.37    4.32
   1  -7   3   75.52    4.42
  -2   7  -3   27.32    1.57
   2  -7   3   28.83    1.76
   2  -7   3   24.83    1.47
   2  -7   3   22.28    1.49
   2  -7   3   26.52    1.64
  -3   7  -3   14.22    0.93
   3  -7   3   15.21    1.14
   3  -7   3   12.45    0.84
   3  -7   3   12.35    0.95
  -4   7  -3    0.36    0.20
   4  -7   3    0.54    0.32
   4  -7   3    0.20    0.15
  -5   7  -3    0.48    0.25
   5  -7   3    0.55    0.22
   5  -7   3    0.74    0.40
  -6   7  -3   35.86    2.24
   6  -7   3   35.20    2.19
   6  -7   3   38.46    2.50
  -7   7  -3    7.03    0.70
   7  -7   3    6.71    0.66
   7  -7   3    7.02    0.92
   8  -7   3    3.15    0.70
   8  -7   3    1.29    0.36
   9  -7   3   -0.30    0.30
   9  -7   3    0.11    0.45
  14   6  -3    3.11    0.60
 -14  -6   3    3.93    0.84
  13   6  -3   -0.22    0.33
 -13  -6   3    0.07    0.45
  12   6  -3    5.53    0.69
 -12  -6   3    8.83    0.98
  11   6  -3    4.27    0.57
 -11  -6   3    4.94    0.74
 -11  -6   3    4.97    0.67
  10   6  -3   27.33    2.04
 -10  -6   3   36.11    2.24
 -10  -6   3   38.15    2.31
   9   6  -3   22.31    1.47
  -9  -6   3   22.06    1.62
  -9  -6   3   24.35    1.62
   8   6  -3    2.49    0.36
  -8  -6   3    2.88    0.47
  -8  -6   3    2.23    0.41
   7   6  -3   10.05    0.75
  -7  -6   3   11.22    0.89
  -7  -6   3   10.54    0.87
   6   6  -3    0.14    0.07
   6   6  -3   -0.03    0.11
   6   6  -3    0.02    0.13
  -6  -6   3    0.29    0.20
  -6  -6   3    0.39    0.20
  -6  -6   3    0.20    0.18
  -6  -6   3    0.09    0.19
   5   6  -3  217.26   11.62
   5   6  -3  222.27   11.60
   5   6  -3  206.62   11.66
   5   6  -3  205.71   11.66
  -5  -6   3  196.50   11.78
  -5  -6   3  209.76   11.81
   4   6  -3   20.83    1.19
   4   6  -3   19.54    1.15
   4   6  -3   18.75    1.17
   4   6  -3   21.84    1.13
  -4  -6   3   16.55    1.28
  -4  -6   3   20.73    1.33
  -4  -6   3   18.53    1.29
   3   6  -3    6.25    0.43
   3   6  -3    6.97    0.38
   3   6  -3    5.19    0.42
   3   6  -3    5.42    0.39
  -3  -6   3    6.37    0.55
  -3  -6   3    5.71    0.53
  -3  -6   3    5.61    0.52
   2   6  -3   31.11    1.75
   2   6  -3   32.32    1.72
   2   6  -3   31.15    1.76
   2   6  -3   33.28    1.74
  -2  -6   3   28.90    1.89
  -2  -6   3   26.58    1.85
  -2  -6   3   26.60    1.86
   1   6  -3    7.71    0.47
   1   6  -3    7.31    0.51
   1   6  -3    7.85    0.48
   1   6  -3    7.72    0.53
   1   6  -3    8.27    0.63
  -1  -6   3    6.88    0.63
  -1  -6   3    6.81    0.60
  -1  -6   3    8.34    0.64
   0   6  -3  189.36    9.80
   0   6  -3  179.78    9.83
   0   6  -3  172.23    9.87
   0   6  -3  177.65    9.84
   0  -6   3  165.42    9.93
   0  -6   3  175.48    9.98
  -1   6  -3   17.44    0.91
  -1   6  -3   15.35    0.96
  -1   6  -3   14.36    0.94
   1  -6   3   14.88    1.03
   1  -6   3   14.33    0.88
   1  -6   3   13.40    0.89
   1  -6   3   15.35    1.08
  -2   6  -3   11.65    0.77
  -2   6  -3   11.72    0.76
   2  -6   3   12.57    0.93
   2  -6   3   10.71    0.84
   2  -6   3   11.15    0.73
  -3   6  -3    1.29    0.23
  -3   6  -3    1.76    0.23
   3  -6   3    1.61    0.22
   3  -6   3    1.13    0.33
   3  -6   3    1.57    0.30
  -4   6  -3   11.20    0.79
   4  -6   3   10.07    0.83
   4  -6   3   11.49    0.77
   4  -6   3   11.81    0.96
  -5   6  -3   28.22    1.75
   5  -6   3   27.16    1.92
   5  -6   3   29.56    1.73
  -6   6  -3    0.86    0.26
   6  -6   3    0.65    0.36
   6  -6   3    0.57    0.23
  -7   6  -3   18.14    1.25
   7  -6   3   19.44    1.48
   7  -6   3   16.80    1.21
   8  -6   3    1.79    0.53
   8  -6   3    0.77    0.31
   9  -6   3    6.61    0.98
   9  -6   3    6.49    0.70
  10  -6   3    8.84    0.90
  14   5  -3    0.37    0.40
 -14  -5   3    0.83    0.60
  13   5  -3    6.87    0.83
 -13  -5   3    9.62    1.16
  12   5  -3    1.36    0.44
  12   5  -3    1.04    0.38
 -12  -5   3    1.37    0.70
 -12  -5   3    1.47    0.54
  11   5  -3   46.41    3.25
 -11  -5   3   61.88    3.44
 -11  -5   3   57.66    3.53
  10   5  -3    1.03    0.31
 -10  -5   3    1.30    0.39
 -10  -5   3    1.61    0.45
   9   5  -3    3.13    0.43
  -9  -5   3    3.51    0.56
  -9  -5   3    4.05    0.56
   8   5  -3   16.39    1.14
  -8  -5   3   21.16    1.34
  -8  -5   3   14.22    1.09
  -8  -5   3   20.02    1.29
   7   5  -3   21.18    1.11
   7   5  -3   18.41    1.20
   7   5  -3   20.33    1.22
   7   5  -3   19.06    1.12
  -7  -5   3   15.64    1.14
  -7  -5   3   18.33    1.32
  -7  -5   3   18.02    1.28
   6   5  -3  235.67   12.10
   6   5  -3  220.98   12.19
   6   5  -3  221.61   12.18
   6   5  -3  225.80   12.13
  -6  -5   3  198.99   12.12
  -6  -5   3  216.78   12.31
  -6  -5   3  209.44   12.34
  -6  -5   3  221.31   12.30
   5   5  -3    0.07    0.11
   5   5  -3    0.01    0.10
   5   5  -3    0.05    0.06
   5   5  -3    0.10    0.07
  -5  -5   3    0.01    0.14
  -5  -5   3    0.07    0.17
  -5  -5   3    0.06    0.13
   4   5  -3   11.24    0.66
   4   5  -3   11.19    0.68
   4   5  -3   11.16    0.72
   4   5  -3   10.83    0.71
  -4  -5   3   11.48    0.84
  -4  -5   3   12.01    0.83
  -4  -5   3    9.93    0.81
   3   5  -3   12.47    0.79
   3   5  -3   12.92    0.76
   3   5  -3   12.27    0.78
   3   5  -3   13.44    0.74
  -3  -5   3   11.09    0.88
  -3  -5   3   13.40    0.91
  -3  -5   3   13.20    0.90
   2   5  -3   50.44    2.80
   2   5  -3   49.41    2.81
   2   5  -3   52.52    2.87
   2   5  -3   55.14    2.77
  -2  -5   3   48.30    2.91
  -2  -5   3   42.65    3.12
  -2  -5   3   45.43    2.91
   1   5  -3  118.38    6.14
   1   5  -3  113.66    6.22
   1   5  -3  109.79    6.17
   1   5  -3  117.27    6.14
   1   5  -3  109.52    6.16
  -1  -5   3  101.02    6.27
  -1  -5   3  102.64    6.26
   0   5  -3    1.61    0.19
   0   5  -3    1.20    0.20
   0   5  -3    1.64    0.13
   0   5  -3    1.43    0.19
   0   5  -3    1.89    0.18
   0  -5   3    1.55    0.28
   0  -5   3    2.03    0.16
   0  -5   3    1.31    0.25
   0  -5   3    1.24    0.15
  -1   5  -3   92.05    5.15
  -1   5  -3  103.47    5.25
  -1   5  -3   85.98    5.11
  -1   5  -3   98.09    5.09
   1  -5   3   82.95    5.20
   1  -5   3   88.38    5.23
   1  -5   3   87.44    5.09
  -2   5  -3    8.75    0.58
  -2   5  -3    9.40    0.69
  -2   5  -3    7.53    0.56
   2  -5   3    7.13    0.51
   2  -5   3    7.99    0.55
   2  -5   3    9.49    0.72
   2  -5   3    6.98    0.64
  -3   5  -3   63.87    3.43
  -3   5  -3   61.39    3.44
  -3   5  -3   61.41    3.56
   3  -5   3   61.81    3.59
   3  -5   3   52.86    3.51
   3  -5   3   59.07    3.42
  -4   5  -3   46.04    2.73
  -4   5  -3   45.71    2.54
  -4   5  -3   44.96    2.57
   4  -5   3   43.02    2.53
   4  -5   3   45.16    2.47
   4  -5   3   39.92    2.63
   4  -5   3   45.59    2.56
   4  -5   3   41.03    2.70
  -5   5  -3    9.12    0.68
   5  -5   3    8.93    0.73
   5  -5   3    9.39    0.66
   5  -5   3    8.53    0.80
  -6   5  -3   32.05    1.99
   6  -5   3   32.38    1.98
   6  -5   3   33.56    2.19
  -7   5  -3    0.31    0.25
   7  -5   3    0.17    0.22
   7  -5   3    0.57    0.36
   8  -5   3   12.15    0.88
   8  -5   3    8.90    1.02
   9  -5   3    3.87    0.53
   9  -5   3    4.17    0.75
 -10   5  -3    9.91    0.98
  10  -5   3    8.51    0.85
  11  -5   3    6.63    0.77
  14   4  -3    0.24    0.40
  14   4  -3    0.42    0.38
 -14  -4   3    0.24    0.56
  13   4  -3    9.11    1.01
 -13  -4   3   11.72    1.29
  12   4  -3   17.57    1.42
  12   4  -3   18.21    1.37
 -12  -4   3   20.81    1.65
 -12  -4   3   17.93    1.17
 -12  -4   3   20.08    1.45
  11   4  -3    4.45    0.59
 -11  -4   3    4.47    0.63
 -11  -4   3    5.07    0.47
 -11  -4   3    5.44    0.81
  10   4  -3    6.46    0.66
 -10  -4   3    5.60    0.51
 -10  -4   3    6.93    0.82
 -10  -4   3    6.35    0.72
   9   4  -3   -0.09    0.19
   9   4  -3    0.25    0.16
  -9  -4   3    0.13    0.27
  -9  -4   3    0.47    0.18
  -9  -4   3    0.07    0.22
   8   4  -3   80.66    4.54
   8   4  -3   86.14    4.43
   8   4  -3   77.96    4.51
  -8  -4   3   86.01    4.61
  -8  -4   3   70.67    4.42
  -8  -4   3   81.33    4.67
  -8  -4   3   78.89    4.40
  -8  -4   3   66.32    4.53
   7   4  -3   41.38    2.45
   7   4  -3   37.54    2.42
   7   4  -3   44.71    2.36
  -7  -4   3   35.42    2.45
  -7  -4   3   45.28    2.59
  -7  -4   3   47.43    2.54
  -7  -4   3   37.15    2.35
  -7  -4   3   40.90    2.32
   6   4  -3   18.98    1.02
   6   4  -3   16.69    1.08
   6   4  -3   20.10    1.00
   6   4  -3   17.73    1.10
  -6  -4   3   16.89    1.16
  -6  -4   3   17.10    1.20
  -6  -4   3   16.52    0.98
  -6  -4   3   14.40    0.99
  -6  -4   3   13.82    1.09
   5   4  -3   11.61    0.62
   5   4  -3   10.96    0.64
   5   4  -3   10.25    0.69
   5   4  -3   10.51    0.70
  -5  -4   3    9.74    0.59
  -5  -4   3    8.37    0.68
  -5  -4   3   10.67    0.77
  -5  -4   3   10.99    0.80
  -5  -4   3    9.69    0.77
  -5  -4   3    9.34    0.61
   4   4  -3    0.05    0.05
   4   4  -3    0.02    0.10
   4   4  -3   -0.08    0.08
   4   4  -3    0.04    0.06
  -4  -4   3    0.09    0.04
  -4  -4   3   -0.02    0.07
  -4  -4   3    0.03    0.12
  -4  -4   3   -0.09    0.13
  -4  -4   3   -0.06    0.04
   3   4  -3   76.52    4.37
   3   4  -3   77.34    4.33
   3   4  -3   78.73    4.41
   3   4  -3   77.80    4.36
   3   4  -3   88.39    4.32
  -3  -4   3   76.00    4.30
  -3  -4   3   78.09    4.36
  -3  -4   3   73.78    4.30
  -3  -4   3   72.35    4.46
  -3  -4   3   78.39    4.46
   2   4  -3   34.82    2.02
   2   4  -3   35.12    2.03
   2   4  -3   39.16    2.00
   2   4  -3   36.71    2.09
   2   4  -3   34.11    2.04
  -2  -4   3   33.92    2.12
  -2  -4   3   35.52    1.99
  -2  -4   3   34.42    1.99
  -2  -4   3   36.52    2.15
   1   4  -3   81.14    4.29
   1   4  -3   83.30    4.31
   1   4  -3   78.88    4.36
   1   4  -3   79.52    4.32
   1   4  -3   75.46    4.31
  -1  -4   3   71.06    4.28
  -1  -4   3   76.25    4.28
  -1  -4   3   72.10    4.40
  -1  -4   3   75.35    4.41
   0   4  -3    8.09    0.52
   0   4  -3    7.52    0.55
   0   4  -3    7.55    0.51
   0   4  -3    8.19    0.49
   0   4  -3    8.40    0.48
   0  -4   3    7.65    0.49
   0  -4   3    7.93    0.60
   0  -4   3    9.12    0.63
   0  -4   3    6.57    0.49
  -1   4  -3   -0.03    0.08
  -1   4  -3    0.21    0.08
  -1   4  -3    0.09    0.13
  -1   4  -3   -0.02    0.08
  -1   4  -3   -0.10    0.08
   1  -4   3    0.06    0.13
   1  -4   3   -0.05    0.12
   1  -4   3    0.24    0.07
   1  -4   3   -0.05    0.07
  -2   4  -3   71.21    3.84
  -2   4  -3   67.25    3.90
  -2   4  -3   70.78    3.82
   2  -4   3   66.53    3.79
   2  -4   3   67.98    3.80
   2  -4   3   64.65    3.75
   2  -4   3   59.56    3.89
   2  -4   3   62.94    3.92
   2  -4   3   77.90    3.91
  -3   4  -3    5.28    0.42
  -3   4  -3    5.97    0.44
  -3   4  -3    5.67    0.52
   3  -4   3    5.93    0.54
   3  -4   3    5.84    0.46
   3  -4   3    5.52    0.42
   3  -4   3    5.66    0.36
   3  -4   3    4.65    0.48
   3  -4   3    5.34    0.41
  -4   4  -3   96.97    5.00
  -4   4  -3   87.35    4.85
  -4   4  -3   87.52    4.83
   4  -4   3   81.93    4.77
   4  -4   3   84.36    4.96
   4  -4   3   87.03    4.84
   4  -4   3   80.77    4.82
   4  -4   3   77.93    4.90
   4  -4   3   87.83    4.88
  -5   4  -3   14.45    1.03
  -5   4  -3   12.80    0.88
  -5   4  -3   12.89    0.84
   5  -4   3   11.58    0.83
   5  -4   3   14.20    1.03
   5  -4   3   13.44    0.91
   5  -4   3   12.18    0.92
   5  -4   3   13.12    0.87
  -6   4  -3    3.69    0.55
  -6   4  -3    1.78    0.30
   6  -4   3    2.22    0.32
   6  -4   3    3.66    0.54
   6  -4   3    1.94    0.33
   6  -4   3    2.11    0.28
  -7   4  -3   16.47    1.09
   7  -4   3   15.09    1.25
   7  -4   3   16.57    1.08
   7  -4   3   15.32    1.12
  -8   4  -3    0.62    0.28
   8  -4   3    0.18    0.24
   8  -4   3    0.55    0.35
   9  -4   3   40.39    2.71
   9  -4   3   39.64    2.44
 -10   4  -3    5.17    0.65
  10  -4   3    3.90    0.55
  11  -4   3   -0.15    0.30
  12  -4   3    2.77    0.54
 -14  -3   3   18.70    1.73
 -14  -3   3   14.35    1.11
  13   3  -3    6.60    0.80
  13   3  -3    5.03    0.74
 -13  -3   3    7.26    0.70
 -13  -3   3    8.62    1.14
  12   3  -3    2.04    0.48
  12   3  -3    1.62    0.46
 -12  -3   3    2.73    0.44
 -12  -3   3    2.13    0.47
 -12  -3   3    2.44    0.64
  11   3  -3    0.68    0.34
  11   3  -3    0.95    0.27
  11   3  -3    0.51    0.32
 -11  -3   3    0.84    0.33
 -11  -3   3    0.76    0.44
 -11  -3   3    0.83    0.29
  10   3  -3    3.38    0.37
  10   3  -3    2.69    0.44
 -10  -3   3    3.04    0.59
 -10  -3   3    2.99    0.42
 -10  -3   3    2.66    0.46
   9   3  -3   88.58    4.92
   9   3  -3   83.17    5.01
  -9  -3   3   91.22    5.08
  -9  -3   3   83.23    4.97
  -9  -3   3   88.57    5.20
   8   3  -3    7.14    0.52
   8   3  -3    7.45    0.61
  -8  -3   3    7.33    0.74
  -8  -3   3    6.29    0.58
  -8  -3   3    7.01    0.65
   7   3  -3   40.10    2.58
   7   3  -3   40.54    2.27
   7   3  -3   39.89    2.34
  -7  -3   3   36.96    2.32
  -7  -3   3   40.21    2.48
  -7  -3   3   40.32    2.40
  -7  -3   3   37.49    2.26
   6   3  -3    3.51    0.42
   6   3  -3    3.93    0.46
   6   3  -3    4.29    0.32
   6   3  -3    3.88    0.39
  -6  -3   3    3.70    0.46
  -6  -3   3    3.99    0.30
  -6  -3   3    3.91    0.38
  -6  -3   3    4.38    0.44
   5   3  -3   13.71    0.91
   5   3  -3   12.83    0.88
   5   3  -3   16.05    0.82
   5   3  -3   15.15    1.07
   5   3  -3   13.82    0.83
  -5  -3   3   12.41    0.82
  -5  -3   3   15.20    0.96
  -5  -3   3   12.02    0.87
  -5  -3   3   12.86    0.97
   4   3  -3   77.15    4.30
   4   3  -3   84.87    4.29
   4   3  -3   68.44    4.42
   4   3  -3   79.21    4.37
   4   3  -3   81.05    4.35
  -4  -3   3   77.33    4.41
  -4  -3   3   75.09    4.30
  -4  -3   3   77.78    4.44
  -4  -3   3   71.16    4.33
   3   3  -3   -0.05    0.05
   3   3  -3   -0.07    0.08
   3   3  -3    0.14    0.10
   3   3  -3   -0.05    0.09
   3   3  -3    0.00    0.06
  -3  -3   3   -0.08    0.06
  -3  -3   3    0.14    0.06
  -3  -3   3   -0.11    0.10
  -3  -3   3   -0.09    0.10
  -3  -3   3    0.11    0.08
   2   3  -3  142.90    8.09
   2   3  -3  149.40    8.12
   2   3  -3  165.33    8.05
   2   3  -3  142.86    8.08
   2   3  -3  148.06    8.06
  -2  -3   3  134.54    8.05
  -2  -3   3  143.56    8.16
  -2  -3   3  142.14    8.17
  -2  -3   3  146.96    8.02
  -2  -3   3  146.07    8.02
  -2  -3   3  137.88    8.06
   1   3  -3   25.45    1.36
   1   3  -3   25.90    1.33
   1   3  -3   23.14    1.36
   1   3  -3   24.09    1.39
   1   3  -3   23.33    1.35
  -1  -3   3   23.23    1.31
  -1  -3   3   19.37    1.41
  -1  -3   3   23.72    1.31
  -1  -3   3   23.28    1.34
  -1  -3   3   24.76    1.44
  -1  -3   3   20.35    1.33
   0   3  -3   22.76    1.35
   0   3  -3   22.14    1.32
   0   3  -3   23.22    1.31
   0   3  -3   23.55    1.29
   0   3  -3   22.77    1.29
   0  -3   3   21.38    1.39
   0  -3   3   22.37    1.28
   0  -3   3   21.85    1.30
  -1   3  -3  128.24    7.10
  -1   3  -3  144.32    7.13
  -1   3  -3  127.97    7.13
  -1   3  -3  130.42    7.15
  -1   3  -3  136.99    7.22
  -1   3  -3  137.33    7.19
   1  -3   3  125.58    7.29
   1  -3   3  126.97    7.13
   1  -3   3  118.45    7.21
   1  -3   3  117.99    7.22
   1  -3   3  125.11    7.13
   1  -3   3  120.27    7.12
  -2   3  -3   29.58    1.77
  -2   3  -3   27.41    1.69
  -2   3  -3   29.71    1.69
  -2   3  -3   30.42    1.71
   2  -3   3   26.87    1.75
   2  -3   3   27.20    1.68
   2  -3   3   30.16    1.68
   2  -3   3   28.57    1.65
   2  -3   3   30.71    1.71
   2  -3   3   29.64    1.78
  -3   3  -3  313.14   16.98
  -3   3  -3  302.20   16.88
  -3   3  -3  310.77   16.89
   3  -3   3  282.08   16.94
   3  -3   3  317.93   16.91
   3  -3   3  298.40   16.87
   3  -3   3  303.63   16.88
   3  -3   3  302.56   16.84
   3  -3   3  313.12   16.98
  -4   3  -3   15.75    0.98
  -4   3  -3   16.55    1.10
  -4   3  -3   16.01    0.98
   4  -3   3   15.37    1.08
   4  -3   3   14.94    1.03
   4  -3   3   15.09    0.96
   4  -3   3   16.64    1.01
   4  -3   3   15.41    0.98
  -5   3  -3    2.45    0.42
  -5   3  -3    3.03    0.29
  -5   3  -3    3.44    0.33
   5  -3   3    3.12    0.36
   5  -3   3    4.21    0.34
   5  -3   3    2.91    0.35
   5  -3   3    2.54    0.40
   5  -3   3    2.89    0.30
  -6   3  -3   36.61    2.39
  -6   3  -3   39.08    2.23
  -6   3  -3   37.49    2.25
   6  -3   3   38.84    2.41
   6  -3   3   36.95    2.27
   6  -3   3   40.50    2.25
   6  -3   3   36.55    2.22
   6  -3   3   38.91    2.23
   6  -3   3   36.86    2.26
  -7   3  -3   44.76    2.65
  -7   3  -3   46.34    2.83
   7  -3   3   42.54    2.61
   7  -3   3   44.88    2.67
   7  -3   3   45.07    2.65
   7  -3   3   46.35    2.84
   7  -3   3   44.11    2.67
  -8   3  -3   61.49    3.68
  -8   3  -3   66.59    3.91
   8  -3   3   61.78    3.70
   8  -3   3   61.26    3.64
   8  -3   3   62.44    3.67
   8  -3   3   65.74    3.91
  -9   3  -3   -0.05    0.34
   9  -3   3   -0.18    0.33
   9  -3   3    0.15    0.23
 -10   3  -3    1.28    0.35
  10  -3   3    0.56    0.31
  11  -3   3    0.14    0.31
  12  -3   3   10.53    0.96
  13  -3   3    7.32    0.81
  14   2  -3    0.29    0.34
 -14  -2   3    0.14    0.36
 -14  -2   3    0.17    0.58
  13   2  -3    7.01    0.71
 -13  -2   3    7.15    1.09
 -13  -2   3    6.04    0.72
  12   2  -3    0.71    0.38
  12   2  -3    0.73    0.28
  12   2  -3    0.34    0.32
  12   2  -3    1.28    0.41
 -12  -2   3    1.08    0.54
 -12  -2   3    0.46    0.31
 -12  -2   3    0.71    0.35
  11   2  -3   10.69    0.84
  11   2  -3   12.03    0.98
  11   2  -3   11.39    0.98
  11   2  -3    9.56    0.95
 -11  -2   3   13.15    1.21
 -11  -2   3   11.79    0.92
 -11  -2   3   13.17    1.01
  10   2  -3   26.39    1.84
  10   2  -3   28.66    1.72
  10   2  -3   25.27    1.82
 -10  -2   3   29.71    2.06
 -10  -2   3   29.04    1.78
 -10  -2   3   29.52    1.85
   9   2  -3    4.01    0.40
   9   2  -3    2.64    0.43
  -9  -2   3    3.47    0.44
  -9  -2   3    3.86    0.50
  -9  -2   3    3.85    0.64
   8   2  -3   57.82    3.11
   8   2  -3   52.17    3.18
  -8  -2   3   51.46    3.20
  -8  -2   3   54.88    3.16
  -8  -2   3   53.44    3.34
   7   2  -3   19.89    1.30
   7   2  -3   18.28    1.16
   7   2  -3   18.15    1.07
  -7  -2   3   16.37    1.16
  -7  -2   3   14.16    1.14
  -7  -2   3   17.21    1.04
  -7  -2   3   18.26    1.28
  -7  -2   3   17.66    1.13
  -7  -2   3   17.72    1.14
   6   2  -3   39.87    2.31
   6   2  -3   44.42    2.51
   6   2  -3   37.98    2.38
  -6  -2   3   39.98    2.50
  -6  -2   3   38.79    2.35
  -6  -2   3   41.06    2.29
  -6  -2   3   37.24    2.41
  -6  -2   3   39.80    2.37
  -6  -2   3   44.35    2.43
   5   2  -3   55.55    3.07
   5   2  -3   56.24    3.23
   5   2  -3   54.15    3.16
   5   2  -3   53.88    3.13
  -5  -2   3   52.80    3.18
  -5  -2   3   55.21    3.12
  -5  -2   3   54.65    3.05
  -5  -2   3   51.79    3.22
  -5  -2   3   56.12    3.17
  -5  -2   3   53.17    3.13
   4   2  -3   37.39    2.12
   4   2  -3   34.56    2.19
   4   2  -3   35.94    2.17
   4   2  -3   37.72    2.26
   4   2  -3   37.61    2.17
   4   2  -3   41.44    2.11
  -4  -2   3   35.62    2.18
  -4  -2   3   35.31    2.22
  -4  -2   3   39.01    2.26
  -4  -2   3   37.26    2.25
  -4  -2   3   37.31    2.10
  -4  -2   3   36.72    2.20
   3   2  -3  157.02    7.76
   3   2  -3  142.45    7.89
   3   2  -3  132.38    7.82
   3   2  -3  145.20    7.83
   3   2  -3  142.05    7.77
   3   2  -3  146.97    7.82
  -3  -2   3  134.97    7.82
  -3  -2   3  121.73    7.87
  -3  -2   3  139.31    7.76
  -3  -2   3  136.07    7.87
  -3  -2   3  142.67    7.86
   2   2  -3    0.04    0.07
   2   2  -3   -0.02    0.04
   2   2  -3   -0.03    0.06
   2   2  -3   -0.01    0.09
   2   2  -3    0.06    0.04
   2   2  -3   -0.07    0.06
  -2  -2   3   -0.05    0.06
  -2  -2   3    0.00    0.07
  -2  -2   3    0.01    0.07
  -2  -2   3    0.04    0.04
  -2  -2   3    0.08    0.09
   1   2  -3   18.52    1.28
   1   2  -3   21.00    1.23
   1   2  -3   22.42    1.21
   1   2  -3   20.86    1.20
   1   2  -3   23.44    1.18
   1   2  -3   21.07    1.21
  -1  -2   3   19.12    1.20
  -1  -2   3   16.64    1.25
  -1  -2   3   20.74    1.18
  -1  -2   3   21.04    1.23
  -1  -2   3   19.67    1.26
   0   2  -3   18.44    1.04
   0   2  -3   19.90    1.06
   0   2  -3   19.24    1.07
   0   2  -3   19.05    1.05
   0   2  -3   17.71    1.09
   0   2  -3   18.00    1.11
   0  -2   3   15.57    1.10
   0  -2   3   17.83    1.08
   0  -2   3   17.10    1.12
   0  -2   3   17.09    1.05
   0  -2   3   16.92    1.04
   0  -2   3   17.74    1.07
   0  -2   3   19.34    1.09
  -1   2  -3  210.88   11.42
  -1   2  -3  217.47   11.42
  -1   2  -3  206.39   11.45
  -1   2  -3  210.87   11.43
  -1   2  -3  202.88   11.48
  -1   2  -3  214.11   11.47
   1  -2   3  176.14   11.48
   1  -2   3  214.84   11.44
   1  -2   3  221.61   11.45
   1  -2   3  203.37   11.49
   1  -2   3  198.04   11.42
   1  -2   3  200.54   11.42
  -2   2  -3  203.67   11.21
  -2   2  -3  212.60   11.25
  -2   2  -3  206.32   11.29
  -2   2  -3  192.61   11.23
  -2   2  -3  201.43   11.22
   2  -2   3  201.87   11.20
   2  -2   3  207.14   11.22
   2  -2   3  210.08   11.24
   2  -2   3  197.05   11.29
   2  -2   3  201.16   11.21
   2  -2   3  193.61   11.28
  -3   2  -3   28.58    1.60
  -3   2  -3   28.84    1.67
  -3   2  -3   27.16    1.58
  -3   2  -3   27.93    1.60
   3  -2   3   25.94    1.58
   3  -2   3   25.66    1.63
   3  -2   3   28.71    1.60
   3  -2   3   25.35    1.57
   3  -2   3   27.20    1.66
   3  -2   3   26.38    1.55
  -4   2  -3    0.51    0.13
  -4   2  -3    1.60    0.27
  -4   2  -3    0.48    0.12
   4  -2   3    0.47    0.13
   4  -2   3    0.59    0.16
   4  -2   3    1.40    0.25
   4  -2   3    0.65    0.13
   4  -2   3    0.56    0.14
  -5   2  -3    1.72    0.33
  -5   2  -3    1.81    0.23
  -5   2  -3    2.05    0.25
   5  -2   3    1.19    0.28
   5  -2   3    1.95    0.24
   5  -2   3    2.22    0.27
   5  -2   3    1.80    0.22
   5  -2   3    1.53    0.24
  -6   2  -3  110.62    6.35
  -6   2  -3  110.18    6.20
  -6   2  -3  105.27    6.20
   6  -2   3  114.61    6.21
   6  -2   3  111.71    6.22
   6  -2   3  109.46    6.20
   6  -2   3  108.82    6.23
   6  -2   3  112.05    6.19
   6  -2   3  109.74    6.35
  -7   2  -3   62.97    3.76
  -7   2  -3   59.12    3.58
   7  -2   3   62.34    3.56
   7  -2   3   61.51    3.75
   7  -2   3   63.70    3.62
   7  -2   3   64.33    3.59
   7  -2   3   62.64    3.62
  -8   2  -3    7.13    0.63
  -8   2  -3    8.93    0.84
   8  -2   3    7.54    0.61
   8  -2   3    7.78    0.64
   8  -2   3    7.79    0.67
   8  -2   3    9.29    0.83
   8  -2   3    7.62    0.65
  -9   2  -3    3.88    0.63
   9  -2   3    1.22    0.32
   9  -2   3    2.30    0.37
   9  -2   3    1.79    0.31
   9  -2   3    2.35    0.37
 -10   2  -3    0.52    0.28
 -10   2  -3    0.10    0.38
  10  -2   3   -0.12    0.24
  10  -2   3   -0.08    0.20
 -11   2  -3   26.06    1.95
 -11   2  -3   23.83    1.70
  11  -2   3   26.12    1.67
  12  -2   3    5.24    0.65
  13  -2   3    4.29    0.60
  14   1  -3    5.80    0.68
 -14  -1   3    5.95    1.11
 -14  -1   3    5.37    0.76
  13   1  -3    1.40    0.38
 -13  -1   3    1.37    0.67
 -13  -1   3    0.89    0.40
  12   1  -3    6.26    0.64
 -12  -1   3    6.80    1.01
 -12  -1   3    6.96    0.74
  11   1  -3    7.22    0.81
  11   1  -3    6.84    0.73
  11   1  -3    6.91    0.64
  11   1  -3    6.85    0.79
 -11  -1   3    8.49    0.73
 -11  -1   3    8.11    1.05
 -11  -1   3    7.17    0.73
  10   1  -3   17.42    1.24
  10   1  -3   16.23    1.22
  10   1  -3   16.84    1.10
  10   1  -3   14.58    1.17
 -10  -1   3   15.65    1.39
 -10  -1   3   17.84    1.17
 -10  -1   3   17.77    1.21
   9   1  -3   34.72    1.91
   9   1  -3   30.62    2.00
  -9  -1   3   30.45    1.98
  -9  -1   3   30.56    2.18
   8   1  -3    0.74    0.43
   8   1  -3    0.95    0.29
   8   1  -3    0.93    0.20
  -8  -1   3    0.88    0.36
  -8  -1   3    1.01    0.18
  -8  -1   3    0.79    0.24
   7   1  -3    4.15    0.36
   7   1  -3    3.52    0.43
   7   1  -3    5.15    0.58
  -7  -1   3    4.82    0.62
  -7  -1   3    4.38    0.43
  -7  -1   3    3.21    0.33
  -7  -1   3    4.63    0.45
  -7  -1   3    3.88    0.40
   6   1  -3    7.61    0.59
   6   1  -3    7.68    0.69
  -6  -1   3    7.55    0.50
  -6  -1   3    7.22    0.59
  -6  -1   3    7.42    0.68
  -6  -1   3    6.78    0.58
  -6  -1   3    7.81    0.56
   5   1  -3  117.62    6.41
   5   1  -3  120.10    6.54
   5   1  -3  115.30    6.37
   5   1  -3  118.29    6.44
  -5  -1   3  119.57    6.42
  -5  -1   3  115.76    6.44
  -5  -1   3  106.00    6.40
  -5  -1   3  114.63    6.36
  -5  -1   3  111.70    6.53
  -5  -1   3  103.22    6.44
   4   1  -3   75.19    4.12
   4   1  -3   72.39    4.16
   4   1  -3   74.03    4.08
   4   1  -3   69.10    4.06
   4   1  -3   72.86    4.03
  -4  -1   3   71.57    4.06
  -4  -1   3   69.65    4.16
  -4  -1   3   72.51    4.09
  -4  -1   3   73.54    4.02
  -4  -1   3   65.82    4.09
  -4  -1   3   73.42    4.07
   3   1  -3   23.77    1.46
   3   1  -3   23.21    1.43
   3   1  -3   24.07    1.51
   3   1  -3   26.27    1.39
   3   1  -3   24.95    1.45
   3   1  -3   24.11    1.39
  -3  -1   3   24.22    1.39
  -3  -1   3   25.52    1.51
  -3  -1   3   23.52    1.42
  -3  -1   3   23.89    1.45
  -3  -1   3   24.27    1.44
  -3  -1   3   23.90    1.51
  -3  -1   3   23.09    1.47
   2   1  -3   27.06    1.59
   2   1  -3   27.38    1.53
   2   1  -3   26.40    1.49
   2   1  -3   26.85    1.54
   2   1  -3   25.48    1.55
   2   1  -3   26.90    1.54
  -2  -1   3   24.48    1.49
  -2  -1   3   25.21    1.57
  -2  -1   3   25.92    1.55
  -2  -1   3   25.63    1.52
  -2  -1   3   25.17    1.54
  -2  -1   3   26.11    1.58
   1   1  -3    0.04    0.04
   1   1  -3    0.03    0.07
   1   1  -3    0.10    0.09
   1   1  -3    0.02    0.07
   1   1  -3    0.02    0.05
   1   1  -3    0.06    0.07
   1   1  -3    0.06    0.04
  -1  -1   3   -0.11    0.05
  -1  -1   3    0.15    0.08
  -1  -1   3    0.09    0.07
  -1  -1   3   -0.06    0.05
  -1  -1   3    0.18    0.09
  -1  -1   3    0.09    0.05
   0   1  -3  865.59   49.84
   0   1  -3 1000.00   49.36
   0   1  -3  908.19   49.18
   0   1  -3  952.24   49.74
   0   1  -3  949.51   49.71
   0   1  -3  861.58   50.05
   0  -1   3  832.62   49.28
   0  -1   3  796.14   49.57
   0  -1   3  815.02   49.24
   0  -1   3  901.27   50.44
   0  -1   3  925.31   49.56
   0  -1   3  897.64   49.76
   0  -1   3  750.35   49.88
  -1   1  -3   48.47    2.64
  -1   1  -3   50.63    2.59
  -1   1  -3   48.49    2.65
  -1   1  -3   45.47    2.61
  -1   1  -3   46.34    2.60
  -1   1  -3   47.21    2.59
   1  -1   3   44.08    2.59
   1  -1   3   47.05    2.66
   1  -1   3   44.05    2.65
   1  -1   3   43.12    2.60
   1  -1   3   42.80    2.60
   1  -1   3   44.41    2.62
   1  -1   3   47.34    2.61
  -2   1  -3   45.69    2.56
  -2   1  -3   46.32    2.49
  -2   1  -3   43.53    2.50
  -2   1  -3   46.45    2.54
   2  -1   3   41.72    2.50
   2  -1   3   40.84    2.54
   2  -1   3   43.32    2.49
   2  -1   3   42.95    2.52
   2  -1   3   44.06    2.49
   2  -1   3   45.23    2.51
   2  -1   3   47.18    2.57
  -3   1  -3    0.18    0.11
  -3   1  -3    0.56    0.12
  -3   1  -3    0.31    0.09
  -3   1  -3    0.13    0.07
   3  -1   3    0.08    0.10
   3  -1   3    0.00    0.05
   3  -1   3    0.08    0.07
   3  -1   3    0.31    0.09
   3  -1   3    0.23    0.10
  -4   1  -3    7.71    0.55
  -4   1  -3    7.07    0.48
  -4   1  -3    6.09    0.46
  -4   1  -3    6.68    0.48
   4  -1   3    6.83    0.47
   4  -1   3    6.42    0.46
   4  -1   3    6.70    0.49
   4  -1   3    6.41    0.44
  -5   1  -3  157.12    9.02
  -5   1  -3  155.83    9.00
  -5   1  -3  158.89    9.10
  -5   1  -3  168.10    9.02
   5  -1   3  164.06    8.99
   5  -1   3  161.04    9.02
   5  -1   3  161.94    9.00
   5  -1   3  155.16    9.03
   5  -1   3  173.32    9.13
  -6   1  -3   12.54    0.89
  -6   1  -3   10.88    0.75
  -6   1  -3   10.97    0.78
  -6   1  -3   11.55    0.77
   6  -1   3   10.99    0.75
   6  -1   3   11.90    0.88
   6  -1   3   11.45    0.78
   6  -1   3   11.22    0.78
   6  -1   3   11.96    0.77
  -7   1  -3   45.80    2.74
  -7   1  -3   41.28    2.57
   7  -1   3   44.14    2.57
   7  -1   3   43.35    2.60
   7  -1   3   42.35    2.59
   7  -1   3   48.96    2.75
  -8   1  -3    0.97    0.23
  -8   1  -3    1.70    0.29
  -8   1  -3    2.34    0.46
   8  -1   3    1.25    0.25
   8  -1   3    0.94    0.23
   8  -1   3    1.70    0.38
   8  -1   3    1.70    0.30
  -9   1  -3    7.34    0.65
  -9   1  -3    7.55    0.80
   9  -1   3    6.33    0.62
   9  -1   3    7.58    0.64
   9  -1   3    7.22    0.61
 -10   1  -3   35.03    2.25
 -10   1  -3   31.59    2.02
  10  -1   3   29.93    2.01
  10  -1   3   32.19    1.98
  10  -1   3   32.37    2.03
 -11   1  -3    0.02    0.24
 -11   1  -3    0.08    0.34
  11  -1   3   -0.06    0.19
  11  -1   3   -0.06    0.24
 -12   1  -3   28.97    2.08
  12  -1   3   25.25    1.75
 -13   1  -3    1.82    0.66
  13  -1   3    1.44    0.42
  14  -1   3    2.05    0.48
 -13   0   3    4.13    0.90
 -13   0   3    3.31    0.58
  12   0  -3    0.41    0.29
 -12   0   3    0.14    0.45
  11   0  -3   31.12    1.92
 -11   0   3   30.44    2.27
  10   0  -3   16.26    1.05
  10   0  -3   15.55    1.17
  10   0  -3   14.57    1.10
 -10   0   3   14.90    1.10
 -10   0   3   15.04    1.35
   9   0  -3    0.33    0.25
   9   0  -3    0.17    0.19
   9   0  -3   -0.01    0.17
   9   0  -3    0.33    0.26
  -9   0   3    0.14    0.20
  -9   0   3    0.04    0.31
   8   0  -3   11.85    0.98
   8   0  -3   11.86    0.97
   8   0  -3   13.20    0.90
   8   0  -3   15.86    1.18
  -8   0   3   14.84    1.18
  -8   0   3   15.21    0.97
  -8   0   3   12.88    0.88
   7   0  -3    2.75    0.39
   7   0  -3    3.11    0.32
   7   0  -3    2.95    0.51
  -7   0   3    2.15    0.28
  -7   0   3    2.91    0.37
  -7   0   3    2.69    0.35
  -7   0   3    2.43    0.34
  -7   0   3    3.51    0.54
   6   0  -3  189.77   10.24
   6   0  -3  183.23   10.44
   6   0  -3  187.72   10.31
  -6   0   3  181.98   10.22
  -6   0   3  199.22   10.46
  -6   0   3  177.79   10.27
  -6   0   3  165.06   10.29
  -6   0   3  187.67   10.29
   5   0  -3    2.45    0.25
   5   0  -3    2.48    0.32
   5   0  -3    3.10    0.28
  -5   0   3    3.17    0.31
  -5   0   3    2.93    0.42
  -5   0   3    2.84    0.32
  -5   0   3    3.14    0.33
  -5   0   3    2.75    0.25
   4   0  -3    5.43    0.40
   4   0  -3    4.64    0.46
   4   0  -3    4.31    0.35
  -4   0   3    5.06    0.34
  -4   0   3    4.13    0.38
  -4   0   3    4.56    0.38
  -4   0   3    4.36    0.45
   3   0  -3   32.88    2.01
   3   0  -3   32.78    1.92
   3   0  -3   33.94    1.95
   3   0  -3   32.18    1.90
  -3   0   3   31.62    1.95
  -3   0   3   31.73    1.92
  -3   0   3   32.49    1.90
  -3   0   3   36.14    2.03
  -3   0   3   35.12    2.02
  -3   0   3   34.74    1.94
   2   0  -3   18.61    0.94
   2   0  -3   14.10    1.02
   2   0  -3   16.34    0.97
   2   0  -3   17.18    0.98
   2   0  -3   16.47    1.00
  -2   0   3   17.00    0.94
  -2   0   3   14.13    0.98
  -2   0   3   14.78    1.02
  -2   0   3   15.92    0.97
  -2   0   3   15.68    0.96
   1   0  -3  915.18   51.33
   1   0  -3  923.03   51.10
   1   0  -3  977.33   50.53
   1   0  -3  822.43   50.55
   1   0  -3  918.36   50.84
  -1   0   3  828.06   50.45
  -1   0   3  923.31   51.69
  -1   0   3  926.63   50.99
  -1   0   3  993.70   51.24
  -1   0   3  824.23   51.15
   0   0  -3    0.17    0.08
   0   0  -3   -0.08    0.06
   0   0  -3   -0.02    0.07
   0   0  -3    0.03    0.08
   0   0  -3   -0.09    0.03
   0   0  -3    0.03    0.06
   0   0   3    0.13    0.08
   0   0   3    0.45    0.11
   0   0   3   -0.06    0.05
   0   0   3   -0.10    0.06
   0   0   3   -0.08    0.04
   0   0   3   -0.12    0.05
   0   0   3    0.07    0.07
  -1   0  -3  243.18   13.17
  -1   0  -3  248.06   13.14
  -1   0  -3  237.31   13.15
  -1   0  -3  261.87   13.16
  -1   0  -3  221.64   13.16
   1   0   3  214.07   13.15
   1   0   3  241.03   13.14
   1   0   3  262.59   13.18
   1   0   3  234.98   13.12
   1   0   3  256.06   13.15
   1   0   3  220.92   13.13
   1   0   3  208.02   13.15
  -2   0  -3   12.94    0.79
  -2   0  -3   13.60    0.83
  -2   0  -3   13.62    0.84
  -2   0  -3   14.26    0.81
  -2   0  -3   12.96    0.79
   2   0   3   13.02    0.83
   2   0   3   11.83    0.79
   2   0   3   13.92    0.78
   2   0   3   13.92    0.84
   2   0   3   12.91    0.79
  -3   0  -3  143.08    7.95
  -3   0  -3  139.44    7.90
  -3   0  -3  151.88    7.94
  -3   0  -3  143.24    7.91
   3   0   3  138.74    7.90
   3   0   3  133.61    7.95
   3   0   3  140.78    7.92
   3   0   3  141.16    7.93
   3   0   3  149.65    7.91
  -4   0  -3  248.44   13.94
  -4   0  -3  249.15   13.99
  -4   0  -3  260.54   13.91
  -4   0  -3  261.99   13.95
   4   0   3  238.92   13.94
   4   0   3  240.39   13.98
   4   0   3  258.37   13.93
   4   0   3  253.91   13.92
  -5   0  -3   63.33    3.60
  -5   0  -3   60.48    3.66
  -5   0  -3   60.45    3.59
  -5   0  -3   62.38    3.57
   5   0   3   66.44    3.61
   5   0   3   65.79    3.57
   5   0   3   63.83    3.67
   5   0   3   64.34    3.59
   5   0   3   62.15    3.60
  -6   0  -3  132.67    7.26
  -6   0  -3  129.16    7.26
  -6   0  -3  128.48    7.34
  -6   0  -3  124.69    7.23
   6   0   3  126.88    7.23
   6   0   3  127.73    7.25
   6   0   3  123.34    7.26
   6   0   3  139.17    7.27
   6   0   3  133.46    7.35
  -7   0  -3   15.81    1.12
  -7   0  -3   14.02    0.97
  -7   0  -3   15.15    1.00
   7   0   3   15.92    1.12
   7   0   3   15.42    1.01
   7   0   3   15.70    1.00
   7   0   3   15.77    0.98
  -8   0  -3   48.55    2.95
  -8   0  -3   47.81    2.82
  -8   0  -3   47.20    2.82
   8   0   3   44.43    2.93
   8   0   3   50.66    2.79
   8   0   3   48.90    2.83
  -9   0  -3   41.08    2.52
  -9   0  -3   41.57    2.67
   9   0   3   42.13    2.53
   9   0   3   43.95    2.49
   9   0   3   41.62    2.52
 -10   0  -3   15.05    1.22
 -10   0  -3   15.23    1.05
  10   0   3   14.00    1.05
  10   0   3   14.66    1.01
  10   0   3   14.03    1.05
 -11   0  -3   33.11    2.16
 -11   0  -3   30.98    1.92
  11   0   3   27.30    1.91
  11   0   3   27.49    1.91
  11   0   3   31.55    1.88
 -12   0  -3   -0.08    0.38
 -12   0  -3   -0.01    0.24
  12   0   3   -0.13    0.24
  12   0   3    0.12    0.28
 -13   0  -3    2.48    0.65
  13   0   3    2.92    0.47
 -14   0  -3    1.64    0.63
  14   0   3    1.24    0.41
  13  -1  -3    2.07    0.46
  12  -1  -3   20.88    1.43
  11  -1  -3    0.48    0.29
 -11   1   3    0.72    0.50
  10  -1  -3    2.25    0.36
 -10   1   3    1.87    0.57
   9  -1  -3    0.54    0.23
   9  -1  -3    0.57    0.24
   9  -1  -3    0.14    0.27
  -9   1   3    0.69    0.24
  -9   1   3    0.44    0.39
   8  -1  -3   36.98    2.37
   8  -1  -3   37.54    2.43
   8  -1  -3   42.65    2.65
   8  -1  -3   40.87    2.34
  -8   1   3   38.18    2.32
  -8   1   3   40.96    2.63
  -8   1   3   41.33    2.38
   7  -1  -3   77.05    4.65
   7  -1  -3   85.51    4.58
   7  -1  -3   77.21    4.66
   7  -1  -3   82.82    4.83
  -7   1   3   85.04    4.61
  -7   1   3   75.32    4.62
  -7   1   3   80.68    4.56
  -7   1   3   81.35    4.83
   6  -1  -3   15.61    0.97
   6  -1  -3   15.31    0.97
   6  -1  -3   15.74    1.04
   6  -1  -3   15.71    1.18
   6  -1  -3   16.35    1.05
  -6   1   3   15.07    0.96
  -6   1   3   15.76    0.99
  -6   1   3   14.39    1.02
  -6   1   3   14.67    1.15
  -6   1   3   14.91    1.01
   5  -1  -3   75.78    4.03
   5  -1  -3   74.69    4.22
   5  -1  -3   72.83    4.09
   5  -1  -3   68.88    4.03
  -5   1   3   69.69    4.05
  -5   1   3   67.79    4.06
  -5   1   3   73.75    4.21
  -5   1   3   68.03    4.02
   4  -1  -3    0.03    0.08
   4  -1  -3   -0.05    0.07
   4  -1  -3    0.22    0.18
   4  -1  -3   -0.10    0.10
  -4   1   3    0.03    0.10
  -4   1   3    0.17    0.08
  -4   1   3   -0.04    0.12
  -4   1   3    0.06    0.09
   3  -1  -3  149.92    8.29
   3  -1  -3  147.20    8.26
   3  -1  -3  153.06    8.38
   3  -1  -3  161.05    8.31
   3  -1  -3  142.93    8.25
  -3   1   3  144.25    8.25
  -3   1   3  144.40    8.27
  -3   1   3  146.71    8.38
  -3   1   3  149.06    8.28
   2  -1  -3  241.56   12.39
   2  -1  -3  235.41   12.50
   2  -1  -3  227.44   12.42
   2  -1  -3  221.53   12.41
   2  -1  -3  240.82   12.45
  -2   1   3  218.24   12.41
  -2   1   3  217.74   12.41
  -2   1   3  204.20   12.47
  -2   1   3  221.51   12.43
  -2   1   3  214.65   12.39
  -2   1   3  222.03   12.49
   1  -1  -3   38.05    2.23
   1  -1  -3   38.45    2.18
   1  -1  -3   41.44    2.14
   1  -1  -3   40.31    2.20
   1  -1  -3   36.26    2.15
   1  -1  -3   42.82    2.18
  -1   1   3   35.59    2.17
  -1   1   3   37.51    2.15
  -1   1   3   37.70    2.20
  -1   1   3   35.42    2.17
  -1   1   3   36.46    2.22
   0  -1  -3  248.17   12.71
   0  -1  -3  238.02   12.72
   0  -1  -3  193.58   12.70
   0  -1  -3  265.83   12.66
   0  -1  -3  224.59   12.70
   0   1   3  206.34   12.65
   0   1   3  217.74   12.70
   0   1   3  238.48   12.67
   0   1   3  229.45   12.69
  -1  -1  -3   -0.16    0.06
  -1  -1  -3   -0.32    0.05
  -1  -1  -3   -0.26    0.06
  -1  -1  -3   -0.22    0.06
   1   1   3   -0.31    0.04
   1   1   3   -0.21    0.05
   1   1   3   -0.21    0.03
   1   1   3   -0.25    0.05
   1   1   3   -0.27    0.04
   1   1   3   -0.24    0.04
  -2  -1  -3   49.67    2.86
  -2  -1  -3   49.01    2.87
  -2  -1  -3   46.71    2.83
  -2  -1  -3   53.14    2.85
  -2  -1  -3   53.56    2.88
   2   1   3   48.50    2.84
   2   1   3   52.70    2.83
   2   1   3   53.98    2.86
   2   1   3   49.52    2.85
  -3  -1  -3  177.76    9.65
  -3  -1  -3  167.18    9.61
  -3  -1  -3  169.70    9.65
   3   1   3  180.39    9.61
   3   1   3  166.74    9.62
   3   1   3  175.74    9.64
   3   1   3  177.19    9.60
  -4  -1  -3  106.57    6.16
  -4  -1  -3  115.78    6.15
  -4  -1  -3  110.01    6.12
   4   1   3  110.49    6.12
   4   1   3  104.61    6.14
   4   1   3  113.75    6.11
   4   1   3  107.25    6.10
  -5  -1  -3  107.80    5.84
  -5  -1  -3  100.12    5.87
  -5  -1  -3  106.59    5.81
   5   1   3  103.99    5.80
   5   1   3  103.97    5.84
   5   1   3   99.91    5.87
   5   1   3  102.07    5.79
   5   1   3  107.08    5.84
  -6  -1  -3   21.88    1.31
  -6  -1  -3   20.31    1.35
  -6  -1  -3   20.95    1.28
   6   1   3   20.61    1.27
   6   1   3   19.70    1.30
   6   1   3   23.44    1.32
   6   1   3   21.58    1.36
   6   1   3   20.79    1.25
  -7  -1  -3   12.11    0.77
  -7  -1  -3   11.47    0.77
  -7  -1  -3   10.46    0.85
   7   1   3    9.99    0.83
   7   1   3   12.30    0.78
   7   1   3   12.17    0.75
   7   1   3   12.28    0.80
  -8  -1  -3    8.90    0.78
  -8  -1  -3    8.26    0.66
   8   1   3    9.58    0.65
   8   1   3    9.02    0.68
   8   1   3    9.66    0.70
   8   1   3    9.38    0.79
  -9  -1  -3   86.89    4.97
  -9  -1  -3   83.49    4.81
   9   1   3   84.79    4.78
   9   1   3   82.47    4.84
   9   1   3   83.51    4.82
 -10  -1  -3   18.71    1.36
 -10  -1  -3   17.35    1.17
  10   1   3   16.76    1.20
  10   1   3   17.22    1.18
  10   1   3   17.29    1.14
 -11  -1  -3    1.13    0.45
 -11  -1  -3    0.97    0.29
  11   1   3    1.25    0.33
  11   1   3    1.09    0.33
  11   1   3    0.78    0.27
 -12  -1  -3    2.08    0.39
 -12  -1  -3    2.34    0.59
  12   1   3    2.54    0.46
  12   1   3    2.93    0.47
  12   1   3    2.17    0.38
 -13  -1  -3    0.51    0.44
  13   1   3    0.37    0.33
  13   1   3    0.27    0.28
 -14  -1  -3   23.82    1.92
  14   1   3   22.24    1.57
 -15  -1  -3    3.04    0.80
  12  -2  -3    1.27    0.39
  11  -2  -3    2.37    0.44
  10  -2  -3    0.85    0.30
   9  -2  -3   39.16    2.37
   9  -2  -3   39.38    2.88
  -9   2   3   40.51    2.70
   8  -2  -3   30.14    1.75
   8  -2  -3   25.67    1.76
   8  -2  -3   31.62    2.10
  -8   2   3   26.90    1.82
  -8   2   3   29.58    1.73
  -8   2   3   28.89    2.02
   7  -2  -3   24.09    1.37
   7  -2  -3   23.25    1.47
   7  -2  -3   23.95    1.65
   7  -2  -3   20.54    1.36
  -7   2   3   21.88    1.35
  -7   2   3   20.85    1.60
  -7   2   3   20.39    1.41
  -7   2   3   21.98    1.37
   6  -2  -3    5.59    0.46
   6  -2  -3    7.30    0.58
   6  -2  -3    6.50    0.48
   6  -2  -3    5.50    0.67
   6  -2  -3    6.32    0.48
  -6   2   3    5.95    0.47
  -6   2   3    5.44    0.65
  -6   2   3    6.60    0.54
  -6   2   3    7.36    0.49
   5  -2  -3    5.71    0.62
   5  -2  -3    6.11    0.44
   5  -2  -3    6.37    0.46
   5  -2  -3    5.93    0.51
  -5   2   3    5.95    0.45
  -5   2   3    6.55    0.45
  -5   2   3    5.44    0.49
  -5   2   3    5.65    0.60
   4  -2  -3   87.20    5.00
   4  -2  -3   91.94    5.07
   4  -2  -3   90.33    5.01
   4  -2  -3   91.52    5.06
   4  -2  -3   92.13    5.18
  -4   2   3   92.54    5.18
  -4   2   3   88.42    5.00
  -4   2   3   87.16    5.00
  -4   2   3   83.37    5.04
   3  -2  -3   27.83    1.58
   3  -2  -3   26.89    1.53
   3  -2  -3   26.96    1.53
   3  -2  -3   24.21    1.65
   3  -2  -3   29.45    1.60
   3  -2  -3   27.90    1.58
  -3   2   3   25.01    1.53
  -3   2   3   24.48    1.65
  -3   2   3   25.46    1.56
   2  -2  -3  203.78   10.83
   2  -2  -3  190.28   10.76
   2  -2  -3  204.02   10.79
   2  -2  -3  190.19   10.77
   2  -2  -3  183.29   10.86
   2  -2  -3  202.82   10.79
  -2   2   3  195.96   10.79
  -2   2   3  188.39   10.76
  -2   2   3  191.67   10.76
  -2   2   3  193.83   10.87
   1  -2  -3   38.47    2.08
   1  -2  -3   34.50    2.13
   1  -2  -3   37.61    2.11
   1  -2  -3   38.76    2.04
  -1   2   3   33.58    2.05
  -1   2   3   37.75    2.07
  -1   2   3   33.43    2.09
  -1   2   3   36.49    2.05
   0  -2  -3   10.81    0.70
   0  -2  -3   12.63    0.71
   0  -2  -3   11.26    0.68
   0   2   3   10.84    0.67
   0   2   3   11.04    0.69
   0   2   3   10.21    0.63
   0   2   3   10.01    0.66
  -1  -2  -3   55.86    3.35
  -1  -2  -3   59.66    3.34
   1   2   3   59.98    3.34
   1   2   3   59.41    3.30
   1   2   3   62.25    3.33
  -2  -2  -3   -0.12    0.06
  -2  -2  -3   -0.20    0.05
  -2  -2  -3    0.06    0.07
  -2  -2  -3   -0.20    0.05
   2   2   3   -0.28    0.03
   2   2   3   -0.22    0.03
   2   2   3   -0.12    0.04
   2   2   3   -0.27    0.05
   2   2   3    0.25    0.09
  -3  -2  -3  515.22   28.06
  -3  -2  -3  483.38   28.11
  -3  -2  -3  445.81   28.22
   3   2   3  508.53   27.54
   3   2   3  519.71   27.74
   3   2   3  472.43   28.07
  -4  -2  -3   60.47    3.46
  -4  -2  -3   64.20    3.51
  -4  -2  -3   61.80    3.50
   4   2   3   63.16    3.51
   4   2   3   62.46    3.45
   4   2   3   61.39    3.46
   4   2   3   59.50    3.50
  -5  -2  -3    0.71    0.15
  -5  -2  -3    0.66    0.09
  -5  -2  -3    1.05    0.18
  -5  -2  -3    0.76    0.12
   5   2   3    0.69    0.14
   5   2   3    1.07    0.12
   5   2   3    0.82    0.15
   5   2   3    0.74    0.12
  -6  -2  -3   54.92    2.99
  -6  -2  -3   46.17    2.99
  -6  -2  -3   51.17    2.93
  -6  -2  -3   51.63    2.90
   6   2   3   51.96    2.91
   6   2   3   52.27    2.94
   6   2   3   54.62    3.02
   6   2   3   50.94    2.98
  -7  -2  -3    2.80    0.37
  -7  -2  -3    2.12    0.20
  -7  -2  -3    2.16    0.25
   7   2   3    2.58    0.25
   7   2   3    1.95    0.25
   7   2   3    2.34    0.30
  -8  -2  -3  195.41   10.67
  -8  -2  -3  195.85   10.79
  -8  -2  -3  185.10   10.62
   8   2   3  191.16   10.64
   8   2   3  187.81   10.78
   8   2   3  194.38   10.68
   8   2   3  190.39   10.73
  -9  -2  -3    7.70    0.72
  -9  -2  -3    8.34    0.60
   9   2   3    7.45    0.56
   9   2   3    7.18    0.64
   9   2   3    7.65    0.61
 -10  -2  -3    0.00    0.15
 -10  -2  -3    0.20    0.27
  10   2   3    0.08    0.19
  10   2   3    0.18    0.20
  10   2   3    0.17    0.17
 -11  -2  -3    9.06    0.75
 -11  -2  -3    9.70    0.95
  11   2   3   10.76    0.75
  11   2   3    9.78    0.81
  11   2   3    9.34    0.82
 -12  -2  -3   16.70    1.36
 -12  -2  -3   16.35    1.13
  12   2   3   15.74    1.20
  12   2   3   14.93    1.18
 -13  -2  -3   30.70    2.14
  13   2   3   28.27    1.91
  13   2   3   27.46    1.93
 -14  -2  -3    0.27    0.44
 -14  -2  -3   -0.12    0.22
  14   2   3   -0.15    0.31
 -15  -2  -3    5.50    0.56
 -15  -2  -3    6.54    1.02
  12  -3  -3   -0.06    0.33
  11  -3  -3    0.23    0.31
  10  -3  -3   21.52    1.43
   9  -3  -3    1.77    0.55
   9  -3  -3    1.62    0.33
   8  -3  -3   39.58    2.37
   8  -3  -3   41.64    2.71
  -8   3   3   38.65    2.35
  -8   3   3   39.86    2.45
   7  -3  -3    7.72    0.86
   7  -3  -3    8.98    0.65
  -7   3   3    8.79    0.64
  -7   3   3    7.94    0.88
  -7   3   3    8.26    0.71
   6  -3  -3    6.66    0.59
   6  -3  -3    8.12    0.79
   6  -3  -3    5.76    0.50
   6  -3  -3    6.73    0.50
   6  -3  -3    5.29    0.47
  -6   3   3    7.73    0.49
  -6   3   3    6.93    0.73
  -6   3   3    5.49    0.55
  -6   3   3    6.32    0.50
   5  -3  -3   75.56    4.35
   5  -3  -3   75.67    4.26
   5  -3  -3   69.39    4.26
   5  -3  -3   74.81    4.29
   5  -3  -3   84.05    4.54
  -5   3   3   70.97    4.33
  -5   3   3   81.47    4.27
  -5   3   3   72.00    4.28
  -5   3   3   79.84    4.51
   4  -3  -3    6.60    0.55
   4  -3  -3    7.02    0.67
   4  -3  -3    7.51    0.49
   4  -3  -3    7.14    0.50
  -4   3   3    7.86    0.48
  -4   3   3    6.94    0.55
  -4   3   3    7.58    0.67
  -4   3   3    7.05    0.50
   3  -3  -3  282.72   16.07
   3  -3  -3  324.34   16.22
   3  -3  -3  286.30   16.21
   3  -3  -3  307.01   16.11
   3  -3  -3  289.42   16.05
  -3   3   3  284.44   16.10
  -3   3   3  283.39   16.06
  -3   3   3  286.35   16.21
  -3   3   3  271.62   16.04
   2  -3  -3   17.76    1.23
   2  -3  -3   19.21    1.12
   2  -3  -3   20.86    1.20
   2  -3  -3   19.72    1.12
  -2   3   3   18.48    1.09
  -2   3   3   18.77    1.15
  -2   3   3   19.39    1.12
   1  -3  -3    2.89    0.27
   1  -3  -3    2.34    0.18
   1  -3  -3    2.16    0.26
  -1   3   3    2.21    0.17
  -1   3   3    1.88    0.20
  -1   3   3    2.27    0.22
  -1   3   3    2.22    0.18
   0  -3  -3  152.00    8.67
   0  -3  -3  158.37    8.55
   0  -3  -3  169.01    8.55
   0   3   3  148.47    8.52
   0   3   3  153.69    8.46
   0   3   3  142.88    8.48
   0   3   3  149.42    8.49
  -1  -3  -3  190.97   10.52
  -1  -3  -3  177.73   10.51
  -1  -3  -3  183.58   10.52
  -1  -3  -3  185.12   10.52
   1   3   3  192.18   10.52
   1   3   3  188.59   10.48
   1   3   3  202.35   10.48
   1   3   3  188.00   10.52
   1   3   3  198.96   10.48
  -2  -3  -3  531.26   29.33
  -2  -3  -3  476.11   29.22
  -2  -3  -3  536.34   29.54
  -2  -3  -3  534.43   29.36
   2   3   3  533.28   29.16
   2   3   3  521.42   29.50
  -3  -3  -3    0.45    0.10
  -3  -3  -3    0.21    0.05
  -3  -3  -3    0.02    0.04
   3   3   3    0.18    0.08
   3   3   3    0.02    0.06
   3   3   3    0.03    0.06
  -4  -3  -3   11.15    0.74
  -4  -3  -3   11.74    0.74
  -4  -3  -3   12.81    0.78
   4   3   3   12.52    0.78
   4   3   3   12.40    0.71
   4   3   3   12.45    0.71
   4   3   3   11.81    0.71
  -5  -3  -3    0.88    0.16
  -5  -3  -3    0.34    0.11
  -5  -3  -3    0.81    0.15
   5   3   3    0.39    0.12
   5   3   3    0.32    0.08
   5   3   3    0.38    0.08
   5   3   3    0.51    0.09
   5   3   3    0.55    0.14
   5   3   3    0.44    0.08
  -6  -3  -3  159.42    9.53
  -6  -3  -3  157.34    9.53
   6   3   3  174.35    9.48
   6   3   3  172.88    9.55
   6   3   3  178.31    9.48
   6   3   3  182.34    9.46
  -7  -3  -3  162.33    8.59
  -7  -3  -3  148.50    8.60
  -7  -3  -3  153.25    8.69
   7   3   3  160.74    8.58
   7   3   3  153.22    8.68
   7   3   3  152.16    8.61
   7   3   3  151.70    8.61
  -8  -3  -3    3.94    0.44
  -8  -3  -3    3.72    0.35
  -8  -3  -3    4.49    0.34
   8   3   3    3.88    0.33
   8   3   3    4.29    0.47
   8   3   3    3.86    0.37
  -9  -3  -3   13.83    0.83
  -9  -3  -3   13.03    0.84
  -9  -3  -3   13.11    0.92
  -9  -3  -3   15.75    1.07
  -9  -3  -3   15.54    0.92
   9   3   3   14.17    0.95
   9   3   3   14.03    1.01
   9   3   3   14.19    0.90
 -10  -3  -3    0.32    0.16
 -10  -3  -3   -0.02    0.21
 -10  -3  -3    0.27    0.12
  10   3   3    0.22    0.17
  10   3   3   -0.09    0.17
  10   3   3   -0.04    0.19
 -11  -3  -3   43.11    2.70
 -11  -3  -3   40.21    2.41
 -11  -3  -3   44.69    2.49
  11   3   3   41.64    2.60
  11   3   3   40.86    2.53
 -12  -3  -3   30.92    1.89
 -12  -3  -3   32.48    1.98
 -12  -3  -3   34.44    2.24
  12   3   3   33.59    2.06
  12   3   3   31.93    2.10
 -13  -3  -3    9.17    0.99
 -13  -3  -3    9.28    0.72
  13   3   3    6.90    0.78
  13   3   3    8.08    0.83
 -14  -3  -3    8.35    1.03
  14   3   3    8.86    0.91
 -15  -3  -3    0.57    0.54
  15   3   3    1.32    0.46
  11  -4  -3    7.55    0.76
  10  -4  -3    4.06    0.52
   9  -4  -3   24.54    1.57
   9  -4  -3   24.54    1.96
   8  -4  -3    2.29    0.35
   8  -4  -3    2.76    0.64
  -8   4   3    1.90    0.31
  -8   4   3    1.74    0.40
   7  -4  -3    0.92    0.24
   7  -4  -3    2.25    0.53
  -7   4   3    1.44    0.32
  -7   4   3    1.33    0.25
   6  -4  -3   13.17    0.86
   6  -4  -3   12.84    1.10
  -6   4   3   11.71    0.92
  -6   4   3   13.52    0.86
   5  -4  -3   52.67    3.13
   5  -4  -3   54.72    2.86
   5  -4  -3   47.84    2.87
   5  -4  -3   49.28    2.87
   5  -4  -3   47.59    2.83
  -5   4   3   50.15    2.88
  -5   4   3   51.21    3.11
  -5   4   3   47.50    2.93
   4  -4  -3   71.30    4.39
   4  -4  -3   76.60    4.36
   4  -4  -3   75.74    4.61
   4  -4  -3   79.82    4.41
   4  -4  -3   84.46    4.48
   4  -4  -3   84.19    4.38
  -4   4   3   79.33    4.46
  -4   4   3   75.55    4.40
  -4   4   3   77.56    4.61
   3  -4  -3   14.64    1.05
   3  -4  -3   14.87    0.84
   3  -4  -3   13.63    0.87
   3  -4  -3   13.91    0.82
  -3   4   3   14.47    1.04
  -3   4   3   14.21    0.88
  -3   4   3   13.60    0.92
  -3   4   3   15.09    0.82
   2  -4  -3    1.00    0.22
   2  -4  -3    0.39    0.09
   2  -4  -3    0.66    0.17
  -2   4   3    0.23    0.11
  -2   4   3    0.75    0.11
   1  -4  -3    3.80    0.33
   1  -4  -3    3.12    0.33
  -1   4   3    3.70    0.29
  -1   4   3    3.52    0.25
  -1   4   3    3.45    0.29
   0  -4  -3  284.13   14.81
   0  -4  -3  268.19   14.84
   0  -4  -3  266.50   14.81
   0  -4  -3  268.17   14.75
   0   4   3  266.90   14.77
   0   4   3  267.72   14.77
   0   4   3  256.74   14.72
   0   4   3  266.28   14.79
   0   4   3  263.59   14.74
   0   4   3  262.54   14.86
  -1  -4  -3  106.52    5.89
  -1  -4  -3  108.04    5.92
  -1  -4  -3   96.71    5.91
  -1  -4  -3  101.33    5.90
   1   4   3  109.17    5.89
   1   4   3  111.96    5.87
   1   4   3  109.73    5.89
   1   4   3  107.60    5.86
   1   4   3  103.01    5.91
  -2  -4  -3   52.16    3.08
  -2  -4  -3   58.87    3.13
  -2  -4  -3   49.89    3.08
  -2  -4  -3   56.46    3.14
   2   4   3   58.66    3.13
   2   4   3   57.64    3.12
   2   4   3   56.29    3.13
  -3  -4  -3   10.80    0.66
   3   4   3    9.52    0.64
   3   4   3   10.02    0.66
   3   4   3   10.12    0.65
  -4  -4  -3   -0.05    0.04
  -4  -4  -3   -0.05    0.07
  -4  -4  -3    0.16    0.04
  -4  -4  -3    0.09    0.09
   4   4   3    0.03    0.08
   4   4   3    0.07    0.08
  -5  -4  -3  267.01   15.55
  -5  -4  -3  259.53   15.57
  -5  -4  -3  297.26   15.60
  -5  -4  -3  268.72   15.54
   5   4   3  298.96   15.50
   5   4   3  297.53   15.50
   5   4   3  273.73   15.58
   5   4   3  283.53   15.59
  -6  -4  -3   64.33    3.70
  -6  -4  -3   61.98    3.72
  -6  -4  -3   62.11    3.69
   6   4   3   65.11    3.73
   6   4   3   66.45    3.64
   6   4   3   70.14    3.64
  -7  -4  -3   41.84    2.49
  -7  -4  -3   43.42    2.51
  -7  -4  -3   42.38    2.51
   7   4   3   42.58    2.52
   7   4   3   42.33    2.43
   7   4   3   43.55    2.53
  -8  -4  -3    2.32    0.33
  -8  -4  -3    2.56    0.34
  -8  -4  -3    3.27    0.35
   8   4   3    2.57    0.37
   8   4   3    2.24    0.27
   8   4   3    2.31    0.22
   8   4   3    2.25    0.26
  -9  -4  -3    5.89    0.58
  -9  -4  -3    6.05    0.55
   9   4   3    6.78    0.58
   9   4   3    5.96    0.50
   9   4   3    6.02    0.50
 -10  -4  -3   48.03    2.86
 -10  -4  -3   43.61    2.72
 -10  -4  -3   50.78    2.71
 -10  -4  -3   49.41    2.92
  10   4   3   45.51    2.87
  10   4   3   48.20    2.79
 -11  -4  -3    3.63    0.55
 -11  -4  -3    4.11    0.36
  11   4   3    4.51    0.49
  11   4   3    4.07    0.54
 -12  -4  -3   39.87    2.64
 -12  -4  -3   43.48    2.40
  12   4   3   38.91    2.49
  12   4   3   40.58    2.57
 -13  -4  -3    4.10    0.40
 -13  -4  -3    3.60    0.66
  13   4   3    3.71    0.53
  13   4   3    2.39    0.49
 -14  -4  -3    0.38    0.18
 -14  -4  -3    0.12    0.39
  14   4   3    0.10    0.31
 -15  -4  -3    7.16    1.01
  15   4   3    7.99    0.88
 -16  -4  -3    0.35    0.53
  16   4   3    0.42    0.43
  11  -5  -3    7.94    0.80
  10  -5  -3   10.01    0.88
   9  -5  -3    0.94    0.30
   9  -5  -3    0.53    0.55
   8  -5  -3    5.03    0.79
   8  -5  -3    3.25    0.42
  -8   5   3    2.70    0.38
  -8   5   3    3.22    0.52
   7  -5  -3    0.36    0.21
   7  -5  -3    0.48    0.40
  -7   5   3    0.62    0.21
  -7   5   3    0.83    0.31
   6  -5  -3   32.96    1.99
   6  -5  -3   34.97    2.30
  -6   5   3   33.78    1.99
  -6   5   3   32.20    2.07
   5  -5  -3    9.58    0.65
   5  -5  -3    9.54    0.89
  -5   5   3    8.70    0.72
  -5   5   3    9.02    0.65
   4  -5  -3    6.55    0.69
   4  -5  -3    7.03    0.50
  -4   5   3    6.62    0.50
  -4   5   3    6.88    0.57
   3  -5  -3   11.57    0.82
   3  -5  -3    9.16    0.60
  -3   5   3    8.28    0.60
  -3   5   3   10.50    0.80
  -3   5   3    8.09    0.65
   2  -5  -3    2.41    0.35
   2  -5  -3    2.96    0.34
  -2   5   3    2.21    0.21
  -2   5   3    2.45    0.28
   1  -5  -3  150.54    8.72
   1  -5  -3  175.19    8.71
  -1   5   3  153.64    8.64
  -1   5   3  152.79    8.60
  -1   5   3  145.31    8.64
   0  -5  -3   75.05    4.09
   0  -5  -3   68.42    4.07
   0  -5  -3   73.90    4.06
   0   5   3   74.14    4.01
   0   5   3   70.89    4.04
   0   5   3   68.21    4.01
   0   5   3   72.68    3.98
   0   5   3   70.71    3.97
   0   5   3   69.33    3.98
   0   5   3   73.89    3.97
  -1  -5  -3   83.81    5.09
  -1  -5  -3   91.25    5.10
  -1  -5  -3   85.32    5.08
   1   5   3   90.14    5.08
   1   5   3   98.15    5.04
   1   5   3   95.90    5.06
   1   5   3   91.35    5.06
   1   5   3   91.31    5.05
  -2  -5  -3    1.82    0.14
  -2  -5  -3    2.02    0.14
   2   5   3    2.24    0.19
   2   5   3    1.87    0.18
   2   5   3    1.78    0.19
  -3  -5  -3    1.04    0.15
   3   5   3    1.02    0.15
   3   5   3    1.30    0.17
   3   5   3    1.06    0.15
  -4  -5  -3  274.84   16.48
   4   5   3  308.05   16.50
   4   5   3  309.94   16.52
  -5  -5  -3    0.32    0.13
   5   5   3    0.39    0.13
   5   5   3   -0.04    0.09
  -6  -5  -3  127.82    6.96
  -6  -5  -3  116.63    7.01
  -6  -5  -3  115.36    6.93
   6   5   3  124.33    7.02
   6   5   3  132.97    6.91
   6   5   3  130.81    6.90
  -7  -5  -3    6.43    0.54
  -7  -5  -3    7.47    0.52
  -7  -5  -3    6.94    0.50
   7   5   3    6.90    0.45
   7   5   3    6.95    0.46
   7   5   3    6.79    0.57
  -8  -5  -3   30.21    1.82
  -8  -5  -3   29.87    1.85
  -8  -5  -3   28.17    1.80
   8   5   3   30.38    1.75
   8   5   3   28.82    1.85
   8   5   3   31.81    1.74
  -9  -5  -3  122.44    7.07
  -9  -5  -3  124.33    7.09
  -9  -5  -3  122.67    7.08
   9   5   3  127.80    6.99
   9   5   3  126.49    7.10
 -10  -5  -3   21.33    1.41
 -10  -5  -3   20.81    1.41
  10   5   3   21.11    1.32
  10   5   3   20.38    1.31
  10   5   3   21.33    1.43
 -11  -5  -3   44.50    2.70
 -11  -5  -3   43.50    2.67
  11   5   3   42.55    2.58
  11   5   3   43.90    2.68
  11   5   3   42.17    2.57
 -12  -5  -3    9.90    0.93
  12   5   3    9.89    0.80
  12   5   3   10.25    0.91
 -13  -5  -3    6.63    0.85
  13   5   3    6.55    0.69
  13   5   3    6.54    0.78
 -14  -5  -3    6.76    0.91
  14   5   3    7.52    0.78
 -15  -5  -3    9.09    1.07
  15   5   3    7.85    0.88
 -16  -5  -3   12.39    1.31
  16   5   3    9.35    1.04
  10  -6  -3   -0.20    0.30
  10  -6  -3   -0.33    0.52
   9  -6  -3    2.21    0.71
   9  -6  -3    1.58    0.38
   8  -6  -3    4.75    0.53
   8  -6  -3    5.02    0.86
  -8   6   3    4.63    0.50
  -8   6   3    4.33    0.62
   7  -6  -3   40.86    2.65
   7  -6  -3   39.09    2.26
  -7   6   3   35.61    2.25
  -7   6   3   35.35    2.34
   6  -6  -3    0.55    0.21
   6  -6  -3    0.25    0.35
  -6   6   3    0.35    0.26
  -6   6   3    0.56    0.21
   5  -6  -3   28.84    2.00
   5  -6  -3   29.65    1.72
  -5   6   3   27.90    1.72
  -5   6   3   28.50    1.81
   4  -6  -3    0.71    0.17
   4  -6  -3    0.21    0.27
  -4   6   3    0.89    0.18
  -4   6   3    0.93    0.25
   3  -6  -3   52.13    2.95
  -3   6   3   46.72    2.78
  -3   6   3   44.88    2.72
   2  -6  -3  111.15    6.57
   2  -6  -3  121.90    6.52
  -2   6   3  117.28    6.47
  -2   6   3  110.39    6.41
   1  -6  -3   10.25    0.75
   1  -6  -3    9.31    0.72
   1  -6  -3    8.72    0.71
   1  -6  -3   10.68    0.69
  -1   6   3    9.97    0.64
  -1   6   3    9.77    0.66
  -1   6   3    9.83    0.60
   0  -6  -3  104.86    5.53
   0  -6  -3   88.92    5.55
   0  -6  -3   89.50    5.55
   0  -6  -3   95.08    5.56
   0   6   3  101.85    5.51
   0   6   3   98.63    5.44
   0   6   3  100.49    5.44
   0   6   3  101.46    5.49
   0   6   3  100.50    5.50
   0   6   3  102.23    5.44
  -1  -6  -3   17.63    1.05
  -1  -6  -3   16.20    1.05
  -1  -6  -3   16.71    1.04
   1   6   3   17.14    1.03
   1   6   3   17.43    1.00
   1   6   3   17.24    1.00
   1   6   3   18.10    0.99
   1   6   3   15.99    1.00
  -2  -6  -3   63.09    3.49
  -2  -6  -3   59.98    3.49
   2   6   3   60.01    3.51
   2   6   3   61.91    3.46
   2   6   3   66.56    3.52
   2   6   3   62.01    3.52
   2   6   3   63.96    3.46
  -3  -6  -3  159.80    9.78
   3   6   3  187.82    9.80
   3   6   3  178.90    9.80
   3   6   3  178.52    9.79
  -4  -6  -3   62.83    3.89
   4   6   3   70.95    3.91
   4   6   3   72.88    3.92
  -5  -6  -3  103.75    6.60
   5   6   3  124.53    6.68
   5   6   3  125.49    6.63
  -6  -6  -3   -0.03    0.12
   6   6   3   -0.09    0.12
  -7  -6  -3   16.94    1.07
  -7  -6  -3   19.25    1.11
  -7  -6  -3   16.31    1.17
   7   6   3   18.42    1.05
   7   6   3   18.41    1.20
   7   6   3   18.22    1.04
   7   6   3   19.92    1.07
  -8  -6  -3   17.20    1.24
  -8  -6  -3   17.29    1.16
  -8  -6  -3   18.99    1.20
   8   6   3   20.35    1.12
   8   6   3   18.97    1.13
   8   6   3   18.62    1.26
   8   6   3   20.96    1.14
  -9  -6  -3   79.62    4.59
  -9  -6  -3   80.21    4.55
  -9  -6  -3   79.93    4.61
   9   6   3   78.56    4.49
   9   6   3   79.67    4.63
 -10  -6  -3   53.80    3.17
 -10  -6  -3   54.01    3.21
  10   6   3   53.50    3.09
  10   6   3   52.80    3.22
 -11  -6  -3    1.95    0.37
 -11  -6  -3    1.88    0.37
  11   6   3    1.58    0.28
  11   6   3    1.33    0.36
 -12  -6  -3    0.34    0.28
 -12  -6  -3    0.09    0.25
  12   6   3    0.07    0.26
  12   6   3   -0.01    0.20
  12   6   3    0.12    0.20
 -13  -6  -3    0.60    0.34
 -13  -6  -3    0.61    0.33
  13   6   3    0.72    0.31
  13   6   3    0.12    0.32
  13   6   3    0.30    0.27
 -14  -6  -3   28.34    1.98
  14   6   3   26.08    1.80
 -15  -6  -3    6.53    0.90
  15   6   3    6.36    0.77
 -16  -6  -3    0.38    0.47
  16   6   3    0.23    0.37
   9  -7  -3   11.70    1.42
   9  -7  -3    9.04    0.85
   8  -7  -3   14.89    1.03
   8  -7  -3   14.42    1.51
  -8   7   3   13.41    1.02
  -8   7   3   13.76    1.62
   7  -7  -3    6.50    0.58
   7  -7  -3    6.22    0.96
  -7   7   3    5.99    0.70
  -7   7   3    5.02    0.55
   6  -7  -3    9.13    1.05
   6  -7  -3   11.25    0.76
  -6   7   3   10.37    0.89
  -6   7   3    9.95    0.76
   5  -7  -3    0.02    0.37
   5  -7  -3    0.08    0.16
  -5   7   3    0.23    0.26
  -5   7   3    0.02    0.17
   4  -7  -3   26.29    1.69
  -4   7   3   21.51    1.37
  -4   7   3   20.45    1.45
   3  -7  -3   44.02    2.69
  -3   7   3   41.83    2.52
  -3   7   3   41.75    2.45
   2  -7  -3   56.06    3.31
   2  -7  -3   56.01    3.19
  -2   7   3   53.01    3.11
  -2   7   3   54.97    3.18
   1  -7  -3   29.67    1.65
   1  -7  -3   25.95    1.73
   1  -7  -3   25.14    1.70
   1  -7  -3   25.39    1.71
  -1   7   3   29.95    1.64
  -1   7   3   28.20    1.57
   0  -7  -3   10.20    0.80
   0  -7  -3   10.72    0.82
   0  -7  -3   12.55    0.76
   0  -7  -3   10.32    0.80
   0   7   3   11.73    0.68
   0   7   3   12.16    0.68
   0   7   3   12.41    0.76
   0   7   3   12.43    0.74
   0   7   3   12.10    0.74
  -1  -7  -3   22.29    1.30
  -1  -7  -3   22.51    1.30
   1   7   3   20.11    1.22
   1   7   3   20.48    1.24
   1   7   3   21.19    1.23
   1   7   3   21.74    1.26
   1   7   3   20.23    1.22
  -2  -7  -3    1.97    0.21
  -2  -7  -3    2.04    0.20
  -2  -7  -3    2.15    0.20
   2   7   3    2.28    0.17
   2   7   3    2.23    0.21
   2   7   3    2.40    0.22
   2   7   3    2.47    0.23
   2   7   3    2.44    0.18
  -3  -7  -3  131.97    8.11
   3   7   3  151.37    8.12
   3   7   3  144.75    8.13
   3   7   3  154.87    8.13
  -4  -7  -3   34.73    2.28
   4   7   3   41.52    2.29
   4   7   3   40.39    2.31
   4   7   3   41.65    2.31
  -5  -7  -3    4.97    0.44
   5   7   3    5.84    0.46
  -6  -7  -3   18.09    1.21
   6   7   3   20.26    1.24
  -7  -7  -3   -0.03    0.14
   7   7   3    0.09    0.05
   7   7   3   -0.03    0.05
   7   7   3    0.20    0.18
  -8  -7  -3  100.70    5.87
  -8  -7  -3   99.28    5.89
  -8  -7  -3  100.07    6.01
   8   7   3  102.98    6.03
   8   7   3  110.18    5.86
   8   7   3  116.93    5.88
   8   7   3  107.56    5.86
  -9  -7  -3   24.84    1.60
  -9  -7  -3   23.55    1.48
  -9  -7  -3   24.59    1.54
   9   7   3   26.09    1.64
   9   7   3   25.28    1.47
 -10  -7  -3    0.55    0.20
 -10  -7  -3    0.94    0.25
 -10  -7  -3    0.33    0.23
  10   7   3    0.37    0.26
  10   7   3    0.62    0.17
 -11  -7  -3    0.18    0.24
 -11  -7  -3    0.42    0.22
  11   7   3    0.05    0.26
  11   7   3    0.31    0.17
 -12  -7  -3    1.44    0.35
 -12  -7  -3    1.10    0.37
  12   7   3    0.85    0.34
  12   7   3    0.59    0.24
 -13  -7  -3   30.34    2.00
  13   7   3   31.85    1.90
  13   7   3   28.23    2.11
  13   7   3   28.65    1.88
 -14  -7  -3    2.37    0.52
  14   7   3    1.99    0.43
  14   7   3    2.46    0.45
 -15  -7  -3    2.65    0.59
  15   7   3    1.19    0.41
 -16  -7  -3   -0.03    0.40
  16   7   3    0.37    0.38
   8  -8  -3    7.64    1.18
   7  -8  -3    0.73    0.52
  -7   8   3    0.84    0.28
  -7   8   3    0.67    0.38
   6  -8  -3    0.25    0.44
  -6   8   3    0.17    0.33
  -6   8   3    0.11    0.21
   5  -8  -3   19.35    1.47
  -5   8   3   16.42    1.10
  -5   8   3   15.10    1.19
   4  -8  -3    0.65    0.38
  -4   8   3    0.14    0.24
  -4   8   3    0.31    0.18
   3  -8  -3   52.12    3.16
  -3   8   3   51.29    2.99
  -3   8   3   48.39    2.89
   2  -8  -3    4.53    0.60
  -2   8   3    4.44    0.37
  -2   8   3    3.81    0.44
   1  -8  -3    0.27    0.23
  -1   8   3    0.53    0.18
  -1   8   3    0.15    0.10
   0  -8  -3   66.50    3.65
   0  -8  -3   60.31    3.62
   0  -8  -3   60.92    3.53
   0  -8  -3   61.76    3.62
   0   8   3   61.96    3.48
   0   8   3   63.17    3.53
   0   8   3   61.61    3.54
  -1  -8  -3   10.77    0.77
  -1  -8  -3   11.72    0.79
   1   8   3   11.21    0.73
   1   8   3   11.52    0.69
   1   8   3   12.12    0.73
   1   8   3   11.31    0.69
   1   8   3   11.79    0.71
  -2  -8  -3  168.32    9.80
  -2  -8  -3  167.22    9.80
  -2  -8  -3  165.45    9.79
   2   8   3  172.87    9.80
   2   8   3  182.62    9.81
   2   8   3  183.15    9.77
   2   8   3  183.30    9.78
   2   8   3  189.61    9.81
  -3  -8  -3    3.35    0.30
   3   8   3    2.89    0.31
   3   8   3    3.67    0.32
   3   8   3    3.52    0.30
   3   8   3    3.01    0.21
   3   8   3    3.37    0.21
  -4  -8  -3    0.22    0.12
   4   8   3    0.32    0.13
   4   8   3    0.29    0.14
   4   8   3    0.02    0.11
  -5  -8  -3   29.55    1.83
   5   8   3   31.61    1.85
  -6  -8  -3   20.10    1.28
   6   8   3   20.05    1.29
  -7  -8  -3  102.26    5.96
   7   8   3  107.36    5.98
  -8  -8  -3   -0.04    0.18
   8   8   3    0.21    0.07
   8   8   3    0.15    0.08
   8   8   3    0.04    0.19
  -9  -8  -3   14.36    1.03
   9   8   3   14.12    0.87
   9   8   3   13.25    1.03
 -10  -8  -3    0.13    0.21
 -10  -8  -3    0.07    0.12
 -10  -8  -3    0.02    0.15
  10   8   3    0.04    0.23
  10   8   3    0.22    0.15
 -11  -8  -3   22.18    1.43
 -11  -8  -3   22.69    1.55
 -11  -8  -3   23.35    1.61
  11   8   3   21.97    1.40
  11   8   3   23.39    1.59
 -12  -8  -3   39.09    2.42
 -12  -8  -3   41.73    2.54
  12   8   3   37.46    2.52
  12   8   3   39.91    2.36
 -13  -8  -3    3.30    0.50
  13   8   3    2.86    0.43
 -14  -8  -3   13.87    1.11
  14   8   3   12.09    0.98
  14   8   3   11.77    0.99
 -15  -8  -3    1.66    0.48
  15   8   3    0.63    0.35
  15   8   3    1.22    0.38
 -16  -8  -3    6.16    0.87
  16   8   3    5.06    0.71
   7  -9  -3    0.75    0.60
  -7   9   3    0.28    0.39
   6  -9  -3   11.40    1.28
  -6   9   3    9.07    0.92
   5  -9  -3    4.89    0.81
  -5   9   3    4.70    0.49
  -5   9   3    4.46    0.60
   4  -9  -3   32.95    2.26
  -4   9   3   31.37    1.91
  -4   9   3   31.11    2.01
   3  -9  -3   -0.02    0.32
  -3   9   3    0.17    0.16
  -3   9   3    0.06    0.23
   2  -9  -3    0.06    0.26
  -2   9   3   -0.07    0.13
  -2   9   3   -0.10    0.19
   1  -9  -3    6.68    0.67
  -1   9   3    6.52    0.48
  -1   9   3    7.60    0.58
   0  -9  -3   49.21    2.74
   0   9   3   41.45    2.54
   0   9   3   45.34    2.62
  -1  -9  -3   73.82    4.33
  -1  -9  -3   69.85    4.31
   1   9   3   77.26    4.18
   1   9   3   78.21    4.25
   1   9   3   77.70    4.26
  -2  -9  -3    4.80    0.40
  -2  -9  -3    4.59    0.42
   2   9   3    5.49    0.38
   2   9   3    4.88    0.39
   2   9   3    5.94    0.40
   2   9   3    5.55    0.39
   2   9   3    5.06    0.42
  -3  -9  -3    5.35    0.48
   3   9   3    8.16    0.53
   3   9   3    7.50    0.50
   3   9   3    7.53    0.44
   3   9   3    5.94    0.49
   3   9   3    7.47    0.45
  -4  -9  -3    7.23    0.56
   4   9   3    7.20    0.53
   4   9   3    7.91    0.57
  -5  -9  -3  136.85    7.89
   5   9   3  139.94    7.89
   5   9   3  144.27    7.86
  -6  -9  -3   66.69    4.07
   6   9   3   74.95    4.10
  -7  -9  -3   23.35    1.50
   7   9   3   23.26    1.50
  -8  -9  -3   10.04    0.88
   8   9   3   12.74    0.70
   8   9   3   12.32    0.70
   8   9   3   11.94    0.91
  -9  -9  -3   -0.05    0.19
   9   9   3   -0.06    0.18
   9   9   3    0.06    0.13
   9   9   3    0.11    0.10
 -10  -9  -3   29.57    1.93
  10   9   3   30.75    1.76
  10   9   3   28.96    1.95
 -11  -9  -3   12.29    1.00
 -11  -9  -3   10.43    0.78
 -11  -9  -3   11.77    0.74
  11   9   3   11.82    0.97
  11   9   3   12.25    0.80
 -12  -9  -3   27.84    1.76
 -12  -9  -3   24.72    1.53
  12   9   3   22.71    1.71
  12   9   3   23.57    1.53
 -13  -9  -3    8.46    0.72
  13   9   3    7.29    0.68
 -14  -9  -3    0.13    0.27
  14   9   3    0.14    0.27
 -15  -9  -3    5.42    0.70
  15   9   3    5.13    0.63
  15   9   3    3.99    0.58
 -16  -9  -3    0.49    0.41
  16   9   3    0.05    0.34
  16   9   3   -0.08    0.32
   6 -10  -3   14.01    1.46
  -6  10   3   11.63    1.10
   5 -10  -3    7.12    1.03
  -5  10   3    6.66    0.77
   4 -10  -3    1.86    0.58
  -4  10   3    1.69    0.43
  -4  10   3    2.29    0.34
   3 -10  -3    0.08    0.34
  -3  10   3    0.05    0.25
  -3  10   3    0.04    0.17
   2 -10  -3    0.27    0.33
  -2  10   3   -0.08    0.23
  -2  10   3    0.01    0.15
   1 -10  -3   30.69    2.00
  -1  10   3   30.25    1.77
  -1  10   3   30.12    1.86
   0 -10  -3   10.38    0.86
   0  10   3   10.43    0.66
   0  10   3   10.00    0.75
  -1 -10  -3    8.37    0.73
  -1 -10  -3    8.77    0.76
   1  10   3   10.61    0.69
   1  10   3   10.14    0.58
  -2 -10  -3    0.85    0.21
  -2 -10  -3    0.75    0.17
   2  10   3    0.47    0.15
  -3 -10  -3    0.94    0.18
   3  10   3    1.02    0.18
   3  10   3    0.73    0.14
   3  10   3    0.70    0.17
  -4 -10  -3   47.03    2.94
   4  10   3   52.50    2.84
   4  10   3   51.99    2.95
   4  10   3   50.80    2.84
   4  10   3   51.63    2.92
  -5 -10  -3   19.39    1.36
   5  10   3   22.52    1.34
   5  10   3   23.24    1.39
  -6 -10  -3   45.97    2.92
   6  10   3   51.93    2.90
   6  10   3   51.05    2.94
  -7 -10  -3    1.18    0.28
   7  10   3    0.70    0.23
  -8 -10  -3    0.22    0.21
   8  10   3   -0.15    0.18
  -9 -10  -3   31.49    2.05
   9  10   3   33.70    1.85
   9  10   3   30.46    2.05
   9  10   3   32.98    1.88
 -10 -10  -3    0.06    0.21
  10  10   3    0.19    0.13
  10  10   3    0.08    0.22
 -11 -10  -3   38.42    2.43
  11  10   3   34.86    2.40
  11  10   3   39.21    2.21
  12  10   3    4.17    0.44
 -13 -10  -3    0.62    0.20
 -13 -10  -3    0.50    0.24
  13  10   3    0.94    0.28
 -14 -10  -3   10.48    0.81
  14  10   3    9.53    0.84
 -15 -10  -3    2.49    0.45
  15  10   3    2.16    0.45
 -16 -10  -3   10.92    0.98
  16  10   3    9.31    0.95
  16  10   3    9.56    0.93
   5 -11  -3    3.60    0.83
  -5  11   3    3.74    0.64
   4 -11  -3    1.13    0.54
  -4  11   3    0.59    0.38
   3 -11  -3    1.38    0.49
  -3  11   3    0.72    0.34
   2 -11  -3   28.22    1.94
  -2  11   3   26.07    1.63
  -2  11   3   26.75    1.75
   1 -11  -3    0.03    0.29
  -1  11   3    0.24    0.24
  -1  11   3    0.04    0.14
   0 -11  -3   19.62    1.45
   0  11   3   20.15    1.21
   0  11   3   20.48    1.30
  -1 -11  -3   -0.07    0.21
   1  11   3    0.19    0.20
   1  11   3    0.23    0.12
  -2 -11  -3   17.24    1.08
  -2 -11  -3   17.32    1.13
   2  11   3   16.68    0.97
   2  11   3   16.74    1.07
   3  11   3   45.94    2.63
  -4 -11  -3    4.39    0.42
   4  11   3    4.53    0.43
   4  11   3    4.33    0.34
  -5 -11  -3   33.67    2.28
   5  11   3   40.50    2.17
   5  11   3   38.90    2.16
   5  11   3   39.51    2.31
   5  11   3   39.25    2.26
  -6 -11  -3    0.40    0.21
   6  11   3    0.66    0.24
   6  11   3    0.84    0.21
  -7 -11  -3    1.49    0.31
   7  11   3    1.15    0.26
   7  11   3    0.90    0.27
  -8 -11  -3   23.69    1.55
   8  11   3   22.41    1.53
  -9 -11  -3   11.42    0.98
   9  11   3   13.27    0.76
   9  11   3   12.51    1.00
 -10 -11  -3   35.71    2.39
  10  11   3   35.21    2.38
  10  11   3   40.53    2.17
 -11 -11  -3    0.15    0.29
  11  11   3   -0.23    0.23
  11  11   3    0.04    0.15
  12  11   3    0.31    0.19
  13  11   3    0.83    0.28
  14  11   3   13.74    1.03
  15  11   3   10.78    0.93
   4 -12  -3    7.75    1.10
  -4  12   3    5.80    0.77
   3 -12  -3   12.74    1.27
  -3  12   3   10.28    1.02
   2 -12  -3    6.32    0.89
  -2  12   3    5.29    0.66
   1 -12  -3   14.49    1.30
  -1  12   3   16.22    1.13
  -1  12   3   14.86    0.98
   0 -12  -3   -0.27    0.28
   0  12   3   -0.14    0.23
   0  12   3   -0.17    0.13
  -1 -12  -3    7.67    0.74
   1  12   3    6.25    0.47
   1  12   3    6.24    0.58
  -2 -12  -3   16.67    1.09
  -2 -12  -3   15.51    1.02
   2  12   3   15.69    0.93
   2  12   3   15.60    1.03
   3  12   3   33.19    1.95
   4  12   3   31.96    1.86
   5  12   3    9.70    0.62
  -6 -12  -3    0.69    0.23
   6  12   3    0.22    0.21
   6  12   3    0.45    0.10
  -7 -12  -3    0.67    0.27
   7  12   3    1.12    0.13
   7  12   3    1.19    0.12
   7  12   3    1.12    0.26
   7  12   3    1.19    0.31
  -8 -12  -3   37.86    2.61
   8  12   3   40.21    2.61
   8  12   3   46.91    2.40
   8  12   3   43.44    2.39
  -9 -12  -3   22.40    1.62
   9  12   3   23.09    1.63
   9  12   3   25.05    1.37
 -10 -12  -3    4.14    0.60
  10  12   3    4.93    0.39
  10  12   3    3.53    0.57
  11  12   3    0.63    0.19
  12  12   3   -0.01    0.19
  13  12   3   17.34    1.17
  14  12   3    4.75    0.54
  15  12   3    0.65    0.34
   3 -13  -3    6.95    1.08
  -3  13   3    6.45    0.77
   2 -13  -3    2.89    0.69
  -2  13   3    2.49    0.52
   1 -13  -3    0.09    0.40
  -1  13   3   -0.23    0.30
   0 -13  -3    9.48    0.92
   0  13   3    6.20    0.65
   0  13   3    6.96    0.71
  -1 -13  -3    0.50    0.32
   1  13   3    0.15    0.24
   1  13   3    0.32    0.15
  -2 -13  -3   29.54    1.70
   2  13   3   24.48    1.56
   2  13   3   27.44    1.68
   3  13   3    6.05    0.53
   4  13   3    1.68    0.25
   5  13   3   11.43    0.74
   6  13   3    0.54    0.14
  -7 -13  -3   30.11    2.00
   7  13   3   30.13    1.99
   7  13   3   33.31    1.80
  -8 -13  -3    1.62    0.38
   8  13   3    1.97    0.19
   8  13   3    2.06    0.41
  -9 -13  -3    6.93    0.76
   9  13   3    8.19    0.50
   9  13   3    5.98    0.73
 -10 -13  -3    1.46    0.43
  10  13   3    0.85    0.37
  10  13   3    1.57    0.22
  11  13   3    1.44    0.25
  12  13   3   17.94    1.17
  13  13   3    0.08    0.21
  14  13   3    6.03    0.61
   1 -14  -3    3.58    0.73
  -1  14   3    2.49    0.51
   0 -14  -3    2.10    0.57
   0  14   3    1.54    0.40
  -1 -14  -3   22.50    1.56
   1  14   3   20.36    1.44
   2  14   3    0.06    0.14
   2  14   3    0.46    0.26
   3  14   3    3.42    0.42
   3  14   3    3.44    0.32
   4  14   3    0.75    0.23
   5  14   3    7.74    0.58
   6  14   3   26.86    1.59
   7  14   3    2.80    0.28
   8  14   3   10.42    0.66
  -9 -14  -3   -0.19    0.26
   9  14   3    0.21    0.14
   9  14   3   -0.05    0.27
  10  14   3   12.72    0.82
  11  14   3   14.95    0.98
  12  14   3    5.13    0.51
  13  14   3    5.17    0.54
  14  14   3    0.21    0.26
  -1 -15  -3    2.10    0.46
   1  15   3    1.28    0.40
   2  15   3    2.05    0.40
   3  15   3    1.33    0.32
   3  15   3    1.13    0.24
   4  15   3   10.74    0.81
   5  15   3    7.59    0.62
   6  15   3    5.38    0.48
   7  15   3    0.55    0.19
   8  15   3    1.06    0.20
   9  15   3    7.52    0.55
  10  15   3    2.17    0.29
  11  15   3   11.70    0.82
  12  15   3    0.96    0.27
   4  16   3    0.15    0.24
   5  16   3    8.64    0.71
   6  16   3    0.18    0.21
   7  16   3    0.10    0.19
   8  16   3    6.48    0.54
   9  16   3    0.15    0.19
  10  16   3    9.95    0.72
  11  16   3    0.60    0.24
   9  14  -4    0.22    0.37
   8  14  -4    0.82    0.37
  -8 -14   4    0.30    0.24
   7  14  -4    6.16    0.69
  -7 -14   4    6.08    0.67
   6  14  -4    3.00    0.48
  -6 -14   4    3.09    0.53
   5  14  -4    6.63    0.69
  -5 -14   4    7.16    0.88
   4  14  -4    0.31    0.33
  -4 -14   4    0.58    0.47
   3  14  -4    1.16    0.40
  -3 -14   4    1.51    0.60
   2  14  -4    4.46    0.57
  -2 -14   4    4.83    0.93
  11  13  -4    4.29    0.63
 -11 -13   4    4.55    0.59
  10  13  -4    0.04    0.32
 -10 -13   4    0.05    0.26
   9  13  -4    0.51    0.33
  -9 -13   4    0.13    0.26
   8  13  -4   11.91    0.94
  -8 -13   4   10.31    0.94
   7  13  -4   -0.17    0.27
  -7 -13   4    0.33    0.31
   6  13  -4   14.54    1.06
  -6 -13   4   13.89    1.20
   5  13  -4    0.64    0.31
  -5 -13   4    0.88    0.43
   4  13  -4    0.26    0.28
  -4 -13   4    0.24    0.40
   3  13  -4    9.27    0.81
  -3 -13   4    8.95    1.11
   2  13  -4    1.46    0.36
  -2 -13   4    1.08    0.59
   1  13  -4   19.98    1.45
  -1 -13   4   23.84    1.93
   0  13  -4    0.42    0.32
   0 -13   4    0.62    0.57
  -1  13  -4    0.04    0.31
   1 -13   4    0.27    0.55
  12  12  -4    9.99    1.01
 -12 -12   4   10.48    1.07
  11  12  -4    1.01    0.38
 -11 -12   4    0.71    0.39
  10  12  -4    3.39    0.51
 -10 -12   4    2.63    0.51
   9  12  -4    6.28    0.69
  -9 -12   4    7.29    0.79
   8  12  -4    4.36    0.54
  -8 -12   4    4.65    0.64
   7  12  -4   15.27    1.08
  -7 -12   4   13.77    1.19
  -7 -12   4   15.47    1.21
   6  12  -4    0.30    0.26
  -6 -12   4    0.29    0.33
  -6 -12   4    0.37    0.38
   5  12  -4    0.61    0.26
  -5 -12   4   -0.13    0.31
  -5 -12   4    0.45    0.38
   4  12  -4    3.52    0.45
  -4 -12   4    4.02    0.69
  -4 -12   4    3.66    0.70
   3  12  -4   15.56    1.09
  -3 -12   4   15.53    1.40
   2  12  -4   11.81    0.93
  -2 -12   4   14.32    1.33
   1  12  -4    2.26    0.38
  -1 -12   4    1.52    0.59
   0  12  -4    0.29    0.28
   0 -12   4    0.13    0.46
  -1  12  -4    0.95    0.34
   1 -12   4    0.82    0.56
  -2  12  -4   10.51    0.93
   2 -12   4   11.41    1.35
  -3  12  -4    5.25    0.67
   3 -12   4    7.82    1.19
  13  11  -4    3.49    0.65
 -13 -11   4    4.40    0.78
  12  11  -4    0.57    0.38
 -12 -11   4    0.62    0.42
  11  11  -4    0.48    0.35
 -11 -11   4    0.44    0.36
  10  11  -4    0.29    0.31
 -10 -11   4    0.70    0.38
   9  11  -4   15.07    1.12
  -9 -11   4   15.87    1.26
   8  11  -4    5.74    0.61
  -8 -11   4    6.62    0.76
   7  11  -4    3.76    0.47
  -7 -11   4    3.89    0.59
  -7 -11   4    4.23    0.74
  -7 -11   4    3.74    0.59
   6  11  -4    0.25    0.23
  -6 -11   4    0.23    0.30
  -6 -11   4    0.01    0.32
   5  11  -4    0.26    0.21
  -5 -11   4    0.09    0.31
  -5 -11   4    0.38    0.32
   4  11  -4   23.47    1.43
  -4 -11   4   21.91    1.67
  -4 -11   4   21.81    1.67
   3  11  -4   10.49    0.81
  -3 -11   4   11.91    1.10
  -3 -11   4   10.40    1.00
   2  11  -4    3.96    0.46
  -2 -11   4    5.19    0.79
   1  11  -4    1.55    0.32
  -1 -11   4    1.29    0.51
   0  11  -4    0.39    0.25
   0 -11   4    0.84    0.48
  -1  11  -4   19.53    1.35
   1 -11   4   21.10    1.72
  -2  11  -4    1.95    0.39
   2 -11   4    2.53    0.67
  -3  11  -4    8.04    0.81
   3 -11   4   10.10    1.27
  -4  11  -4    0.09    0.32
   4 -11   4    0.39    0.56
  -5  11  -4   -0.05    0.32
   5 -11   4    0.26    0.56
  13  10  -4    0.24    0.39
 -13 -10   4    0.03    0.41
  12  10  -4    2.18    0.50
 -12 -10   4    2.99    0.64
  11  10  -4    0.83    0.37
 -11 -10   4    0.17    0.35
  10  10  -4   15.61    1.22
 -10 -10   4   19.40    1.44
   9  10  -4    1.80    0.37
  -9 -10   4    2.30    0.50
   8  10  -4    3.12    0.42
  -8 -10   4    3.15    0.61
  -8 -10   4    3.11    0.55
   7  10  -4    1.67    0.32
  -7 -10   4    1.40    0.47
  -7 -10   4    1.33    0.40
  -7 -10   4    1.34    0.39
   6  10  -4    9.93    0.73
  -6 -10   4    8.36    0.91
  -6 -10   4    9.09    0.89
   5  10  -4   31.17    1.86
  -5 -10   4   29.80    2.05
  -5 -10   4   31.20    2.13
   4  10  -4    0.47    0.21
  -4 -10   4    0.60    0.32
  -4 -10   4    0.81    0.37
   3  10  -4   22.51    1.43
  -3 -10   4   24.91    1.68
  -3 -10   4   21.87    1.66
   2  10  -4    0.30    0.20
  -2 -10   4    0.43    0.35
  -2 -10   4    0.71    0.33
   1  10  -4   10.03    0.73
  -1 -10   4    8.95    0.86
  -1 -10   4    9.42    0.99
   0  10  -4   21.91    1.48
   0 -10   4   26.14    1.83
  -1  10  -4    2.21    0.36
   1 -10   4    2.69    0.62
  -2  10  -4   18.75    1.35
   2 -10   4   23.40    1.75
  -3  10  -4    0.34    0.28
   3 -10   4    1.36    0.53
  -4  10  -4    4.17    0.55
   4 -10   4    4.77    0.86
  -5  10  -4   11.63    0.99
   5 -10   4   11.34    1.32
  -6  10  -4    4.51    0.62
   6 -10   4    5.05    0.93
  14   9  -4   -0.07    0.40
 -14  -9   4   -0.03    0.49
  13   9  -4   -0.22    0.36
 -13  -9   4   -0.14    0.40
  12   9  -4    8.29    0.84
 -12  -9   4    7.31    0.99
  11   9  -4   13.42    1.13
 -11  -9   4   15.46    1.32
  10   9  -4    1.54    0.37
 -10  -9   4    1.92    0.49
   9   9  -4    7.42    0.75
  -9  -9   4   10.17    0.98
  -9  -9   4    9.86    0.95
   8   9  -4   -0.19    0.19
  -8  -9   4   -0.10    0.27
  -8  -9   4    0.12    0.26
   7   9  -4   21.90    1.44
  -7  -9   4   22.46    1.62
  -7  -9   4   21.55    1.67
  -7  -9   4   24.71    1.63
   6   9  -4   39.87    2.35
  -6  -9   4   40.12    2.55
  -6  -9   4   39.27    2.61
   5   9  -4    6.05    0.53
  -5  -9   4    6.27    0.70
  -5  -9   4    7.09    0.82
   4   9  -4   13.99    0.94
  -4  -9   4   13.97    1.13
  -4  -9   4   14.84    1.17
   3   9  -4   -0.03    0.16
  -3  -9   4   -0.03    0.22
  -3  -9   4   -0.02    0.22
   2   9  -4   36.38    2.15
  -2  -9   4   36.19    2.40
  -2  -9   4   36.79    2.35
   1   9  -4   25.49    1.56
  -1  -9   4   27.01    1.83
  -1  -9   4   23.88    1.71
   0   9  -4   25.64    1.62
   0  -9   4   27.61    1.80
   0  -9   4   26.75    1.89
  -1   9  -4    9.84    0.79
   1  -9   4   12.32    1.08
  -2   9  -4    1.43    0.31
   2  -9   4    1.49    0.50
  -3   9  -4    6.47    0.62
   3  -9   4    5.86    0.86
  -4   9  -4    0.57    0.29
   4  -9   4    0.57    0.44
  -5   9  -4   17.90    1.26
   5  -9   4   16.76    1.53
  -6   9  -4    3.36    0.52
   6  -9   4    2.46    0.33
   6  -9   4    4.91    0.85
   7  -9   4    1.86    0.68
   7  -9   4    0.97    0.27
  14   8  -4    0.38    0.43
 -14  -8   4    0.84    0.57
  13   8  -4   11.82    1.09
 -13  -8   4   12.83    1.34
  12   8  -4    4.66    0.65
 -12  -8   4    5.29    0.84
  11   8  -4    6.26    0.70
 -11  -8   4    5.63    0.83
  10   8  -4    3.20    0.49
 -10  -8   4    3.57    0.64
   9   8  -4    0.00    0.21
  -9  -8   4    0.00    0.27
  -9  -8   4   -0.18    0.31
   8   8  -4   14.50    1.02
  -8  -8   4   15.48    1.22
  -8  -8   4   14.26    1.23
   7   8  -4    2.33    0.34
  -7  -8   4    2.13    0.47
  -7  -8   4    2.31    0.46
  -7  -8   4    2.75    0.49
   6   8  -4   39.05    2.35
  -6  -8   4   43.44    2.61
  -6  -8   4   38.05    2.52
   5   8  -4    2.63    0.33
  -5  -8   4    3.41    0.55
  -5  -8   4    4.04    0.55
   4   8  -4    4.12    0.41
  -4  -8   4    4.81    0.64
  -4  -8   4    5.18    0.59
   3   8  -4   22.89    1.35
  -3  -8   4   23.10    1.55
  -3  -8   4   20.36    1.53
   2   8  -4    0.03    0.14
  -2  -8   4    0.17    0.23
  -2  -8   4    0.00    0.24
   1   8  -4   76.97    4.32
  -1  -8   4   75.54    4.55
  -1  -8   4   76.03    4.51
   0   8  -4    5.80    0.51
   0  -8   4    6.54    0.73
   0  -8   4    6.73    0.67
  -1   8  -4    0.39    0.18
   1  -8   4    0.38    0.24
   1  -8   4    0.57    0.32
  -2   8  -4   16.98    1.12
   2  -8   4   16.85    1.24
   2  -8   4   16.77    1.34
  -3   8  -4    3.22    0.41
   3  -8   4    2.99    0.30
   3  -8   4    4.66    0.68
  -4   8  -4   38.56    2.40
   4  -8   4   36.54    2.31
   4  -8   4   46.10    2.72
  -5   8  -4    0.93    0.32
   5  -8   4    0.90    0.45
   5  -8   4    0.65    0.22
  -6   8  -4    0.25    0.29
   6  -8   4    0.75    0.46
   6  -8   4    0.31    0.23
  -7   8  -4    2.96    0.51
   7  -8   4    2.16    0.66
   7  -8   4    1.77    0.38
   8  -8   4    2.26    0.70
   8  -8   4    2.24    0.43
  14   7  -4    6.42    0.85
 -14  -7   4    8.88    1.22
  13   7  -4   -0.09    0.35
 -13  -7   4    0.06    0.43
  12   7  -4    9.82    0.95
 -12  -7   4   11.31    1.21
  11   7  -4    2.49    0.47
 -11  -7   4    2.63    0.61
  10   7  -4    1.15    0.34
 -10  -7   4    2.37    0.53
 -10  -7   4    2.10    0.51
   9   7  -4   23.95    1.63
  -9  -7   4   25.10    1.82
  -9  -7   4   28.02    1.85
   8   7  -4    2.17    0.34
  -8  -7   4    2.70    0.50
  -8  -7   4    3.33    0.55
   7   7  -4   58.63    3.50
  -7  -7   4   62.06    3.69
  -7  -7   4   61.02    3.70
  -7  -7   4   61.08    3.71
   6   7  -4    4.06    0.41
  -6  -7   4    4.42    0.62
  -6  -7   4    3.54    0.52
   5   7  -4    1.93    0.27
  -5  -7   4    2.11    0.41
  -5  -7   4    1.85    0.41
   4   7  -4   32.40    2.07
   4   7  -4   35.79    2.04
  -4  -7   4   36.17    2.24
  -4  -7   4   35.40    2.22
   3   7  -4   24.29    1.37
   3   7  -4   24.24    1.36
   3   7  -4   21.35    1.36
  -3  -7   4   20.87    1.53
  -3  -7   4   21.85    1.54
   2   7  -4   97.26    5.54
   2   7  -4   96.32    5.55
   2   7  -4  100.19    5.51
  -2  -7   4  101.11    5.75
  -2  -7   4   98.28    5.73
   1   7  -4    0.11    0.12
   1   7  -4    0.17    0.12
  -1  -7   4    0.39    0.23
  -1  -7   4    0.21    0.21
   0   7  -4    0.69    0.19
   0   7  -4    1.08    0.20
   0  -7   4    0.78    0.29
   0  -7   4    0.56    0.25
  -1   7  -4    2.80    0.32
  -1   7  -4    2.82    0.32
   1  -7   4    2.83    0.44
   1  -7   4    2.14    0.20
   1  -7   4    2.56    0.47
   1  -7   4    2.19    0.20
  -2   7  -4   46.00    2.49
   2  -7   4   39.22    2.60
   2  -7   4   40.56    2.42
   2  -7   4   43.27    2.68
  -3   7  -4   52.22    2.91
   3  -7   4   47.61    2.85
   3  -7   4   46.05    3.00
   3  -7   4   52.78    3.13
  -4   7  -4    1.16    0.28
   4  -7   4    0.91    0.38
   4  -7   4    0.82    0.22
  -5   7  -4    3.44    0.45
   5  -7   4    4.37    0.70
   5  -7   4    3.00    0.40
  -6   7  -4    0.19    0.26
   6  -7   4   -0.12    0.20
   6  -7   4    0.09    0.34
  -7   7  -4   20.04    1.37
   7  -7   4   17.51    1.31
   7  -7   4   21.26    1.66
   8  -7   4    9.43    1.11
   8  -7   4    8.63    0.82
   9  -7   4    4.89    0.63
   9  -7   4    5.42    0.95
  14   6  -4    1.79    0.54
 -14  -6   4    3.46    0.85
  13   6  -4   10.27    1.06
 -13  -6   4   13.05    1.39
  12   6  -4    0.44    0.34
 -12  -6   4    0.08    0.43
  11   6  -4    0.58    0.33
 -11  -6   4    1.55    0.51
 -11  -6   4    0.62    0.44
  10   6  -4    6.89    0.76
 -10  -6   4    9.75    0.91
 -10  -6   4   10.73    1.01
   9   6  -4   35.56    2.52
  -9  -6   4   47.36    2.74
  -9  -6   4   44.59    2.76
   8   6  -4   37.80    2.40
  -8  -6   4   40.95    2.60
  -8  -6   4   41.48    2.57
   7   6  -4    4.14    0.45
  -7  -6   4    4.51    0.61
  -7  -6   4    4.75    0.63
   6   6  -4    1.53    0.25
   6   6  -4    1.44    0.25
  -6  -6   4    1.33    0.34
  -6  -6   4    1.33    0.32
  -6  -6   4    1.39    0.35
   5   6  -4    0.44    0.10
   5   6  -4    0.24    0.15
   5   6  -4    0.32    0.15
   5   6  -4    0.16    0.10
  -5  -6   4    0.20    0.21
  -5  -6   4    0.21    0.24
   4   6  -4  122.28    7.05
   4   6  -4  127.41    7.08
   4   6  -4  138.64    7.03
   4   6  -4  133.06    7.09
  -4  -6   4  126.29    7.24
  -4  -6   4  130.07    7.26
  -4  -6   4  107.66    7.23
   3   6  -4   59.61    3.35
   3   6  -4   62.56    3.30
   3   6  -4   59.11    3.34
  -3  -6   4   58.27    3.51
  -3  -6   4   59.78    3.51
  -3  -6   4   52.99    3.49
   2   6  -4   17.99    1.05
   2   6  -4   17.49    1.10
   2   6  -4   17.82    1.09
   2   6  -4   18.04    1.07
  -2  -6   4   17.32    1.25
  -2  -6   4   19.19    1.27
   1   6  -4    3.44    0.32
   1   6  -4    3.10    0.27
   1   6  -4    3.35    0.27
   1   6  -4    3.52    0.33
  -1  -6   4    4.84    0.53
  -1  -6   4    4.58    0.49
   0   6  -4    1.67    0.19
   0   6  -4    1.84    0.15
   0   6  -4    1.86    0.25
   0   6  -4    1.62    0.22
   0  -6   4    2.20    0.38
   0  -6   4    1.65    0.17
   0  -6   4    2.13    0.37
   0  -6   4    1.54    0.17
  -1   6  -4   76.12    4.21
  -1   6  -4   78.31    4.18
   1  -6   4   78.51    4.38
   1  -6   4   64.29    4.15
   1  -6   4   73.43    4.14
   1  -6   4   72.79    4.33
  -2   6  -4   22.80    1.42
  -2   6  -4   25.19    1.46
   2  -6   4   21.96    1.56
   2  -6   4   23.33    1.59
   2  -6   4   23.40    1.40
  -3   6  -4   22.53    1.29
  -3   6  -4   19.12    1.24
   3  -6   4   17.49    1.20
   3  -6   4   17.84    1.36
   3  -6   4   21.57    1.44
  -4   6  -4    1.20    0.25
  -4   6  -4    1.08    0.26
   4  -6   4    0.86    0.28
   4  -6   4    0.99    0.22
   4  -6   4    1.55    0.41
  -5   6  -4    5.29    0.54
  -5   6  -4    4.37    0.49
   5  -6   4    4.58    0.49
   5  -6   4    4.92    0.68
  -6   6  -4   30.38    1.89
  -6   6  -4   30.36    1.93
   6  -6   4   30.59    2.10
   6  -6   4   29.99    1.88
  -7   6  -4    3.18    0.46
  -7   6  -4    3.62    0.51
   7  -6   4    3.00    0.46
   7  -6   4    3.31    0.64
   8  -6   4   22.30    1.71
   8  -6   4   19.87    1.44
   9  -6   4    0.57    0.33
   9  -6   4    0.72    0.46
  10  -6   4    0.47    0.37
  14   5  -4    4.29    0.72
 -14  -5   4    5.51    1.02
  13   5  -4   -0.42    0.33
 -13  -5   4   -0.08    0.48
  12   5  -4    0.55    0.37
 -12  -5   4    1.32    0.56
  11   5  -4    0.09    0.29
 -11  -5   4   -0.12    0.36
 -11  -5   4   -0.26    0.30
  10   5  -4   28.74    2.07
 -10  -5   4   36.47    2.34
 -10  -5   4   34.89    2.23
   9   5  -4    5.35    0.58
  -9  -5   4    6.35    0.74
  -9  -5   4    6.34    0.77
   8   5  -4    2.24    0.37
  -8  -5   4    1.92    0.45
  -8  -5   4    2.05    0.41
   7   5  -4    3.40    0.31
   7   5  -4    3.05    0.39
   7   5  -4    4.03    0.43
  -7  -5   4    2.74    0.47
  -7  -5   4    3.37    0.49
  -7  -5   4    2.72    0.37
   6   5  -4    0.34    0.10
   6   5  -4    0.30    0.16
   6   5  -4    0.34    0.17
   6   5  -4    0.39    0.12
  -6  -5   4    0.25    0.22
  -6  -5   4    0.83    0.27
  -6  -5   4    0.43    0.15
  -6  -5   4    0.51    0.25
   5   5  -4  171.68    9.07
   5   5  -4  157.71    9.13
   5   5  -4  165.93    9.15
   5   5  -4  166.84    9.09
  -5  -5   4  145.30    9.12
  -5  -5   4  165.90    9.29
  -5  -5   4  172.53    9.29
   4   5  -4    4.76    0.40
   4   5  -4    4.49    0.35
   4   5  -4    4.97    0.41
   4   5  -4    5.19    0.34
  -4  -5   4    4.78    0.51
  -4  -5   4    5.16    0.52
  -4  -5   4    4.87    0.39
   3   5  -4   20.33    1.24
   3   5  -4   24.79    1.23
   3   5  -4   20.24    1.26
   3   5  -4   20.75    1.27
  -3  -5   4   19.23    1.38
  -3  -5   4   20.17    1.39
   2   5  -4    1.54    0.20
   2   5  -4    1.73    0.20
   2   5  -4    1.79    0.22
   2   5  -4    1.86    0.18
  -2  -5   4    1.30    0.29
  -2  -5   4    1.41    0.29
  -2  -5   4    1.46    0.14
  -2  -5   4    1.61    0.13
   1   5  -4   14.61    0.82
   1   5  -4   14.74    0.83
   1   5  -4   13.50    0.86
   1   5  -4   13.98    0.85
  -1  -5   4   13.30    0.97
  -1  -5   4   13.19    0.97
  -1  -5   4   12.01    0.80
  -1  -5   4   13.30    0.80
   0   5  -4  104.19    5.34
   0   5  -4   97.52    5.38
   0   5  -4   95.61    5.39
   0   5  -4  101.10    5.36
   0  -5   4   90.67    5.51
   0  -5   4   90.80    5.51
   0  -5   4   90.51    5.35
  -1   5  -4    0.15    0.16
  -1   5  -4    0.61    0.16
  -1   5  -4   -0.01    0.10
  -1   5  -4    0.42    0.14
   1  -5   4    0.06    0.06
   1  -5   4    0.00    0.17
   1  -5   4    0.08    0.09
   1  -5   4    0.13    0.17
  -2   5  -4   96.85    5.69
  -2   5  -4  106.58    5.74
  -2   5  -4  107.29    5.73
  -2   5  -4  113.00    5.85
   2  -5   4  102.46    5.85
   2  -5   4   94.34    5.83
   2  -5   4   90.67    5.66
   2  -5   4  100.50    5.69
  -3   5  -4    0.13    0.12
  -3   5  -4    0.05    0.20
  -3   5  -4    0.24    0.14
  -3   5  -4    0.02    0.14
   3  -5   4    0.19    0.11
   3  -5   4    0.17    0.20
   3  -5   4   -0.02    0.11
   3  -5   4    0.39    0.21
  -4   5  -4   28.85    1.61
  -4   5  -4   25.71    1.62
   4  -5   4   25.58    1.75
   4  -5   4   27.10    1.64
   4  -5   4   26.43    1.59
   4  -5   4   23.76    1.69
   4  -5   4   25.37    1.50
  -5   5  -4   28.29    1.65
  -5   5  -4   25.87    1.60
   5  -5   4   25.78    1.76
   5  -5   4   26.13    1.60
   5  -5   4   22.70    1.67
  -6   5  -4    3.73    0.43
  -6   5  -4    4.03    0.48
   6  -5   4    2.66    0.53
   6  -5   4    3.14    0.42
   6  -5   4    4.31    0.63
  -7   5  -4   45.11    2.88
  -7   5  -4   49.04    2.93
   7  -5   4   54.39    3.13
   7  -5   4   45.82    2.87
  -8   5  -4    1.52    0.37
   8  -5   4    1.42    0.34
   8  -5   4    1.19    0.47
  -9   5  -4    2.12    0.44
   9  -5   4    1.47    0.51
   9  -5   4    2.72    0.47
  10  -5   4    6.58    0.74
  11  -5   4    5.21    0.69
  14   4  -4    0.14    0.39
  14   4  -4   -0.03    0.40
 -14  -4   4   -0.45    0.50
  13   4  -4    0.73    0.43
 -13  -4   4    1.65    0.65
  12   4  -4    2.76    0.54
 -12  -4   4    4.51    0.46
 -12  -4   4    4.42    0.83
  11   4  -4   23.75    1.71
 -11  -4   4   23.40    1.58
 -11  -4   4   27.70    2.00
 -11  -4   4   27.99    1.82
  10   4  -4    1.11    0.34
 -10  -4   4    1.16    0.37
 -10  -4   4    1.17    0.45
 -10  -4   4    1.22    0.28
   9   4  -4    9.28    0.82
   9   4  -4   10.98    0.74
  -9  -4   4    9.59    0.75
  -9  -4   4   10.16    1.00
  -9  -4   4   10.95    0.91
   8   4  -4    3.40    0.44
   8   4  -4    3.86    0.35
   8   4  -4    2.91    0.42
  -8  -4   4    2.97    0.37
  -8  -4   4    3.13    0.48
  -8  -4   4    3.83    0.59
   7   4  -4   36.55    2.17
   7   4  -4   37.73    2.19
   7   4  -4   37.44    2.09
  -7  -4   4   39.05    2.34
  -7  -4   4   31.30    2.10
  -7  -4   4   30.88    2.20
  -7  -4   4   38.82    2.28
   6   4  -4  129.36    7.31
   6   4  -4  140.49    7.26
   6   4  -4  136.62    7.35
  -6  -4   4  135.58    7.48
  -6  -4   4  117.74    7.22
  -6  -4   4  138.74    7.44
  -6  -4   4  106.70    7.35
  -6  -4   4  136.34    7.47
   5   4  -4    4.31    0.40
   5   4  -4    4.80    0.33
   5   4  -4    4.58    0.31
   5   4  -4    4.74    0.41
  -5  -4   4    3.50    0.41
  -5  -4   4    4.12    0.49
  -5  -4   4    3.59    0.34
  -5  -4   4    3.79    0.30
  -5  -4   4    4.40    0.47
   4   4  -4   95.72    5.21
   4   4  -4   95.21    5.26
   4   4  -4   95.47    5.27
   4   4  -4  105.23    5.19
  -4  -4   4   94.12    5.38
  -4  -4   4   88.41    5.19
  -4  -4   4   99.35    5.37
  -4  -4   4   85.24    5.21
  -4  -4   4   80.54    5.28
   3   4  -4   24.75    1.26
   3   4  -4   22.75    1.32
   3   4  -4   22.37    1.28
   3   4  -4   21.81    1.31
  -3  -4   4   20.35    1.27
  -3  -4   4   20.67    1.42
  -3  -4   4   19.84    1.25
  -3  -4   4   20.60    1.33
  -3  -4   4   22.86    1.43
   2   4  -4   95.02    5.13
   2   4  -4   93.76    5.12
   2   4  -4  102.16    5.09
   2   4  -4   99.32    5.12
  -2  -4   4   91.46    5.24
  -2  -4   4   86.39    5.09
  -2  -4   4   82.85    5.08
  -2  -4   4   86.77    5.14
  -2  -4   4   83.66    5.23
   1   4  -4  110.53    5.89
   1   4  -4  111.06    5.93
   1   4  -4  116.85    5.87
   1   4  -4  114.56    5.85
   1   4  -4  106.66    5.87
  -1  -4   4  107.40    5.81
  -1  -4   4   92.94    5.97
  -1  -4   4   91.86    5.85
  -1  -4   4   97.99    5.99
  -1  -4   4  100.18    5.85
   0   4  -4   60.48    3.56
   0   4  -4   68.26    3.50
   0   4  -4   67.38    3.49
   0   4  -4   62.86    3.52
   0   4  -4   58.25    3.50
   0   4  -4   63.45    3.60
   0  -4   4   61.87    3.63
   0  -4   4   60.61    3.47
   0  -4   4   61.01    3.50
   0  -4   4   56.46    3.63
  -1   4  -4   67.51    3.53
  -1   4  -4   63.54    3.48
  -1   4  -4   60.06    3.42
  -1   4  -4   63.00    3.44
  -1   4  -4   60.87    3.37
   1  -4   4   55.22    3.54
   1  -4   4   60.46    3.55
   1  -4   4   57.75    3.41
   1  -4   4   55.01    3.40
  -2   4  -4    4.48    0.38
  -2   4  -4    4.97    0.41
  -2   4  -4    5.49    0.49
  -2   4  -4    5.20    0.42
   2  -4   4    4.56    0.35
   2  -4   4    4.43    0.38
   2  -4   4    4.64    0.50
   2  -4   4    5.06    0.43
   2  -4   4    5.22    0.50
   2  -4   4    4.89    0.37
  -3   4  -4   30.18    1.67
  -3   4  -4   29.84    1.69
  -3   4  -4   27.21    1.69
  -3   4  -4   27.57    1.77
   3  -4   4   27.23    1.66
   3  -4   4   27.27    1.61
   3  -4   4   28.91    1.71
   3  -4   4   26.09    1.77
   3  -4   4   26.73    1.80
   3  -4   4   29.60    1.66
  -4   4  -4   22.41    1.36
  -4   4  -4   22.01    1.33
  -4   4  -4   20.42    1.32
   4  -4   4   21.31    1.32
   4  -4   4   21.10    1.35
   4  -4   4   21.62    1.31
   4  -4   4   20.58    1.25
   4  -4   4   21.56    1.42
   4  -4   4   22.86    1.47
  -5   4  -4   87.34    4.70
  -5   4  -4   84.14    4.58
  -5   4  -4   79.86    4.54
   5  -4   4   78.61    4.46
   5  -4   4   71.71    4.61
   5  -4   4   74.95    4.51
   5  -4   4   83.22    4.70
   5  -4   4   80.64    4.58
   5  -4   4   76.54    4.53
  -6   4  -4   28.63    1.70
  -6   4  -4   29.96    1.84
  -6   4  -4   26.22    1.65
   6  -4   4   25.22    1.61
   6  -4   4   24.69    1.71
   6  -4   4   25.71    1.56
   6  -4   4   26.10    1.65
   6  -4   4   27.65    1.81
  -7   4  -4    5.27    0.57
  -7   4  -4    5.66    0.54
   7  -4   4    4.70    0.58
   7  -4   4    5.05    0.55
   7  -4   4    6.52    0.73
  -8   4  -4    3.05    0.45
   8  -4   4    4.51    0.49
   8  -4   4    2.83    0.56
  -9   4  -4   -0.18    0.24
   9  -4   4    0.07    0.35
   9  -4   4   -0.13    0.24
 -10   4  -4   27.74    1.85
  10  -4   4   27.20    1.81
  11  -4   4    8.77    0.89
  12  -4   4    0.42    0.38
 -14  -3   4    0.98    0.68
 -14  -3   4    0.80    0.37
  13   3  -4    9.98    1.04
  13   3  -4    7.45    0.94
 -13  -3   4    9.70    0.86
 -13  -3   4   10.87    1.30
  12   3  -4   12.88    1.20
  12   3  -4   14.34    1.24
 -12  -3   4   17.74    1.56
 -12  -3   4   17.20    1.26
 -12  -3   4   14.68    1.12
  11   3  -4    7.74    0.85
  11   3  -4    8.40    0.71
 -11  -3   4    8.80    0.88
 -11  -3   4    9.48    1.09
 -11  -3   4   10.36    0.81
  10   3  -4   15.37    1.22
  10   3  -4   16.92    1.11
 -10  -3   4   17.82    1.19
 -10  -3   4   17.15    1.28
 -10  -3   4   17.99    1.48
   9   3  -4    0.07    0.22
   9   3  -4    0.07    0.15
  -9  -3   4    0.17    0.22
  -9  -3   4    0.37    0.34
  -9  -3   4   -0.09    0.23
   8   3  -4   27.09    1.86
   8   3  -4   30.24    1.78
  -8  -3   4   28.05    1.84
  -8  -3   4   32.27    1.95
  -8  -3   4   32.76    2.08
   7   3  -4   21.36    1.48
   7   3  -4   25.27    1.41
   7   3  -4   22.68    1.52
  -7  -3   4   25.41    1.66
  -7  -3   4   25.03    1.56
  -7  -3   4   22.32    1.47
  -7  -3   4   21.68    1.54
   6   3  -4   60.46    3.19
   6   3  -4   49.63    3.02
   6   3  -4   56.77    2.95
   6   3  -4   50.65    3.04
  -6  -3   4   43.06    2.93
  -6  -3   4   56.75    3.18
  -6  -3   4   53.80    3.09
  -6  -3   4   46.24    3.07
  -6  -3   4   51.33    2.90
  -6  -3   4   49.50    3.01
   5   3  -4   20.48    1.30
   5   3  -4   21.16    1.21
   5   3  -4   19.77    1.27
   5   3  -4   21.21    1.39
  -5  -3   4   19.05    1.28
  -5  -3   4   21.08    1.34
  -5  -3   4   20.62    1.38
  -5  -3   4   20.03    1.39
  -5  -3   4   20.59    1.17
  -5  -3   4   18.54    1.33
   4   3  -4   22.77    1.27
   4   3  -4   19.90    1.31
   4   3  -4   20.02    1.40
   4   3  -4   23.93    1.35
   4   3  -4   24.09    1.25
  -4  -3   4   19.15    1.37
  -4  -3   4   21.59    1.42
  -4  -3   4   19.38    1.32
  -4  -3   4   21.81    1.39
  -4  -3   4   21.41    1.23
   3   3  -4   35.35    2.20
   3   3  -4   37.43    2.13
   3   3  -4   39.24    2.15
   3   3  -4   38.10    2.09
   3   3  -4   40.64    2.07
  -3  -3   4   35.25    2.05
  -3  -3   4   37.06    2.21
  -3  -3   4   31.85    2.11
  -3  -3   4   33.67    2.17
  -3  -3   4   36.43    2.22
   2   3  -4   13.93    0.78
   2   3  -4   12.12    0.82
   2   3  -4   12.34    0.89
   2   3  -4   14.02    0.86
   2   3  -4   15.15    0.80
   2   3  -4   14.14    0.83
   2   3  -4   12.88    0.83
  -2  -3   4   13.11    0.92
  -2  -3   4   12.18    0.82
  -2  -3   4   11.48    0.86
  -2  -3   4   12.65    0.90
   1   3  -4  171.97    9.60
   1   3  -4  168.53    9.62
   1   3  -4  165.75    9.54
   1   3  -4  175.98    9.56
   1   3  -4  187.62    9.56
   1   3  -4  194.70    9.53
  -1  -3   4  157.67    9.64
  -1  -3   4  167.30    9.55
  -1  -3   4  173.92    9.52
  -1  -3   4  170.24    9.59
  -1  -3   4  156.33    9.65
   0   3  -4   34.55    2.06
   0   3  -4   37.68    2.04
   0   3  -4   35.75    2.05
   0   3  -4   39.02    2.03
   0   3  -4   37.74    2.11
   0   3  -4   38.94    2.13
   0  -3   4   29.13    2.12
   0  -3   4   34.76    2.05
   0  -3   4   37.66    2.10
   0  -3   4   33.56    2.15
   0  -3   4   34.08    2.03
   0  -3   4   35.19    2.08
  -1   3  -4   12.69    0.77
  -1   3  -4   13.02    0.82
  -1   3  -4   11.41    0.75
  -1   3  -4   12.39    0.73
  -1   3  -4   13.53    0.85
  -1   3  -4   12.91    0.75
   1  -3   4   10.48    0.76
   1  -3   4   13.03    0.87
   1  -3   4   11.86    0.87
   1  -3   4   11.59    0.76
   1  -3   4   11.36    0.75
  -2   3  -4   50.11    2.83
  -2   3  -4   50.34    2.85
  -2   3  -4   50.45    2.93
  -2   3  -4   54.97    2.89
   2  -3   4   51.39    2.87
   2  -3   4   47.96    2.94
   2  -3   4   49.32    2.83
   2  -3   4   48.09    2.82
   2  -3   4   45.44    2.92
   2  -3   4   50.05    2.84
  -3   3  -4    3.30    0.30
  -3   3  -4    2.76    0.36
  -3   3  -4    3.72    0.33
  -3   3  -4    3.38    0.32
   3  -3   4    3.31    0.33
   3  -3   4    3.69    0.26
   3  -3   4    2.94    0.29
   3  -3   4    3.30    0.31
   3  -3   4    3.22    0.38
   3  -3   4    3.02    0.38
  -4   3  -4  133.43    7.60
  -4   3  -4  142.06    7.73
  -4   3  -4  136.64    7.63
  -4   3  -4  138.86    7.62
   4  -3   4  139.27    7.61
   4  -3   4  125.83    7.67
   4  -3   4  138.52    7.63
   4  -3   4  135.70    7.56
   4  -3   4  138.58    7.73
   4  -3   4  130.09    7.59
  -5   3  -4   17.72    1.15
  -5   3  -4   20.71    1.30
  -5   3  -4   18.45    1.16
  -5   3  -4   19.80    1.19
   5  -3   4   16.97    1.09
   5  -3   4   18.27    1.16
   5  -3   4   18.25    1.18
   5  -3   4   17.20    1.13
   5  -3   4   16.86    1.21
   5  -3   4   20.48    1.30
  -6   3  -4    0.12    0.16
  -6   3  -4    0.83    0.31
  -6   3  -4    0.74    0.22
   6  -3   4    0.30    0.18
   6  -3   4    1.17    0.30
   6  -3   4    0.34    0.15
   6  -3   4    0.44    0.20
   6  -3   4    0.35    0.18
  -7   3  -4   15.20    1.16
  -7   3  -4   14.56    1.02
  -7   3  -4   13.59    0.96
   7  -3   4   14.79    0.95
   7  -3   4   12.27    1.09
   7  -3   4   14.34    1.02
   7  -3   4   13.98    0.97
   7  -3   4   14.26    0.99
  -8   3  -4    8.25    0.74
  -8   3  -4    8.96    0.90
   8  -3   4    8.51    0.66
   8  -3   4    9.14    0.74
   8  -3   4    8.26    0.70
   8  -3   4    7.57    0.84
  -9   3  -4   54.89    3.29
  -9   3  -4   56.00    3.49
   9  -3   4   53.78    3.25
 -10   3  -4    1.73    0.38
  10  -3   4    1.75    0.39
  11  -3   4    2.91    0.50
  12  -3   4   -0.02    0.33
  14   2  -4    6.90    0.76
 -14  -2   4    8.13    0.85
 -14  -2   4    8.35    1.29
  13   2  -4    1.82    0.41
 -13  -2   4    2.60    0.79
 -13  -2   4    2.70    0.53
  12   2  -4   10.19    0.82
  12   2  -4    7.06    1.13
  12   2  -4    9.07    0.93
  12   2  -4    9.35    0.98
 -12  -2   4   10.75    1.40
 -12  -2   4   10.28    0.91
 -12  -2   4    9.51    1.20
  11   2  -4    2.24    0.47
  11   2  -4    1.78    0.43
  11   2  -4    2.35    0.37
 -11  -2   4    2.37    0.43
 -11  -2   4    1.97    0.42
 -11  -2   4    2.12    0.62
  10   2  -4    1.74    0.31
  10   2  -4    1.23    0.38
 -10  -2   4    1.74    0.39
 -10  -2   4    1.34    0.33
 -10  -2   4    1.76    0.55
   9   2  -4   45.66    2.89
   9   2  -4   46.45    2.78
  -9  -2   4   50.53    3.11
  -9  -2   4   46.72    2.84
  -9  -2   4   49.53    2.92
   8   2  -4    0.04    0.13
   8   2  -4    0.21    0.21
  -8  -2   4    0.26    0.20
  -8  -2   4    0.26    0.29
  -8  -2   4    0.09    0.21
   7   2  -4  102.25    5.46
   7   2  -4   94.35    5.54
   7   2  -4  106.06    5.72
  -7  -2   4   93.45    5.43
  -7  -2   4   97.10    5.53
  -7  -2   4   84.02    5.56
  -7  -2   4   98.68    5.58
  -7  -2   4  100.82    5.71
   6   2  -4   15.85    1.01
   6   2  -4   15.85    0.93
  -6  -2   4   14.38    0.96
  -6  -2   4   14.83    1.03
  -6  -2   4   14.79    1.12
  -6  -2   4   13.10    1.02
  -6  -2   4   14.52    1.00
  -6  -2   4   14.60    0.90
   5   2  -4    2.73    0.42
   5   2  -4    2.50    0.35
   5   2  -4    2.18    0.31
   5   2  -4    1.88    0.22
  -5  -2   4    2.29    0.22
  -5  -2   4    2.27    0.33
  -5  -2   4    2.30    0.32
  -5  -2   4    2.22    0.39
  -5  -2   4    2.48    0.36
  -5  -2   4    2.29    0.29
   4   2  -4   94.74    5.45
   4   2  -4   97.90    5.48
   4   2  -4  106.08    5.57
   4   2  -4   98.87    5.39
  -4  -2   4   90.37    5.50
  -4  -2   4   93.26    5.46
  -4  -2   4   99.55    5.38
  -4  -2   4   89.61    5.53
  -4  -2   4   97.14    5.43
  -4  -2   4   96.41    5.49
   3   2  -4   12.14    0.82
   3   2  -4   12.28    0.80
   3   2  -4   11.10    0.86
   3   2  -4   12.52    0.81
   3   2  -4   13.01    0.74
   3   2  -4   12.65    0.75
  -3  -2   4   12.97    0.79
  -3  -2   4   12.20    0.85
  -3  -2   4   13.07    0.89
  -3  -2   4   11.45    0.86
  -3  -2   4   12.01    0.74
  -3  -2   4   11.97    0.82
   2   2  -4  252.41   12.04
   2   2  -4  238.32   12.09
   2   2  -4  239.01   12.12
   2   2  -4  214.08   12.05
   2   2  -4  190.64   12.13
   2   2  -4  219.85   12.09
   2   2  -4  233.98   12.11
  -2  -2   4  210.96   12.17
  -2  -2   4  202.25   12.03
  -2  -2   4  198.22   12.13
  -2  -2   4  220.13   12.15
  -2  -2   4  208.53   12.08
  -2  -2   4  200.23   12.09
   1   2  -4   34.06    1.96
   1   2  -4   31.50    2.02
   1   2  -4   36.91    1.97
   1   2  -4   35.76    1.93
   1   2  -4   38.17    2.01
   1   2  -4   36.10    1.98
  -1  -2   4   36.45    1.99
  -1  -2   4   30.35    2.03
  -1  -2   4   31.72    1.97
  -1  -2   4   31.90    2.01
  -1  -2   4   31.17    2.03
  -1  -2   4   34.40    1.94
   0   2  -4    2.11    0.21
   0   2  -4    2.45    0.19
   0   2  -4    2.46    0.26
   0   2  -4    2.53    0.23
   0   2  -4    2.96    0.28
   0   2  -4    2.56    0.22
   0  -2   4    1.73    0.22
   0  -2   4    2.48    0.24
   0  -2   4    2.60    0.25
   0  -2   4    2.01    0.20
   0  -2   4    2.49    0.28
   0  -2   4    1.73    0.27
   0  -2   4    1.97    0.25
  -1   2  -4   42.60    2.46
  -1   2  -4   40.64    2.40
  -1   2  -4   41.44    2.39
  -1   2  -4   44.66    2.45
  -1   2  -4   48.24    2.39
  -1   2  -4   45.94    2.38
   1  -2   4   39.97    2.43
   1  -2   4   41.71    2.39
   1  -2   4   38.28    2.40
   1  -2   4   42.08    2.42
   1  -2   4   41.19    2.41
   1  -2   4   38.59    2.48
   1  -2   4   41.29    2.48
  -2   2  -4   11.44    0.84
  -2   2  -4   14.91    0.85
  -2   2  -4   13.03    0.76
  -2   2  -4   12.18    0.78
  -2   2  -4   12.48    0.80
   2  -2   4   11.55    0.77
   2  -2   4   11.78    0.86
   2  -2   4   14.41    0.80
   2  -2   4   13.06    0.81
   2  -2   4   13.08    0.78
  -3   2  -4  168.46    9.34
  -3   2  -4  165.71    9.32
  -3   2  -4  164.74    9.30
  -3   2  -4  176.44    9.40
   3  -2   4  159.54    9.29
   3  -2   4  152.98    9.36
   3  -2   4  175.67    9.41
   3  -2   4  168.20    9.28
   3  -2   4  173.94    9.33
   3  -2   4  166.17    9.31
  -4   2  -4    6.00    0.47
  -4   2  -4    5.78    0.46
  -4   2  -4    5.86    0.53
  -4   2  -4    6.36    0.44
   4  -2   4    6.55    0.51
   4  -2   4    5.58    0.41
   4  -2   4    6.60    0.46
   4  -2   4    5.66    0.53
   4  -2   4    6.50    0.47
   4  -2   4    6.17    0.43
  -5   2  -4   11.97    0.83
  -5   2  -4   12.64    0.85
  -5   2  -4   14.77    0.97
  -5   2  -4   13.54    0.87
   5  -2   4   11.59    0.84
   5  -2   4   11.99    0.88
   5  -2   4   12.90    0.82
   5  -2   4   12.55    0.84
   5  -2   4   14.01    0.96
  -6   2  -4    1.89    0.27
  -6   2  -4    1.46    0.34
  -6   2  -4    1.30    0.25
   6  -2   4    2.20    0.28
   6  -2   4    1.23    0.29
   6  -2   4    1.69    0.28
   6  -2   4    1.87    0.24
   6  -2   4    1.55    0.25
  -7   2  -4   39.70    2.55
  -7   2  -4   43.05    2.40
  -7   2  -4   40.67    2.43
   7  -2   4   40.87    2.42
   7  -2   4   40.22    2.37
   7  -2   4   36.54    2.51
   7  -2   4   41.56    2.44
   7  -2   4   41.62    2.40
  -8   2  -4   79.15    4.68
  -8   2  -4   78.89    4.82
   8  -2   4   84.45    4.85
   8  -2   4   80.82    4.62
   8  -2   4   81.14    4.69
   8  -2   4   77.88    4.66
   8  -2   4   85.55    4.66
  -9   2  -4    4.67    0.54
  -9   2  -4    5.06    0.71
   9  -2   4    3.54    0.47
   9  -2   4    4.06    0.51
   9  -2   4    4.40    0.45
   9  -2   4    4.07    0.51
 -10   2  -4   20.60    1.38
 -10   2  -4   21.96    1.61
  10  -2   4   18.50    1.29
  10  -2   4   18.24    1.34
 -11   2  -4    1.65    0.39
 -11   2  -4    1.19    0.52
  11  -2   4    0.95    0.35
  12  -2   4   11.79    1.00
  13  -2   4    7.53    0.82
  13   1  -4   15.92    1.19
 -13  -1   4   15.90    1.71
 -13  -1   4   16.26    1.28
  12   1  -4    1.24    0.36
 -12  -1   4    1.72    0.66
 -12  -1   4    1.51    0.42
  11   1  -4    3.49    0.60
  11   1  -4    4.43    0.67
  11   1  -4    4.51    0.52
  11   1  -4    3.36    0.67
 -11  -1   4    5.34    0.89
 -11  -1   4    4.72    0.58
 -11  -1   4    4.88    0.86
  10   1  -4   12.17    1.08
  10   1  -4   13.78    0.98
 -10  -1   4   13.17    1.03
 -10  -1   4   15.31    1.09
 -10  -1   4   15.62    1.35
   9   1  -4   25.57    1.69
   9   1  -4   25.70    1.56
  -9  -1   4   25.32    1.88
  -9  -1   4   24.80    1.65
  -9  -1   4   25.14    1.61
   8   1  -4   71.41    4.00
   8   1  -4   68.10    4.10
  -8  -1   4   71.10    4.29
  -8  -1   4   68.40    4.09
  -8  -1   4   71.33    4.05
   7   1  -4    0.07    0.19
   7   1  -4    0.33    0.24
   7   1  -4    0.35    0.15
  -7  -1   4    0.22    0.17
  -7  -1   4    0.94    0.24
  -7  -1   4    0.45    0.29
  -7  -1   4    0.35    0.20
  -7  -1   4    0.27    0.12
  -7  -1   4    0.23    0.16
   6   1  -4    1.18    0.19
   6   1  -4    0.96    0.30
   6   1  -4    1.13    0.25
  -6  -1   4    1.06    0.24
  -6  -1   4    1.35    0.18
  -6  -1   4    0.78    0.28
  -6  -1   4    1.54    0.26
  -6  -1   4    1.53    0.26
  -6  -1   4    1.05    0.24
   5   1  -4   16.81    1.09
   5   1  -4   16.06    1.18
   5   1  -4   16.78    1.02
  -5  -1   4   17.23    1.11
  -5  -1   4   17.33    1.08
  -5  -1   4   16.47    1.06
  -5  -1   4   14.77    1.09
  -5  -1   4   17.12    1.01
  -5  -1   4   17.78    1.21
   4   1  -4  114.47    6.27
   4   1  -4  111.60    6.20
   4   1  -4  115.61    6.31
   4   1  -4  115.84    6.37
   4   1  -4  116.03    6.25
  -4  -1   4  117.02    6.26
  -4  -1   4  111.37    6.24
  -4  -1   4  108.36    6.27
  -4  -1   4  107.25    6.36
  -4  -1   4  104.04    6.28
  -4  -1   4  109.52    6.19
  -4  -1   4  102.64    6.34
   3   1  -4  159.80    9.40
   3   1  -4  168.87    9.33
   3   1  -4  175.58    9.48
   3   1  -4  171.06    9.39
   3   1  -4  177.59    9.38
  -3  -1   4  164.97    9.32
  -3  -1   4  175.31    9.39
  -3  -1   4  163.49    9.40
  -3  -1   4  162.46    9.42
  -3  -1   4  163.22    9.36
  -3  -1   4  166.74    9.46
   2   1  -4   35.41    2.08
   2   1  -4   36.59    2.15
   2   1  -4   39.09    2.03
  -2  -1   4   37.63    2.10
  -2  -1   4   34.60    2.07
  -2  -1   4   35.72    2.04
  -2  -1   4   35.20    2.13
  -2  -1   4   34.67    2.15
  -2  -1   4   33.36    2.11
   1   1  -4   69.98    3.49
   1   1  -4   65.79    3.54
   1   1  -4   60.86    3.55
   1   1  -4   64.93    3.56
   1   1  -4   66.58    3.54
   1   1  -4   63.95    3.59
  -1  -1   4   57.74    3.56
  -1  -1   4   61.34    3.50
  -1  -1   4   61.32    3.53
  -1  -1   4   56.99    3.59
  -1  -1   4   62.90    3.55
  -1  -1   4   60.82    3.58
  -1  -1   4   55.54    3.56
   0   1  -4   80.91    4.24
   0   1  -4   77.63    4.28
   0   1  -4   80.63    4.21
   0   1  -4   76.30    4.25
   0   1  -4   77.34    4.28
   0   1  -4   75.27    4.23
   0  -1   4   69.14    4.25
   0  -1   4   76.41    4.24
   0  -1   4   76.23    4.30
   0  -1   4   71.99    4.29
   0  -1   4   67.69    4.26
   0  -1   4   72.64    4.21
   0  -1   4   74.29    4.25
  -1   1  -4  212.65   12.15
  -1   1  -4  223.61   12.18
  -1   1  -4  210.69   12.21
  -1   1  -4  233.94   12.17
  -1   1  -4  242.88   12.23
  -1   1  -4  239.40   12.15
   1  -1   4  212.27   12.15
   1  -1   4  220.18   12.17
   1  -1   4  217.94   12.20
   1  -1   4  205.97   12.22
   1  -1   4  211.99   12.23
   1  -1   4  207.64   12.17
   1  -1   4  215.21   12.17
  -2   1  -4  176.69    9.66
  -2   1  -4  181.48    9.62
  -2   1  -4  184.08    9.67
  -2   1  -4  173.88    9.59
  -2   1  -4  167.82    9.60
   2  -1   4  159.37    9.66
   2  -1   4  177.05    9.64
   2  -1   4  164.20    9.61
   2  -1   4  184.21    9.68
   2  -1   4  171.57    9.62
   2  -1   4  169.32    9.59
   2  -1   4  167.40    9.60
  -3   1  -4   46.32    2.74
  -3   1  -4   48.51    2.73
  -3   1  -4   51.66    2.79
  -3   1  -4   45.64    2.80
   3  -1   4   46.08    2.72
   3  -1   4   46.82    2.79
   3  -1   4   50.66    2.82
   3  -1   4   48.77    2.72
   3  -1   4   48.67    2.75
   3  -1   4   48.59    2.74
  -4   1  -4   22.00    1.28
  -4   1  -4   20.62    1.25
  -4   1  -4   21.17    1.29
  -4   1  -4   23.02    1.35
   4  -1   4   20.45    1.26
   4  -1   4   20.52    1.33
   4  -1   4   19.65    1.30
   4  -1   4   21.28    1.24
   4  -1   4   20.11    1.26
  -5   1  -4    8.88    0.62
  -5   1  -4    9.20    0.62
  -5   1  -4    8.48    0.58
   5  -1   4    8.70    0.60
   5  -1   4    8.06    0.62
   5  -1   4    8.21    0.57
   5  -1   4    8.13    0.59
   5  -1   4    9.37    0.69
  -6   1  -4  121.05    6.68
  -6   1  -4  117.64    6.77
  -6   1  -4  115.32    6.64
   6  -1   4  116.93    6.77
   6  -1   4  120.45    6.70
   6  -1   4  118.74    6.67
   6  -1   4  119.27    6.65
   6  -1   4  119.30    6.63
  -7   1  -4   29.81    1.89
  -7   1  -4   29.38    1.77
  -7   1  -4   28.80    1.74
   7  -1   4   29.67    1.72
   7  -1   4   27.11    1.87
   7  -1   4   28.58    1.76
   7  -1   4   28.60    1.78
   7  -1   4   29.95    1.75
  -8   1  -4   50.60    2.94
  -8   1  -4   49.57    3.08
   8  -1   4   47.22    2.93
   8  -1   4   49.33    2.93
   8  -1   4   51.55    3.09
   8  -1   4   51.38    2.91
   8  -1   4   48.58    2.87
  -9   1  -4   20.69    1.47
  -9   1  -4   19.52    1.30
   9  -1   4   19.21    1.29
   9  -1   4   18.24    1.29
   9  -1   4   19.74    1.24
   9  -1   4   18.85    1.26
 -10   1  -4    0.13    0.32
 -10   1  -4   -0.07    0.20
  10  -1   4    0.09    0.22
  10  -1   4    0.14    0.23
  10  -1   4    0.00    0.18
  10  -1   4    0.09    0.22
 -11   1  -4    9.74    1.07
 -11   1  -4    9.95    0.87
  11  -1   4   12.10    0.90
  11  -1   4   11.05    0.83
 -12   1  -4    0.30    0.44
  12  -1   4    0.31    0.31
 -13   1  -4   17.27    1.52
  13  -1   4   13.00    1.15
  14  -1   4    3.52    0.59
  13   0  -4    0.17    0.33
 -13   0   4    0.18    0.38
  12   0  -4    0.76    0.34
 -12   0   4    1.78    0.68
 -12   0   4    1.37    0.42
  11   0  -4    0.10    0.27
 -11   0   4    0.19    0.42
  10   0  -4   29.28    1.79
  10   0  -4   24.42    2.04
 -10   0   4   31.89    2.18
   9   0  -4   29.27    1.75
   9   0  -4   26.94    1.86
   9   0  -4   28.45    1.88
  -9   0   4   29.09    1.82
  -9   0   4   28.52    2.08
   8   0  -4    2.49    0.44
   8   0  -4    4.08    0.66
   8   0  -4    4.02    0.40
  -8   0   4    3.62    0.38
  -8   0   4    3.64    0.46
  -8   0   4    4.24    0.66
   7   0  -4    0.26    0.30
   7   0  -4    0.05    0.20
   7   0  -4   -0.04    0.13
  -7   0   4    0.46    0.30
  -7   0   4    0.17    0.12
  -7   0   4    0.21    0.28
  -7   0   4    0.61    0.21
  -7   0   4    0.15    0.16
   6   0  -4    1.86    0.40
   6   0  -4    1.97    0.31
   6   0  -4    1.25    0.20
  -6   0   4    1.21    0.35
  -6   0   4    1.00    0.23
  -6   0   4    1.24    0.25
  -6   0   4    1.35    0.20
  -6   0   4    1.10    0.22
   5   0  -4  104.38    5.80
   5   0  -4  105.63    5.73
   5   0  -4  105.02    5.93
   5   0  -4  100.57    5.76
  -5   0   4  103.41    5.72
  -5   0   4  100.30    5.77
  -5   0   4   94.90    5.79
  -5   0   4  106.03    5.79
  -5   0   4   99.67    5.92
   4   0  -4   61.68    3.36
   4   0  -4   58.83    3.25
   4   0  -4   57.19    3.18
   4   0  -4   58.13    3.21
  -4   0   4   57.86    3.18
  -4   0   4   49.86    3.31
  -4   0   4   53.32    3.23
  -4   0   4   57.04    3.22
  -4   0   4   51.53    3.24
   3   0  -4   34.50    2.19
   3   0  -4   36.77    2.10
   3   0  -4   35.51    2.06
   3   0  -4   36.19    2.12
  -3   0   4   37.85    2.06
  -3   0   4   34.94    2.11
  -3   0   4   37.25    2.20
  -3   0   4   39.15    2.22
  -3   0   4   32.31    2.08
   2   0  -4    1.03    0.17
   2   0  -4    1.11    0.17
   2   0  -4    0.86    0.15
   2   0  -4    0.69    0.18
   2   0  -4    0.83    0.12
   2   0  -4    0.74    0.20
  -2   0   4    1.05    0.21
  -2   0   4    0.96    0.13
  -2   0   4    0.72    0.15
  -2   0   4    0.90    0.15
  -2   0   4    1.18    0.17
  -2   0   4    1.21    0.19
   1   0  -4   77.57    4.12
   1   0  -4   75.49    4.12
   1   0  -4   67.61    4.13
   1   0  -4   69.88    4.16
   1   0  -4   79.50    4.06
   1   0  -4   76.28    4.11
  -1   0   4   67.63    4.15
  -1   0   4   68.73    4.07
  -1   0   4   74.93    4.10
  -1   0   4   71.36    4.13
  -1   0   4   69.32    4.13
  -1   0   4   75.21    4.11
  -1   0   4   70.59    4.13
   0   0  -4  842.24   47.11
   0   0  -4  870.10   46.26
   0   0  -4  862.04   47.37
   0   0  -4  904.58   46.54
   0   0  -4  852.37   47.26
   0   0   4  784.26   47.16
   0   0   4  819.63   45.70
   0   0   4  740.26   46.11
   0   0   4  875.51   46.63
   0   0   4  730.09   46.51
  -1   0  -4   20.47    1.22
  -1   0  -4   22.00    1.23
  -1   0  -4   21.08    1.26
  -1   0  -4   21.20    1.24
  -1   0  -4   22.57    1.20
  -1   0  -4   23.11    1.28
   1   0   4   17.59    1.22
   1   0   4   21.61    1.27
   1   0   4   19.24    1.21
   1   0   4   18.72    1.22
   1   0   4   19.35    1.25
   1   0   4   19.83    1.27
   1   0   4   21.21    1.20
  -2   0  -4   91.38    5.23
  -2   0  -4   90.71    5.20
  -2   0  -4   96.47    5.18
  -2   0  -4  100.34    5.16
  -2   0  -4   91.70    5.18
  -2   0  -4   95.65    5.24
   2   0   4   96.84    5.24
   2   0   4   91.72    5.16
   2   0   4   84.91    5.22
   2   0   4   92.35    5.19
   2   0   4   92.98    5.21
   2   0   4   88.60    5.19
   2   0   4   93.38    5.19
  -3   0  -4    2.54    0.24
  -3   0  -4    2.71    0.23
  -3   0  -4    2.62    0.28
  -3   0  -4    2.80    0.26
   3   0   4    2.84    0.26
   3   0   4    2.73    0.24
   3   0   4    2.89    0.21
   3   0   4    3.49    0.24
   3   0   4    2.74    0.23
   3   0   4    2.30    0.27
   3   0   4    2.65    0.25
  -4   0  -4    8.86    0.58
  -4   0  -4    9.07    0.64
  -4   0  -4    7.79    0.55
  -4   0  -4    9.30    0.61
   4   0   4    9.07    0.57
   4   0   4    9.22    0.61
   4   0   4    8.44    0.54
   4   0   4    8.27    0.56
   4   0   4    7.94    0.56
   4   0   4    8.99    0.63
  -5   0  -4  134.37    7.64
  -5   0  -4  146.59    7.68
  -5   0  -4  133.30    7.71
  -5   0  -4  139.34    7.62
   5   0   4  133.90    7.62
   5   0   4  135.88    7.67
   5   0   4  140.93    7.64
   5   0   4  130.36    7.70
  -6   0  -4    5.04    0.48
  -6   0  -4    4.81    0.41
  -6   0  -4    4.32    0.37
   6   0   4    5.32    0.40
   6   0   4    4.88    0.47
   6   0   4    4.82    0.42
   6   0   4    4.63    0.40
  -7   0  -4   94.80    5.18
  -7   0  -4   86.81    5.13
  -7   0  -4   91.25    5.28
   7   0   4   91.08    5.19
   7   0   4   90.24    5.14
   7   0   4   88.47    5.16
   7   0   4   95.14    5.29
  -8   0  -4   11.94    0.93
  -8   0  -4   11.00    0.80
   8   0   4   10.75    0.79
   8   0   4   10.83    0.77
   8   0   4   11.78    0.93
   8   0   4   10.12    0.81
  -9   0  -4    5.14    0.52
  -9   0  -4    5.08    0.68
   9   0   4    5.89    0.51
   9   0   4    5.35    0.53
 -10   0  -4   16.17    1.12
 -10   0  -4   15.95    1.29
  10   0   4   15.08    1.13
  10   0   4   16.17    1.13
  10   0   4   17.06    1.11
 -11   0  -4    0.38    0.25
 -11   0  -4    0.89    0.42
  11   0   4    0.45    0.27
  11   0   4    0.66    0.28
  11   0   4    0.67    0.29
 -12   0  -4   33.35    2.22
 -12   0  -4   36.09    2.43
  12   0   4   34.39    2.13
  12   0   4   31.85    2.16
 -13   0  -4    3.50    0.74
  13   0   4    2.40    0.41
  13   0   4    2.64    0.47
 -14   0  -4    0.14    0.49
  14   0   4    0.19    0.34
  13  -1  -4    0.70    0.38
  12  -1  -4    1.22    0.38
  11  -1  -4   23.19    1.54
  10  -1  -4    3.49    0.46
 -10   1   4    2.99    0.69
   9  -1  -4    7.71    0.64
  -9   1   4    6.57    0.97
   8  -1  -4    0.38    0.24
   8  -1  -4    0.26    0.24
   8  -1  -4    0.25    0.34
   8  -1  -4    0.14    0.18
  -8   1   4    0.28    0.19
  -8   1   4    0.37    0.16
  -8   1   4   -0.21    0.29
   7  -1  -4    3.97    0.49
   7  -1  -4    4.04    0.40
   7  -1  -4    3.15    0.44
   7  -1  -4    4.23    0.64
  -7   1   4    3.96    0.63
  -7   1   4    4.09    0.42
  -7   1   4    3.97    0.46
  -7   1   4    4.19    0.41
   6  -1  -4   90.00    5.16
   6  -1  -4   87.12    5.00
   6  -1  -4   89.89    4.92
  -6   1   4   88.75    4.95
  -6   1   4   82.84    4.97
  -6   1   4   86.85    5.15
  -6   1   4   84.20    4.91
   5  -1  -4    0.30    0.18
   5  -1  -4    0.25    0.12
   5  -1  -4    0.58    0.26
   5  -1  -4    0.26    0.12
  -5   1   4    0.43    0.24
  -5   1   4    0.22    0.14
  -5   1   4    0.32    0.13
  -5   1   4    0.45    0.13
   4  -1  -4   45.11    2.54
   4  -1  -4   41.83    2.70
   4  -1  -4   45.35    2.56
   4  -1  -4   49.30    2.62
  -4   1   4   41.31    2.59
  -4   1   4   43.48    2.58
  -4   1   4   45.22    2.54
  -4   1   4   43.60    2.57
  -4   1   4   45.48    2.72
   3  -1  -4    7.62    0.64
   3  -1  -4    8.71    0.57
   3  -1  -4    8.09    0.54
  -3   1   4    7.63    0.54
  -3   1   4    7.08    0.55
  -3   1   4    7.75    0.64
  -3   1   4    7.33    0.50
  -3   1   4    7.70    0.55
   2  -1  -4   44.89    2.53
   2  -1  -4   42.27    2.49
   2  -1  -4   42.47    2.61
   2  -1  -4   48.27    2.54
   2  -1  -4   48.08    2.56
  -2   1   4   42.33    2.52
  -2   1   4   42.24    2.60
  -2   1   4   43.59    2.52
  -2   1   4   42.05    2.49
   1  -1  -4  265.31   13.14
   1  -1  -4  234.24   13.20
   1  -1  -4  241.85   13.08
   1  -1  -4  247.69   13.16
   1  -1  -4  232.91   13.14
  -1   1   4  249.53   13.19
  -1   1   4  212.85   13.15
  -1   1   4  226.10   13.09
  -1   1   4  231.72   13.14
  -1   1   4  239.26   13.12
  -1   1   4  223.37   13.13
   0  -1  -4   17.14    1.01
   0  -1  -4   17.21    1.01
   0  -1  -4   17.64    0.93
   0  -1  -4   14.33    1.01
   0  -1  -4   18.52    1.01
   0   1   4   15.00    0.98
   0   1   4   15.07    1.01
   0   1   4   16.44    0.97
   0   1   4   14.41    0.93
   0   1   4   15.25    0.99
   0   1   4   14.86    0.98
  -1  -1  -4   11.47    0.83
  -1  -1  -4   14.09    0.84
  -1  -1  -4   14.32    0.78
  -1  -1  -4   15.14    0.87
  -1  -1  -4   12.64    0.86
   1   1   4   13.69    0.81
   1   1   4   14.19    0.85
   1   1   4   13.46    0.81
   1   1   4   12.71    0.83
   1   1   4   14.12    0.79
  -2  -1  -4   47.15    2.81
  -2  -1  -4   50.81    2.83
  -2  -1  -4   54.67    2.84
  -2  -1  -4   46.40    2.79
   2   1   4   54.21    2.78
   2   1   4   49.35    2.82
   2   1   4   47.27    2.79
   2   1   4   42.89    2.80
   2   1   4   51.57    2.80
   2   1   4   48.90    2.76
  -3  -1  -4   79.63    4.48
  -3  -1  -4   82.85    4.49
  -3  -1  -4   81.40    4.45
   3   1   4   78.90    4.44
   3   1   4   82.02    4.43
   3   1   4   78.69    4.45
   3   1   4   76.77    4.44
   3   1   4   74.35    4.46
  -4  -1  -4  131.57    6.93
  -4  -1  -4  130.50    6.89
  -4  -1  -4  117.44    6.92
   4   1   4  120.42    6.87
   4   1   4  124.25    6.87
   4   1   4  123.15    6.90
   4   1   4  117.24    6.91
  -5  -1  -4   57.82    3.14
  -5  -1  -4   53.20    3.20
   5   1   4   55.98    3.13
   5   1   4   54.58    3.12
   5   1   4   54.46    3.17
  -6  -1  -4  168.62    9.45
  -6  -1  -4  171.08    9.53
   6   1   4  175.43    9.45
   6   1   4  165.06    9.48
   6   1   4  170.07    9.43
   6   1   4  167.47    9.53
  -7  -1  -4   11.39    0.86
  -7  -1  -4   10.75    0.76
  -7  -1  -4   12.48    0.88
   7   1   4   11.05    0.79
   7   1   4   11.27    0.85
   7   1   4   11.83    0.75
  -8  -1  -4    0.50    0.24
  -8  -1  -4    0.95    0.21
   8   1   4    0.97    0.21
   8   1   4    1.10    0.23
   8   1   4    0.76    0.19
   8   1   4    1.14    0.29
  -9  -1  -4    0.25    0.18
  -9  -1  -4    0.42    0.28
   9   1   4    0.43    0.21
   9   1   4    0.38    0.19
   9   1   4    0.58    0.21
 -10  -1  -4   47.95    3.02
 -10  -1  -4   49.18    2.86
  10   1   4   46.37    2.89
  10   1   4   50.80    2.83
  10   1   4   46.25    2.86
 -11  -1  -4   45.88    2.71
 -11  -1  -4   46.68    2.92
  11   1   4   42.46    2.75
  11   1   4   46.24    2.68
  11   1   4   43.62    2.72
 -12  -1  -4    2.45    0.60
 -12  -1  -4    2.59    0.41
  12   1   4    2.13    0.42
  12   1   4    2.19    0.43
  12   1   4    2.10    0.39
 -13  -1  -4    0.86    0.48
  13   1   4    0.05    0.30
  13   1   4    0.27    0.30
 -14  -1  -4    0.16    0.50
  14   1   4    0.80    0.41
 -15  -1  -4   15.33    1.57
  12  -2  -4   13.80    1.09
  11  -2  -4    1.50    0.37
  10  -2  -4   13.77    1.01
   9  -2  -4    0.81    0.27
   8  -2  -4   27.99    1.71
   8  -2  -4   28.54    2.04
  -8   2   4   29.46    2.04
  -8   2   4   25.68    1.69
   7  -2  -4   46.58    2.89
   7  -2  -4   51.38    3.00
   7  -2  -4   50.75    2.87
   7  -2  -4   51.80    3.18
  -7   2   4   47.41    2.86
  -7   2   4   51.89    3.17
  -7   2   4   46.82    2.94
  -7   2   4   50.15    2.89
   6  -2  -4   23.31    1.62
   6  -2  -4   21.27    1.35
   6  -2  -4   20.39    1.43
   6  -2  -4   22.22    1.45
   6  -2  -4   21.60    1.35
  -6   2   4   21.63    1.58
  -6   2   4   23.63    1.38
  -6   2   4   23.00    1.36
  -6   2   4   23.01    1.43
   5  -2  -4   81.69    4.47
   5  -2  -4   80.14    4.69
   5  -2  -4   82.21    4.56
   5  -2  -4   77.87    4.47
   5  -2  -4   78.30    4.54
  -5   2   4   76.59    4.48
  -5   2   4   80.17    4.47
  -5   2   4   78.19    4.52
  -5   2   4   77.72    4.67
   4  -2  -4    2.45    0.26
   4  -2  -4    2.01    0.38
   4  -2  -4    2.61    0.26
   4  -2  -4    2.67    0.32
  -4   2   4    2.55    0.30
  -4   2   4    3.14    0.27
  -4   2   4    2.55    0.26
   3  -2  -4   55.97    3.24
   3  -2  -4   58.22    3.35
   3  -2  -4   55.50    3.19
   3  -2  -4   61.59    3.22
  -3   2   4   52.68    3.22
  -3   2   4   57.94    3.20
  -3   2   4   53.07    3.33
   2  -2  -4   14.25    0.88
   2  -2  -4   15.11    1.00
   2  -2  -4   14.04    0.91
   2  -2  -4   14.89    0.95
   2  -2  -4   16.96    0.92
  -2   2   4   14.26    0.87
  -2   2   4   13.69    0.99
  -2   2   4   13.70    0.89
   1  -2  -4  169.56    8.82
   1  -2  -4  172.20    8.88
   1  -2  -4  169.23    8.94
   1  -2  -4  166.52    8.91
  -1   2   4  146.28    8.89
  -1   2   4  146.41    8.85
  -1   2   4  154.54    8.82
  -1   2   4  152.25    8.92
  -1   2   4  156.67    8.85
   0  -2  -4   99.85    5.20
   0  -2  -4   94.46    5.21
   0  -2  -4   94.05    5.18
   0  -2  -4  100.72    5.09
   0   2   4   81.69    5.13
   0   2   4   88.10    5.14
   0   2   4   85.91    5.15
   0   2   4   90.83    5.17
   0   2   4   93.13    5.11
  -1  -2  -4   62.68    3.17
  -1  -2  -4   59.41    3.17
  -1  -2  -4   51.35    3.17
   1   2   4   52.80    3.11
   1   2   4   52.02    3.12
   1   2   4   53.63    3.15
   1   2   4   56.99    3.15
   1   2   4   56.17    3.09
  -2  -2  -4   30.78    1.64
  -2  -2  -4   25.64    1.62
  -2  -2  -4   26.02    1.60
   2   2   4   27.43    1.59
   2   2   4   28.42    1.61
   2   2   4   27.46    1.57
   2   2   4   27.25    1.60
  -3  -2  -4   19.44    1.16
  -3  -2  -4   19.51    1.20
  -3  -2  -4   21.87    1.22
   3   2   4   19.70    1.18
   3   2   4   19.33    1.17
   3   2   4   20.37    1.20
   3   2   4   20.40    1.15
  -4  -2  -4  174.66   10.07
  -4  -2  -4  185.23   10.12
  -4  -2  -4  166.82   10.09
   4   2   4  183.72   10.05
   4   2   4  193.30   10.07
   4   2   4  184.33   10.10
   4   2   4  181.69   10.08
   4   2   4  182.23   10.05
  -5  -2  -4  154.64    8.67
  -5  -2  -4  156.62    8.72
  -5  -2  -4  137.60    8.63
  -5  -2  -4  164.08    8.73
   5   2   4  163.77    8.65
   5   2   4  147.88    8.70
   5   2   4  152.46    8.66
   5   2   4  172.10    8.74
  -6  -2  -4    0.86    0.13
  -6  -2  -4    0.80    0.14
  -6  -2  -4    0.69    0.18
   6   2   4    0.79    0.14
   6   2   4    0.57    0.12
   6   2   4    0.81    0.18
  -7  -2  -4    2.89    0.34
  -7  -2  -4    2.10    0.21
  -7  -2  -4    3.11    0.27
   7   2   4    1.78    0.24
   7   2   4    1.97    0.28
  -8  -2  -4    7.90    0.55
  -8  -2  -4    6.48    0.48
  -8  -2  -4    7.36    0.66
   8   2   4    7.43    0.60
   8   2   4    6.59    0.52
   8   2   4    8.15    1.04
   8   2   4    6.98    0.55
  -9  -2  -4   99.01    5.63
  -9  -2  -4   97.58    5.48
   9   2   4   94.40    5.50
   9   2   4   94.89    5.55
   9   2   4   98.38    5.46
 -10  -2  -4   15.94    1.03
 -10  -2  -4   16.04    1.20
  10   2   4   15.00    1.10
  10   2   4   14.32    1.04
  10   2   4   15.41    1.01
 -11  -2  -4    4.16    0.63
 -11  -2  -4    4.58    0.47
  11   2   4    3.40    0.49
  11   2   4    4.05    0.45
  11   2   4    3.62    0.48
 -12  -2  -4    0.17    0.20
 -12  -2  -4   -0.01    0.34
  12   2   4    0.07    0.26
  12   2   4    0.31    0.26
 -13  -2  -4   -0.09    0.35
  13   2   4    0.12    0.29
  13   2   4    0.07    0.29
 -14  -2  -4   20.35    1.69
  14   2   4   18.42    1.43
 -15  -2  -4    0.35    0.52
 -15  -2  -4    0.02    0.26
  12  -3  -4    5.11    0.64
  11  -3  -4    5.64    0.64
  10  -3  -4    0.13    0.26
   9  -3  -4   10.77    0.86
   9  -3  -4   12.72    1.25
   8  -3  -4    4.15    0.45
   8  -3  -4    4.07    0.74
  -8   3   4    3.25    0.41
   7  -3  -4   54.02    3.29
   7  -3  -4   51.06    2.95
  -7   3   4   50.39    3.03
  -7   3   4   47.98    2.94
   6  -3  -4   11.18    0.73
   6  -3  -4   10.62    0.72
   6  -3  -4    8.86    0.95
  -6   3   4   11.01    0.81
  -6   3   4   10.16    0.97
  -6   3   4   12.23    0.75
  -6   3   4   10.27    0.71
   5  -3  -4    0.38    0.19
   5  -3  -4    0.63    0.15
   5  -3  -4    0.28    0.13
   5  -3  -4    0.25    0.24
  -5   3   4    0.39    0.14
  -5   3   4    0.41    0.13
  -5   3   4    0.63    0.28
  -5   3   4    0.07    0.16
   4  -3  -4   50.01    2.72
   4  -3  -4   45.77    2.77
   4  -3  -4   44.53    2.71
   4  -3  -4   50.03    2.93
  -4   3   4   44.35    2.71
  -4   3   4   49.39    2.70
  -4   3   4   43.38    2.76
  -4   3   4   52.40    2.94
   3  -3  -4    4.64    0.37
   3  -3  -4    5.68    0.39
   3  -3  -4    5.38    0.53
   3  -3  -4    5.18    0.43
  -3   3   4    5.07    0.51
  -3   3   4    4.98    0.37
  -3   3   4    4.60    0.41
  -3   3   4    4.99    0.36
   2  -3  -4  162.47    8.83
   2  -3  -4  156.19    8.80
   2  -3  -4  164.68    8.95
  -2   3   4  157.74    8.80
  -2   3   4  158.65    8.84
  -2   3   4  150.23    8.80
  -2   3   4  160.09    8.95
   1  -3  -4   42.88    2.41
   1  -3  -4   41.31    2.55
   1  -3  -4   48.95    2.55
   1  -3  -4   43.61    2.48
   1  -3  -4   50.06    2.41
  -1   3   4   43.70    2.47
  -1   3   4   38.95    2.50
  -1   3   4   40.20    2.45
  -1   3   4   40.24    2.44
   0  -3  -4    5.67    0.43
   0  -3  -4    5.19    0.38
   0  -3  -4    5.75    0.43
   0   3   4    5.24    0.36
   0   3   4    5.57    0.33
   0   3   4    5.11    0.40
   0   3   4    4.71    0.36
  -1  -3  -4   85.95    4.72
  -1  -3  -4   91.52    4.75
  -1  -3  -4   80.45    4.73
  -1  -3  -4   85.33    4.74
   1   3   4   80.04    4.68
   1   3   4   80.94    4.72
   1   3   4   84.98    4.70
  -2  -3  -4   21.20    1.25
  -2  -3  -4   18.60    1.22
  -2  -3  -4   22.38    1.25
  -2  -3  -4   21.39    1.25
   2   3   4   19.89    1.23
   2   3   4   22.57    1.19
   2   3   4   20.80    1.24
   2   3   4   21.06    1.19
  -3  -3  -4   57.39    3.14
  -3  -3  -4   47.17    3.09
  -3  -3  -4   48.56    3.11
   3   3   4   56.28    3.06
   3   3   4   53.49    3.12
   3   3   4   64.05    3.08
   3   3   4   55.38    3.06
   3   3   4   57.58    3.12
  -4  -3  -4   24.82    1.32
  -4  -3  -4   19.15    1.31
   4   3   4   22.16    1.34
   4   3   4   21.45    1.32
   4   3   4   22.32    1.27
   4   3   4   24.99    1.36
   4   3   4   22.22    1.28
   4   3   4   21.73    1.28
  -5  -3  -4    3.10    0.28
  -5  -3  -4    3.20    0.28
  -5  -3  -4    2.93    0.29
   5   3   4    2.93    0.34
   5   3   4    2.95    0.23
   5   3   4    3.54    0.31
   5   3   4    2.60    0.28
  -6  -3  -4    9.87    0.70
  -6  -3  -4   10.10    0.71
   6   3   4   10.34    0.65
   6   3   4   10.77    0.72
   6   3   4   10.59    0.63
  -7  -3  -4   15.19    0.89
  -7  -3  -4   14.18    0.88
  -7  -3  -4   13.75    0.97
  -7  -3  -4   13.47    1.01
   7   3   4   14.62    0.88
   7   3   4   14.80    0.97
   7   3   4   15.04    0.90
  -8  -3  -4  149.45    8.63
  -8  -3  -4  161.14    8.63
  -8  -3  -4  154.27    8.74
   8   3   4  155.62    8.62
   8   3   4  155.48    8.65
   8   3   4  152.66    8.71
  -9  -3  -4    0.35    0.14
  -9  -3  -4    0.27    0.13
  -9  -3  -4    0.17    0.20
   9   3   4    0.66    0.16
   9   3   4    0.28    0.16
   9   3   4    0.03    0.18
 -10  -3  -4   12.69    0.95
 -10  -3  -4   13.21    0.79
 -10  -3  -4   10.17    0.68
 -10  -3  -4   10.11    0.67
  10   3   4   10.71    0.80
  10   3   4   11.05    0.87
 -11  -3  -4    0.34    0.13
 -11  -3  -4    0.04    0.28
 -11  -3  -4    0.35    0.18
  11   3   4    0.19    0.22
  11   3   4   -0.01    0.24
 -12  -3  -4   23.29    1.45
 -12  -3  -4   22.55    1.66
  12   3   4   22.26    1.51
  12   3   4   22.01    1.56
 -13  -3  -4   27.66    2.01
 -13  -3  -4   28.74    1.73
  13   3   4   26.20    1.85
  13   3   4   26.68    1.80
 -14  -3  -4    2.67    0.64
  14   3   4    1.81    0.43
 -15  -3  -4   13.17    1.37
  15   3   4   11.49    1.08
  11  -4  -4    2.63    0.49
  10  -4  -4    9.40    0.83
   9  -4  -4    0.43    0.26
   9  -4  -4    0.24    0.45
   8  -4  -4   37.77    2.14
   8  -4  -4   34.03    2.48
  -8   4   4   31.44    2.27
  -8   4   4   36.33    2.13
   7  -4  -4    0.86    0.42
   7  -4  -4    0.83    0.22
  -7   4   4    0.86    0.31
  -7   4   4    0.78    0.23
   6  -4  -4    4.75    0.70
   6  -4  -4    3.00    0.36
  -6   4   4    2.72    0.34
  -6   4   4    3.86    0.48
   5  -4  -4   35.28    2.28
   5  -4  -4   36.11    2.02
   5  -4  -4   31.96    2.14
   5  -4  -4   31.40    1.97
  -5   4   4   34.17    2.02
  -5   4   4   36.83    1.98
  -5   4   4   34.34    2.09
   4  -4  -4   20.45    1.20
   4  -4  -4   21.62    1.45
   4  -4  -4   19.47    1.21
   4  -4  -4   18.53    1.19
  -4   4   4   18.77    1.39
  -4   4   4   20.97    1.17
  -4   4   4   20.38    1.28
  -4   4   4   20.14    1.22
   3  -4  -4  129.18    7.00
   3  -4  -4  114.63    6.96
   3  -4  -4  130.61    7.19
   3  -4  -4  132.07    6.99
  -3   4   4  125.77    7.18
  -3   4   4  122.42    6.99
  -3   4   4  122.18    7.04
  -3   4   4  126.48    6.96
   2  -4  -4    6.22    0.56
   2  -4  -4    6.18    0.42
  -2   4   4    6.44    0.56
  -2   4   4    6.14    0.43
  -2   4   4    6.46    0.40
  -2   4   4    6.15    0.47
   1  -4  -4   13.78    0.78
   1  -4  -4   15.32    0.90
   1  -4  -4   11.91    0.89
  -1   4   4   13.65    0.82
  -1   4   4   12.56    0.77
  -1   4   4   11.99    0.77
  -1   4   4   12.50    0.84
   0  -4  -4    4.55    0.42
   0  -4  -4    6.33    0.45
   0  -4  -4    5.39    0.36
   0  -4  -4    4.19    0.40
   0   4   4    5.59    0.38
   0   4   4    5.98    0.33
   0   4   4    5.54    0.41
   0   4   4    5.80    0.37
  -1  -4  -4  123.05    7.12
  -1  -4  -4  140.52    7.14
  -1  -4  -4  117.13    7.11
  -1  -4  -4  132.45    7.09
   1   4   4  116.84    7.06
   1   4   4  125.23    7.11
   1   4   4  130.41    7.08
   1   4   4  134.57    7.06
  -2  -4  -4  166.58   10.02
  -2  -4  -4  184.20   10.06
  -2  -4  -4  169.79   10.03
  -2  -4  -4  188.60   10.05
   2   4   4  194.04    9.99
   2   4   4  187.53    9.99
   2   4   4  178.13   10.03
   2   4   4  178.28   10.05
  -3  -4  -4   23.65    1.35
  -3  -4  -4   24.50    1.37
  -3  -4  -4   24.58    1.42
   3   4   4   22.22    1.40
   3   4   4   24.88    1.42
   3   4   4   22.81    1.40
  -4  -4  -4  145.82    7.87
  -4  -4  -4  129.59    7.79
  -4  -4  -4  127.25    7.80
   4   4   4  136.04    7.85
   4   4   4  152.13    7.87
   4   4   4  145.96    7.76
   4   4   4  141.28    7.84
   4   4   4  147.43    7.76
  -5  -4  -4   34.00    1.97
  -5  -4  -4   35.43    2.04
  -5  -4  -4   32.74    1.97
   5   4   4   34.84    1.93
   5   4   4   33.35    2.02
   5   4   4   35.64    1.93
   5   4   4   34.10    1.94
   5   4   4   37.51    2.04
   5   4   4   32.18    1.93
  -6  -4  -4  137.91    8.16
  -6  -4  -4  145.19    8.17
   6   4   4  150.00    8.12
   6   4   4  150.58    8.12
   6   4   4  150.98    8.12
   6   4   4  143.53    8.21
  -7  -4  -4   91.33    5.49
  -7  -4  -4   93.27    5.49
   7   4   4  102.18    5.46
   7   4   4   98.80    5.52
[truncated: 648,994 more chars]
