# Supplementary material for: Synthesis, crystal structure and photophysical properties of chlorido­[2-(2′,6′-di­fluoro-2,3′-bipyri­din-6-yl-κN 1)-6-(pyridin-2-yl­oxy-κN)phenyl-κC 1]platinum(II)
Source: Acta Crystallogr E Crystallogr Commun. 2021 Jan 8;77(Pt 2):107–10. doi: 10.1107/S2056989021000128 (PMC7869555; doi:10.1107/S2056989021000128)
Supplement: Supplementary file 2 [file e-77-00107-Isup2.hkl]

#
# h,k,l, Fc-squared, Fo-squared, sigma(Fo-squared), status flag
#
data_I
_shelx_title ' Pt-JPF in P-1'
_shelx_refln_list_code          4
_shelx_F_calc_maximum      470.41
_exptl_crystal_F_000      1120.00
_reflns_d_resolution_high  0.7491

loop_
 _space_group_symop_operation_xyz
 'x, y, z'
 '-x, -y, -z'

_cell_length_a    12.4924
_cell_length_b    12.5008
_cell_length_c    14.1163
_cell_angle_alpha  74.498
_cell_angle_beta   73.401
_cell_angle_gamma  61.954

_shelx_F_squared_multiplier     1.000

loop_
 _refln_index_h
 _refln_index_k
 _refln_index_l
 _refln_F_squared_calc
 _refln_F_squared_meas
 _refln_F_squared_sigma
 _refln_observed_status
   1   0   0       5462.29       6114.02       170.28 o
   2   0   0      11544.54      12689.77       223.47 o
   3   0   0       1579.89       1597.25        47.81 o
   4   0   0      10062.37      11047.68       187.34 o
   5   0   0      58914.87      60009.61      1177.25 o
   6   0   0        392.16        486.05        19.48 o
   7   0   0       7384.62       7679.00       172.01 o
   8   0   0         18.52         50.93        15.84 o
   9   0   0       4363.66       4393.93       127.02 o
  10   0   0       3549.37       3786.58       150.32 o
  11   0   0        714.58        744.06        51.34 o
  12   0   0       3845.10       3988.97       206.62 o
  13   0   0        176.26        266.14        60.80 o
  14   0   0        469.98        510.41        83.40 o
 -13   1   0        863.46        772.87       105.64 o
 -12   1   0        426.26        586.09        78.77 o
 -11   1   0       8264.12       8770.70       389.96 o
 -10   1   0       1384.09       1336.25        77.36 o
  -9   1   0          5.46         16.59        17.62 o
  -8   1   0       1400.90       1430.65        72.94 o
  -7   1   0       6548.80       6465.19       137.56 o
  -6   1   0      36475.80      36308.92       716.51 o
  -5   1   0       5750.82       6371.43       124.31 o
  -4   1   0       1713.01       1789.71        75.31 o
  -3   1   0      10075.65      10877.56       193.33 o
  -2   1   0      19243.78      20010.61       392.34 o
  -1   1   0      53630.80      50098.38       994.83 o
   0   1   0       5252.20       5768.52       215.97 o
   1   1   0      12964.37      13287.76       427.31 o
   2   1   0       1978.30       2241.34        46.42 o
   3   1   0      12240.89      13508.99       284.50 o
   4   1   0      14332.46      15179.94       320.72 o
   5   1   0      17188.52      18264.01       324.03 o
   6   1   0       8105.62       7907.17       153.54 o
   7   1   0          1.76          3.04         8.09 o
   8   1   0       7755.93       7757.97       155.02 o
   9   1   0       4855.96       4933.79       140.34 o
  10   1   0       5274.89       5099.15       147.05 o
  11   1   0       3207.61       3131.38       113.34 o
  12   1   0          6.03          4.44        25.76 o
  13   1   0       1464.48       1421.93       110.26 o
  14   1   0        147.23        232.99        47.01 o
 -13   2   0        648.00        711.71       107.50 o
 -12   2   0       2484.85       2804.21       211.29 o
 -11   2   0        213.25        135.30        57.46 o
 -10   2   0         45.85         46.76        53.75 o
  -9   2   0        749.06        763.07        61.09 o
  -8   2   0       7927.58       7788.61       193.90 o
  -7   2   0       8273.84       8052.33       169.13 o
  -6   2   0       6697.36       6622.80       139.24 o
  -5   2   0       2051.67       2064.59        57.19 o
  -4   2   0        548.23        609.89        19.89 o
  -3   2   0      59865.56      61643.74      1079.62 o
  -2   2   0      25087.68      26887.78       449.13 o
  -1   2   0      16648.74      17640.54       345.00 o
   0   2   0      10328.96      10726.46       266.23 o
   1   2   0       2134.14       2364.31        69.03 o
   2   2   0      52928.57      47318.58      1085.63 o
   3   2   0      16647.37      17760.91       403.29 o
   4   2   0      20132.85      20701.75       363.84 o
   5   2   0       8581.74       9143.87       183.19 o
   6   2   0        469.94        527.88        16.88 o
   7   2   0      10305.07      10173.39       222.36 o
   8   2   0          7.25         33.11        11.22 o
   9   2   0      21389.34      21176.74       491.88 o
  10   2   0       1997.30       1938.04        63.03 o
  11   2   0          1.78         23.38        17.10 o
  12   2   0        790.88        924.86        64.65 o
  13   2   0        996.39       1003.43        64.73 o
  14   2   0       4894.79       5158.03       224.11 o
  15   2   0        185.53        186.29        59.16 o
 -12   3   0        364.01        467.06        88.96 o
 -11   3   0         52.24         98.23        59.31 o
 -10   3   0        168.98        174.22        59.31 o
  -9   3   0      11528.13      11650.77       497.43 o
  -8   3   0       4382.46       4311.04       116.12 o
  -7   3   0       7358.36       6930.19       148.50 o
  -6   3   0       1310.90       1358.12        42.79 o
  -5   3   0       2892.49       2790.43        59.90 o
  -4   3   0      27979.94      28413.07       528.04 o
  -3   3   0        389.65        446.09        14.00 o
  -2   3   0      54504.65      54271.61      1062.03 o
  -1   3   0       7533.71       8122.72       151.48 o
   0   3   0       2363.89       2403.04        62.44 o
   1   3   0      13820.69      14754.52       333.93 o
   2   3   0      17380.71      18240.35       506.91 o
   3   3   0      78741.91      71504.27      1624.18 o
   4   3   0       3701.87       3817.66        84.71 o
   5   3   0        788.77        898.65        29.28 o
   6   3   0       6547.64       6549.71       192.71 o
   7   3   0       9891.27       9837.48       193.40 o
   8   3   0      30450.09      30141.39       595.20 o
   9   3   0        122.46        158.22        15.89 o
  10   3   0        484.23        463.51        27.36 o
  11   3   0        661.68        748.80        38.96 o
  12   3   0       5337.64       5087.28       127.03 o
  13   3   0       3211.71       3213.90       124.74 o
  14   3   0        169.41        146.75        41.58 o
  15   3   0        449.41        379.55       121.40 o
 -12   4   0          0.90        -37.07        61.16 o
 -11   4   0        617.37        500.42        90.82 o
 -10   4   0       2838.17       3056.27       216.85 o
  -9   4   0        323.63        360.29        56.03 o
  -8   4   0       7085.98       6809.52       211.16 o
  -7   4   0          3.04        -11.69        18.46 o
  -6   4   0       1834.80       1775.13        62.40 o
  -5   4   0      10057.26       9676.18       197.15 o
  -4   4   0       9238.40       8863.62       170.34 o
  -3   4   0      24480.36      23998.04       444.79 o
  -2   4   0        594.81        596.60        15.61 o
  -1   4   0       4192.20       4226.37        92.70 o
   0   4   0      12511.71      12742.08       251.03 o
   1   4   0      14767.45      14995.63       340.36 o
   2   4   0      18899.09      19325.99       436.83 o
   3   4   0       3706.77       3898.35        84.77 o
   4   4   0         18.78         24.79         5.13 o
   5   4   0        378.27        334.34        15.72 o
   6   4   0      20344.03      21626.31       494.31 o
   7   4   0       7834.22       7752.17       170.57 o
   8   4   0       1845.72       1782.79        41.86 o
   9   4   0        741.63        736.87        28.92 o
  10   4   0        234.72        252.93        24.33 o
  11   4   0       6860.08       6892.51       192.52 o
  12   4   0       1854.27       1851.70        66.05 o
  13   4   0        960.25        996.55        53.05 o
  14   4   0        360.47        412.00        73.03 o
  15   4   0        255.06        282.71        75.21 o
 -11   5   0       1083.18       1340.02       144.57 o
 -10   5   0       1279.46       1371.52       137.15 o
  -9   5   0       1407.46       1582.49       114.48 o
  -8   5   0         39.38         19.06        23.93 o
  -7   5   0       2474.76       2324.68       157.71 o
  -6   5   0         66.01         84.90        18.37 o
  -5   5   0       4923.01       4876.61       133.91 o
  -4   5   0       7856.86       7288.24       159.16 o
  -3   5   0       1689.81       1636.71        38.44 o
  -2   5   0       3906.57       3826.43        79.29 o
  -1   5   0       4828.15       5413.28       126.65 o
   0   5   0      57655.52      54943.20      1072.28 o
   1   5   0      16692.13      16981.18       525.35 o
   2   5   0       7319.25       7605.46       175.14 o
   3   5   0       1039.58       1205.59        32.33 o
   4   5   0        522.02        444.91        16.20 o
   5   5   0      83159.90      81403.27      2780.17 o
   6   5   0       3768.94       3797.22        93.52 o
   7   5   0       2426.71       2326.06        57.14 o
   8   5   0        419.24        467.88        22.75 o
   9   5   0       1601.38       1545.73        64.38 o
  10   5   0      12715.74      12640.34       401.01 o
  11   5   0         38.58         70.48        25.12 o
  12   5   0       5120.54       5120.32       197.69 o
  13   5   0        961.58        915.58        57.32 o
  14   5   0        533.08        545.39        72.40 o
  15   5   0       1171.90       1325.29       124.36 o
 -10   6   0        911.27       1019.92       123.25 o
  -9   6   0          9.64        -14.20        40.06 o
  -8   6   0       1015.27        948.54        56.56 o
  -7   6   0       1052.28       1036.12        65.27 o
  -6   6   0      12193.43      12482.51       365.28 o
  -5   6   0        205.48        206.11        24.45 o
  -4   6   0        624.71        606.04        33.19 o
  -3   6   0       2906.06       2773.65        64.81 o
  -2   6   0       8272.23       8117.87       163.08 o
  -1   6   0      35872.66      35149.64       754.11 o
   0   6   0        915.02       1038.90        27.43 o
   1   6   0       5352.42       5208.39       206.69 o
   2   6   0        581.54        670.34        21.55 o
   3   6   0       7529.24       7655.97       177.25 o
   4   6   0      20350.35      21073.84       727.61 o
   5   6   0       3887.71       3946.34       109.41 o
   6   6   0      18143.31      17469.55       438.08 o
   7   6   0        381.08        420.61        20.63 o
   8   6   0       3944.92       3723.71        95.24 o
   9   6   0       7543.24       7240.39       252.74 o
  10   6   0       8641.62       8580.98       260.51 o
  11   6   0       8583.63       8202.86       276.34 o
  12   6   0        266.83        242.52        34.65 o
  13   6   0        754.86        686.79        76.13 o
  14   6   0        480.39        448.26        55.66 o
  15   6   0       1161.42       1187.78        90.72 o
 -10   7   0         24.01        -12.21        60.24 o
  -9   7   0        184.18        140.84        53.38 o
  -8   7   0       1745.13       1597.67       107.82 o
  -7   7   0       3417.50       3324.40       118.50 o
  -6   7   0       1030.59        915.85        51.21 o
  -5   7   0       1217.05       1121.92        52.37 o
  -4   7   0         14.53        -11.25        13.80 o
  -3   7   0       8620.35       8194.75       329.05 o
  -2   7   0       7894.51       7434.69       216.25 o
  -1   7   0       5660.39       5721.60       126.57 o
   0   7   0       4664.26       4551.33       140.45 o
   1   7   0         64.46         79.92         6.58 o
   2   7   0      12052.51      11842.72       252.56 o
   3   7   0       9911.75       9745.09       225.18 o
   4   7   0       7174.37       7234.85       246.60 o
   5   7   0       2008.84       1885.41        75.76 o
   6   7   0        415.61        412.81        16.37 o
   7   7   0       8472.51       8119.18       218.13 o
   8   7   0       3136.05       3047.95       101.74 o
   9   7   0       8039.81       7830.83       237.65 o
  10   7   0       3120.64       2976.27       106.79 o
  11   7   0          9.63         28.59        21.74 o
  12   7   0        423.31        400.76        41.27 o
  13   7   0         32.77         26.32        39.25 o
  14   7   0       4825.69       4811.93       255.77 o
  15   7   0        654.16        658.72        68.35 o
  -9   8   0       1847.10       1910.54       176.07 o
  -8   8   0        691.44        713.38        75.77 o
  -7   8   0        989.87        938.42        55.78 o
  -6   8   0        282.48        260.60        29.85 o
  -5   8   0          0.96         12.12        19.24 o
  -4   8   0       8332.22       7963.83       279.42 o
  -3   8   0       4425.80       4106.29       153.74 o
  -2   8   0       5802.29       5686.26       216.68 o
  -1   8   0        555.38        507.08        30.76 o
   0   8   0         42.75         68.79         9.55 o
   1   8   0       9832.94       9537.55       205.63 o
   2   8   0         46.90         87.38        13.23 o
   3   8   0      29462.53      28079.85       697.89 o
   4   8   0       1502.11       1451.26        59.68 o
   5   8   0        149.78        174.65        17.46 o
   6   8   0       4348.88       4368.33       109.83 o
   7   8   0       3395.05       3652.36        99.53 o
   8   8   0      24943.21      23830.11       678.69 o
   9   8   0       1492.21       1438.19        59.51 o
  10   8   0        187.37        199.62        28.88 o
  11   8   0        136.16        112.37        25.63 o
  12   8   0       2905.82       2658.48       108.46 o
  13   8   0       5633.65       5570.10       260.45 o
  14   8   0          1.54         44.97        45.09 o
  15   8   0        231.47        223.87        61.99 o
  -8   9   0       1379.75       1529.06       227.97 o
  -7   9   0         54.23         65.14        51.06 o
  -6   9   0        237.46        280.03        41.61 o
  -5   9   0       2422.25       2276.71       106.23 o
  -4   9   0        369.35        369.02        39.65 o
  -3   9   0       9266.18       9064.11       313.83 o
  -2   9   0        453.60        376.27        34.48 o
  -1   9   0        267.25        262.19        97.18 o
   0   9   0       5545.60       5285.51       184.13 o
   1   9   0       5596.12       5338.60       143.15 o
   2   9   0      19275.17      18563.90       367.39 o
   3   9   0        181.14        191.27        15.17 o
   4   9   0        121.85        108.23        16.94 o
   5   9   0       1974.25       1999.10        77.15 o
   6   9   0       7936.23       8478.38       282.14 o
   7   9   0       7135.21       7449.33       311.83 o
   8   9   0       1650.35       1567.86        56.07 o
   9   9   0        249.86        285.33        25.37 o
  10   9   0        341.02        294.59        32.89 o
  11   9   0       3156.24       2922.82       107.86 o
  12   9   0       2369.86       2283.68       125.73 o
  13   9   0        781.56        882.28        80.97 o
  14   9   0        484.93        593.69        75.14 o
  15   9   0          8.39          6.73        49.59 o
  -7  10   0         76.21         48.07        59.66 o
  -6  10   0        999.85        918.16       100.75 o
  -5  10   0       1447.74       1544.56       143.64 o
  -4  10   0       1976.85       2002.85        97.96 o
  -3  10   0         75.44        113.40        28.85 o
  -2  10   0        690.87        645.31        93.56 o
  -1  10   0       1226.53       1316.51        65.04 o
   0  10   0       4352.48       4407.76       159.28 o
   1  10   0       4200.87       4063.39       145.29 o
   2  10   0       1412.19       1313.35        63.13 o
   3  10   0        937.78        929.69        40.69 o
   4  10   0        367.95        380.51        20.30 o
   5  10   0      13816.26      13744.37       555.38 o
   6  10   0       8000.63       8019.85       334.15 o
   7  10   0       3175.19       3236.54       149.01 o
   8  10   0         73.35        441.11        85.26 o
   9  10   0        336.45        395.13        45.18 o
  10  10   0       5123.26       5400.83       196.89 o
  11  10   0       1158.48       1157.92        61.80 o
  12  10   0       2732.96       2581.99       134.33 o
  13  10   0        427.47        484.85        98.23 o
  14  10   0         47.15         24.95        41.27 o
  15  10   0       1335.28       1308.66       111.36 o
  -5  11   0        777.62        673.95        89.90 o
  -4  11   0        181.49        123.62        55.19 o
  -3  11   0        496.49        468.88        82.48 o
  -2  11   0        268.25        236.98        32.72 o
  -1  11   0       8332.06       8213.69       286.85 o
   0  11   0        527.00        511.94        38.45 o
   1  11   0       2010.85       1891.75        79.35 o
   2  11   0        233.83        248.97        22.64 o
   3  11   0       1089.75       1140.95        47.56 o
   4  11   0       6687.73       6422.16       199.54 o
   5  11   0          2.39         19.00        22.24 o
   6  11   0       7366.77       7513.36       377.17 o
   7  11   0         12.60         17.30        21.55 o
   8  11   0        222.68        177.50        30.74 o
   9  11   0       3606.70       3593.64       171.70 o
  10  11   0       1295.80       1328.93        89.36 o
  11  11   0       5662.82       5565.79       341.03 o
  12  11   0        153.43        156.26        32.03 o
  13  11   0        346.02        273.82        43.54 o
  14  11   0        936.59        942.40        83.21 o
  15  11   0        900.82        992.64        92.39 o
  -4  12   0         92.18        151.11        83.40 o
  -3  12   0        647.74        568.44       136.23 o
  -2  12   0       2731.82       2670.31       158.52 o
  -1  12   0        457.59        534.36        46.14 o
   0  12   0       2366.48       2295.25        99.38 o
   1  12   0          4.43         31.11        24.37 o
   2  12   0       1676.80       1650.96        94.26 o
   3  12   0       5775.36       5526.14       191.00 o
   4  12   0       2352.91       2280.28        98.96 o
   5  12   0       3768.37       3526.80       174.22 o
   6  12   0        404.72        472.52        45.74 o
   7  12   0        855.33        912.27        65.08 o
   8  12   0       3049.06       3033.69       149.13 o
   9  12   0       2423.15       2455.98       130.02 o
  10  12   0       2469.33       2518.79       176.07 o
  11  12   0        192.43        203.88        55.60 o
  12  12   0        607.08        528.22        83.40 o
  13  12   0        196.44        229.82        70.43 o
  14  12   0       1500.66       1378.94       146.42 o
  -2  13   0        484.35        469.59        74.40 o
  -1  13   0        352.11        348.51        64.02 o
   0  13   0        103.10        174.99        48.93 o
   1  13   0       2463.26       2388.58       228.80 o
   2  13   0        911.68        852.37        51.72 o
   3  13   0       3168.09       3099.09       116.46 o
   4  13   0        486.40        470.84        34.61 o
   5  13   0        797.79        702.44        70.43 o
   6  13   0       1294.48       1123.17        92.67 o
   7  13   0         10.70         32.64        28.06 o
   8  13   0       5870.50       6026.55       289.13 o
   9  13   0        603.65        596.06        61.69 o
  10  13   0        349.57        381.80        63.02 o
  11  13   0        424.11        400.34        70.43 o
  12  13   0        199.70        161.25        59.31 o
  13  13   0       3131.49       3050.71       229.82 o
  -1  14   0          0.56         43.79        51.05 o
   0  14   0        893.61       1048.91        97.86 o
   1  14   0        225.30        267.51        54.73 o
   2  14   0       4361.18       4726.13       225.04 o
   3  14   0         93.08         95.05        21.18 o
   4  14   0         58.24         54.26        21.89 o
   5  14   0        861.59        808.09        83.40 o
   6  14   0        624.94        663.52        74.14 o
   7  14   0       4577.95       5111.71       311.37 o
   8  14   0         27.86         49.64        37.55 o
   9  14   0        347.23        381.80        61.16 o
  10  14   0         75.46         14.83        42.63 o
  11  14   0       1015.11        989.72       103.79 o
  12  14   0       1422.89       1597.64       148.27 o
   2  15   0        219.18        236.68        51.16 o
   3  15   0        110.15        142.71        55.60 o
   4  15   0        330.50        335.47        64.87 o
   5  15   0       1504.62       1421.57       124.18 o
   6  15   0       1038.13        978.60        98.23 o
   7  15   0        590.10        750.63        85.26 o
   8  15   0         87.35        131.59        50.04 o
   9  15   0         11.34         33.36        44.48 o
  10  15   0       1475.56       1803.37       150.13 o
  11  15   0        860.99        891.49       105.64 o
   6  16   0        519.99        511.54        77.84 o
   7  16   0          3.23         27.80        48.19 o
 -10 -15   1        296.28        274.30        70.43 o
  -9 -15   1       2613.65       2983.99       213.14 o
  -8 -15   1         35.27         55.60        51.90 o
  -7 -15   1         68.45         40.78        50.04 o
  -6 -15   1        301.26        272.45        63.02 o
  -5 -15   1        867.92        902.61       100.08 o
  -4 -15   1       3084.35       3228.64       224.26 o
  -3 -15   1        124.18        139.72        39.25 o
  -2 -15   1         90.71        104.56        47.58 o
 -12 -14   1        281.74        346.59        79.70 o
 -11 -14   1       1101.81       1191.74       122.33 o
 -10 -14   1       1821.14       1864.53       157.54 o
  -9 -14   1        355.26        391.07        68.58 o
  -8 -14   1         20.73         31.51        42.63 o
  -7 -14   1        492.28        574.56        74.14 o
  -6 -14   1       1710.98       1762.38        93.37 o
  -5 -14   1       1525.43       1473.13        77.04 o
  -4 -14   1        926.33        825.03        55.65 o
  -3 -14   1        200.33        234.84        45.83 o
  -2 -14   1        124.62        121.56        44.88 o
  -1 -14   1       1496.12       1708.20       123.01 o
   0 -14   1        616.06        672.90       125.11 o
 -13 -13   1          1.59        -24.09        59.31 o
 -12 -13   1       2596.42       2463.18       192.75 o
 -11 -13   1        879.67        910.02       105.64 o
 -10 -13   1       1006.76       1095.37       109.35 o
  -9 -13   1          5.04         14.83        42.63 o
  -8 -13   1         24.76         55.12        37.99 o
  -7 -13   1       5081.28       5451.52       247.76 o
  -6 -13   1        825.74        887.02        78.10 o
  -5 -13   1       1948.79       1998.77        93.38 o
  -4 -13   1         14.16         36.48        16.71 o
  -3 -13   1        102.70        148.56        23.81 o
  -2 -13   1       2867.99       2893.24       117.89 o
  -1 -13   1          2.06          3.34        23.91 o
   0 -13   1       2969.40       2929.33       250.21 o
   1 -13   1         39.91         44.58        46.57 o
   2 -13   1          3.22         37.20        51.42 o
 -14 -12   1        275.77        282.35        49.32 o
 -13 -12   1       2782.60       2761.58       218.70 o
 -12 -12   1          0.92         22.24        55.60 o
 -11 -12   1       2063.31       1944.23       159.39 o
 -10 -12   1          5.34         33.36        42.63 o
  -9 -12   1        526.84        554.16        69.50 o
  -8 -12   1       2857.94       2885.27       199.24 o
  -7 -12   1        462.70        474.99        50.40 o
  -6 -12   1       5062.77       5143.66       231.41 o
  -5 -12   1          1.78         18.79        12.57 o
  -4 -12   1        958.81        880.34        39.51 o
  -3 -12   1       2649.26       2659.92       102.95 o
  -2 -12   1       2392.91       2407.90        98.86 o
  -1 -12   1       3658.81       3741.96       328.50 o
   0 -12   1         30.40         82.29        24.85 o
   1 -12   1        227.90        286.48        80.62 o
   2 -12   1        817.68        847.61        86.36 o
   3 -12   1       1273.40       1371.33       115.25 o
   4 -12   1       1177.40       1250.89       157.54 o
 -14 -11   1       1180.79       1193.47       161.25 o
 -13 -11   1        837.17        848.78        86.18 o
 -12 -11   1       2051.63       1953.60       113.22 o
 -11 -11   1          1.06          1.85        24.93 o
 -10 -11   1       1008.03        983.47        49.96 o
  -9 -11   1       1735.52       1824.67       108.63 o
  -8 -11   1       1690.83       1557.83        93.41 o
  -7 -11   1       1848.50       1993.90       107.28 o
  -6 -11   1         26.05         22.38        23.58 o
  -5 -11   1        268.96        248.58        30.03 o
  -4 -11   1       1673.78       1661.86        65.12 o
  -3 -11   1       2914.31       2825.85        93.53 o
  -2 -11   1       2674.28       2564.69       114.99 o
  -1 -11   1        658.00        675.24        42.86 o
   0 -11   1        482.52        527.42        39.72 o
   1 -11   1        184.65        147.91        29.01 o
   2 -11   1       4992.33       5044.70       190.78 o
   3 -11   1       1005.24        991.31        93.26 o
   4 -11   1        683.25        675.07       132.52 o
   5 -11   1        165.14        221.74        67.65 o
 -15 -10   1        346.80        318.19       112.13 o
 -14 -10   1       1596.60       1528.07       202.02 o
 -13 -10   1        922.15        799.52        77.97 o
 -12 -10   1          1.40        -23.83        32.09 o
 -11 -10   1       1116.88       1204.69        83.21 o
 -10 -10   1          2.27          7.76        21.46 o
  -9 -10   1       7766.67       7804.03       248.26 o
  -8 -10   1       1996.54       1849.79        67.10 o
  -7 -10   1       1281.17       1227.57        47.91 o
  -6 -10   1        707.50        642.78        41.20 o
  -5 -10   1       3902.53       3732.30       116.66 o
  -4 -10   1      18569.48      17814.25       504.28 o
  -3 -10   1       2547.07       2498.35        73.97 o
  -2 -10   1        966.69        870.04        50.56 o
  -1 -10   1        841.71        742.94        46.81 o
   0 -10   1       1510.56       1496.12        68.71 o
   1 -10   1       8206.89       8041.61       279.05 o
   2 -10   1         61.52         64.65        23.77 o
   3 -10   1       1963.59       1906.52       164.54 o
   4 -10   1          3.73         41.52        28.32 o
   5 -10   1        513.07        495.60        83.40 o
   6 -10   1       1475.62       1535.80       128.81 o
   7 -10   1        445.69        303.80       121.40 o
 -15  -9   1       2548.71       2630.63       170.95 o
 -14  -9   1        367.36        270.64        61.22 o
 -13  -9   1          7.93         36.89        41.14 o
 -12  -9   1        603.95        555.88        63.07 o
 -11  -9   1       1996.74       1900.06       101.28 o
 -10  -9   1       7969.52       8201.60       288.77 o
  -9  -9   1          1.53         12.25        20.22 o
  -8  -9   1        252.68        279.00        25.66 o
  -7  -9   1       1330.00       1247.41        50.33 o
  -6  -9   1       6323.33       6155.36       188.06 o
  -5  -9   1      12586.00      12235.96       348.97 o
  -4  -9   1        820.64        804.75        50.83 o
  -3  -9   1       1934.57       1926.87        72.40 o
  -2  -9   1        658.23        627.22        27.12 o
  -1  -9   1       5356.82       4955.01       149.87 o
   0  -9   1       4906.18       4834.20       147.92 o
   1  -9   1       3915.94       3721.96       138.27 o
   2  -9   1       1480.86       1517.91       117.94 o
   3  -9   1        111.58        155.05        28.32 o
   4  -9   1       2781.66       2601.17       113.24 o
   5  -9   1       1314.47       1278.22        85.47 o
   6  -9   1       2080.86       1955.38       100.54 o
   7  -9   1        465.84        520.15       117.69 o
   8  -9   1          7.64         92.67       103.79 o
 -15  -8   1          9.17        -10.54        51.98 o
 -14  -8   1          4.57         57.99        50.14 o
 -13  -8   1         40.11         58.54        41.86 o
 -12  -8   1       3238.08       3190.73       201.10 o
 -11  -8   1       1835.48       1862.30        92.04 o
 -10  -8   1       1841.06       1630.07        82.24 o
  -9  -8   1        182.65        198.45        28.65 o
  -8  -8   1          0.98         19.52        15.55 o
  -7  -8   1      11676.98      11411.02       329.53 o
  -6  -8   1       6299.00       6225.84       184.85 o
  -5  -8   1       3939.06       3880.79        95.35 o
  -4  -8   1        396.67        438.27        21.59 o
  -3  -8   1          0.54          6.52         8.23 o
  -2  -8   1      20075.26      19208.97       380.80 o
  -1  -8   1       4087.37       3939.81        90.59 o
   0  -8   1      11024.55      10557.07       270.89 o
   1  -8   1        668.41        683.26        35.77 o
   2  -8   1          6.59         44.54        17.08 o
   3  -8   1       5049.94       4700.35       194.86 o
   4  -8   1         43.67         47.93        15.55 o
   5  -8   1       8682.64       8202.07       247.22 o
   6  -8   1        597.40        539.02        39.59 o
   7  -8   1          2.13         11.49        30.51 o
   8  -8   1        597.84        506.80        68.42 o
   9  -8   1        279.85        258.37        63.90 o
 -15  -7   1         13.52        -30.31        51.16 o
 -14  -7   1        475.13        501.81        99.16 o
 -13  -7   1       5546.60       5486.16       265.83 o
 -12  -7   1        537.81        589.36        50.01 o
 -11  -7   1       1529.39       1425.26        80.00 o
 -10  -7   1       1136.89       1000.75        62.11 o
  -9  -7   1       1439.28       1532.98        75.07 o
  -8  -7   1      12307.88      11806.08       345.51 o
  -7  -7   1          0.04         21.00         6.91 o
  -6  -7   1      13987.45      14340.54       433.88 o
  -5  -7   1       2027.94       2186.90        53.10 o
  -4  -7   1       1973.89       1938.61        77.49 o
  -3  -7   1       9939.09       9668.46       247.25 o
  -2  -7   1       5427.86       5109.53       152.37 o
  -1  -7   1      31370.04      30676.52       602.99 o
   0  -7   1        118.93        118.35         9.29 o
   1  -7   1        902.81        971.71        42.00 o
   2  -7   1       3422.30       3336.07       105.20 o
   3  -7   1      11493.98      10882.14       312.86 o
   4  -7   1      10507.06       9951.84       291.41 o
   5  -7   1          0.63          1.77        17.27 o
   6  -7   1         31.89          6.61        20.14 o
   7  -7   1        266.97        260.04        40.76 o
   8  -7   1       2470.43       2561.08       150.50 o
   9  -7   1       1338.91       1167.92       103.48 o
  10  -7   1        297.53        225.61        75.06 o
 -15  -6   1        448.97        470.83        62.42 o
 -14  -6   1       2158.27       2077.98       214.07 o
 -13  -6   1        728.05        770.26        85.43 o
 -12  -6   1       4507.16       4405.78       156.07 o
 -11  -6   1         29.18         23.22        23.86 o
 -10  -6   1       1209.04       1169.30        68.90 o
  -9  -6   1       6770.05       6742.07       240.19 o
  -8  -6   1       6515.07       6311.57       194.83 o
  -7  -6   1      14531.25      14328.03       333.53 o
  -6  -6   1          1.91         17.02         8.98 o
  -5  -6   1       5280.57       4954.75       163.60 o
  -4  -6   1      14706.50      14983.62       449.25 o
  -3  -6   1      13606.44      13105.69       301.71 o
  -2  -6   1       8258.35       7963.62       186.59 o
  -1  -6   1       2714.53       2786.48        59.86 o
   0  -6   1         77.71         73.34        11.76 o
   1  -6   1       1356.41       1378.60        38.71 o
   2  -6   1      12083.04      11626.35       248.30 o
   3  -6   1       4884.67       4815.28       117.39 o
   4  -6   1        473.03        493.59        35.53 o
   5  -6   1        457.52        438.71        35.04 o
   6  -6   1         19.96         -2.06        19.45 o
   7  -6   1       8606.09       7987.30       244.74 o
   8  -6   1       1888.15       1794.13        95.42 o
   9  -6   1        736.98        767.72        82.63 o
  10  -6   1        139.34         51.90        71.36 o
 -15  -5   1       1068.53        976.05        86.24 o
 -14  -5   1       1370.00       1350.11        95.38 o
 -13  -5   1       1579.75       1635.15       125.11 o
 -12  -5   1         26.53         29.11        18.97 o
 -11  -5   1        839.71        906.90        45.18 o
 -10  -5   1       3515.58       3432.86       139.36 o
  -9  -5   1      12195.06      12024.33       407.56 o
  -8  -5   1       3462.88       3373.43       112.89 o
  -7  -5   1       2004.58       2114.38        53.58 o
  -6  -5   1       6015.12       6310.43       139.42 o
  -5  -5   1         17.68         49.17         7.76 o
  -4  -5   1      66849.09      68201.71      1887.10 o
  -3  -5   1       7449.98       7528.07       192.11 o
  -2  -5   1       3009.29       3011.20        74.30 o
  -1  -5   1        873.52        835.79        24.78 o
   0  -5   1      11486.91      11636.64       247.93 o
   1  -5   1      36136.91      35215.16       736.83 o
   2  -5   1       2500.73       2485.52        56.31 o
   3  -5   1       4098.18       3922.27        83.67 o
   4  -5   1         97.52         97.40        12.35 o
   5  -5   1       1714.08       1624.31        58.68 o
   6  -5   1       7683.26       7363.93       222.53 o
   7  -5   1        166.66        127.92        23.40 o
   8  -5   1       6231.26       5811.89       372.10 o
   9  -5   1        160.49        181.77        51.35 o
  10  -5   1        766.25        769.17       103.79 o
  11  -5   1       1358.80       1428.98       150.13 o
 -15  -4   1       2759.81       3015.88       323.42 o
 -14  -4   1        805.80        701.37        72.36 o
 -13  -4   1         33.98         31.05        22.85 o
 -12  -4   1       1632.80       1583.01       101.77 o
 -11  -4   1       1940.86       1953.76        84.88 o
 -10  -4   1      19646.59      19507.85       562.67 o
  -9  -4   1        640.84        638.90        34.19 o
  -8  -4   1        157.60        170.89        13.67 o
  -7  -4   1       2489.38       2442.35        59.78 o
  -6  -4   1      14349.62      14277.54       284.96 o
  -5  -4   1      68515.28      68410.84      1548.43 o
  -4  -4   1          4.12          9.94         4.92 o
  -3  -4   1       7925.04       8009.15       176.51 o
  -2  -4   1        425.08        453.57        15.86 o
  -1  -4   1      10654.86      10339.63       260.08 o
   0  -4   1      15932.22      15510.51       353.33 o
   1  -4   1       5708.64       5683.71       122.94 o
   2  -4   1      26580.21      26052.43       456.78 o
   3  -4   1         90.51        100.00         9.16 o
   4  -4   1       7106.78       6937.45       127.85 o
   5  -4   1       7433.81       7328.71       135.87 o
   6  -4   1      10788.30      10395.21       230.06 o
   7  -4   1       8321.54       7624.57       230.40 o
   8  -4   1        183.60        131.77        32.84 o
   9  -4   1       1532.72       1471.47       172.37 o
  10  -4   1       1084.00        978.60       111.20 o
  11  -4   1       1666.05       1545.74       151.98 o
  12  -4   1        937.22       1052.74       127.89 o
 -15  -3   1        156.17        187.19       124.18 o
 -14  -3   1          0.95         18.42        33.81 o
 -13  -3   1        253.88        328.12        35.84 o
 -12  -3   1       3286.67       3263.28       107.48 o
 -11  -3   1       3277.96       3225.58       104.39 o
 -10  -3   1       2302.52       2273.92        70.35 o
  -9  -3   1        814.08        900.34        56.09 o
  -8  -3   1         26.23         24.91         9.00 o
  -7  -3   1      11120.24      10832.32       258.49 o
  -6  -3   1      13087.83      12479.90       254.94 o
  -5  -3   1       7102.27       6958.96       144.16 o
  -4  -3   1       7414.34       7490.39       157.25 o
  -3  -3   1          0.60        -11.18        11.18 o
  -2  -3   1      26806.06      27938.34       582.73 o
  -1  -3   1      28083.15      28459.24       788.16 o
   0  -3   1      19305.00      19217.69       375.63 o
   1  -3   1        932.36        868.37        19.74 o
   2  -3   1       3153.16       3308.22        65.71 o
   3  -3   1      21859.68      22230.06       438.28 o
   4  -3   1       5564.58       5479.24       102.10 o
   5  -3   1      15611.42      15477.09       277.31 o
   6  -3   1       3009.61       2911.34        64.01 o
   7  -3   1        155.48        158.61        31.21 o
   8  -3   1       3213.30       3166.20       154.15 o
   9  -3   1        144.37        130.59        45.18 o
  10  -3   1       7893.75       7484.07       454.09 o
  11  -3   1       1117.79       1074.98       122.33 o
  12  -3   1         15.57         37.07        61.16 o
  13  -3   1        248.10        270.60        85.26 o
 -14  -2   1        115.57        134.04        56.41 o
 -13  -2   1       3736.95       4120.34       168.27 o
 -12  -2   1       2679.59       2685.59        84.75 o
 -11  -2   1       1952.07       1936.84        60.99 o
 -10  -2   1        432.11        439.39        26.52 o
  -9  -2   1        852.87        907.93        38.34 o
  -8  -2   1      22393.07      22375.88       448.80 o
  -7  -2   1       5537.19       5454.99       125.58 o
  -6  -2   1       7289.33       7126.02       146.92 o
  -5  -2   1       2225.89       2376.33        62.46 o
  -4  -2   1        282.69        302.50        12.78 o
  -3  -2   1      28336.66      29008.97       534.05 o
  -2  -2   1          0.18         -7.40         7.40 o
  -1  -2   1      33219.34      32469.56       806.94 o
   0  -2   1      16097.71      16981.34       332.30 o
   1  -2   1        564.78        570.95        13.80 o
   2  -2   1      12349.94      13087.45       231.32 o
   3  -2   1      10402.71      10978.62       206.86 o
   4  -2   1      57101.66      58839.93      1029.82 o
   5  -2   1       3333.86       3278.58        68.09 o
   6  -2   1          7.52         17.77         9.09 o
   7  -2   1       1054.50       1003.32        34.45 o
   8  -2   1       7910.76       7517.62       187.29 o
   9  -2   1      15767.62      15532.16       408.77 o
  10  -2   1         75.94         80.99        42.86 o
  11  -2   1        731.87        670.23       125.11 o
  12  -2   1         18.68         59.31        59.31 o
  13  -2   1       1010.83       1130.58       131.59 o
 -14  -1   1       2082.21       2243.93       146.91 o
 -13  -1   1          7.32         -8.35        33.05 o
 -12  -1   1       2671.25       2912.30       132.64 o
 -11  -1   1        408.54        445.23        34.75 o
 -10  -1   1       1750.08       1635.67       120.20 o
  -9  -1   1       7045.88       6874.53       172.27 o
  -8  -1   1       4084.60       3908.67        90.27 o
  -7  -1   1      28021.05      27167.29       540.24 o
  -6  -1   1       1692.67       1740.90        42.89 o
  -5  -1   1       1130.79       1144.95        28.68 o
  -4  -1   1      11924.91      12337.41       219.40 o
  -3  -1   1      29256.11      30307.21       559.45 o
  -2  -1   1      33877.14      34921.12       612.33 o
  -1  -1   1          3.41         14.42         3.37 o
   0  -1   1        450.99        479.83        13.70 o
   1  -1   1        101.61        145.65         4.72 o
   2  -1   1      20791.38      22618.70       396.73 o
   3  -1   1      34282.80      35652.32       624.43 o
   4  -1   1       3853.23       4220.34        94.22 o
   5  -1   1         35.95        101.26        15.85 o
   6  -1   1         62.44         82.32        22.10 o
   7  -1   1      15222.99      15619.05       337.85 o
   8  -1   1       9188.15       9150.33       244.54 o
   9  -1   1       2301.03       2322.40       136.97 o
  10  -1   1       1681.19       1589.74       106.48 o
  11  -1   1          6.51         -0.85        48.19 o
  12  -1   1       3297.05       3312.68       183.42 o
  13  -1   1       1135.35       1081.74       101.01 o
  14  -1   1        465.95        411.46        87.11 o
 -14   0   1        528.52        674.60        86.07 o
 -13   0   1       2251.78       2230.56       146.00 o
 -12   0   1         86.64        134.00        55.60 o
 -11   0   1       1213.42       1218.19       130.30 o
 -10   0   1       2069.16       2079.51        83.77 o
  -9   0   1       5273.57       5255.77       149.15 o
  -8   0   1       9734.79       9363.14       210.32 o
  -7   0   1        134.07        113.91        11.91 o
  -6   0   1        822.07        704.55        33.10 o
  -5   0   1      11251.83      11794.16       237.47 o
  -4   0   1      15506.36      15681.86       311.47 o
  -3   0   1      18569.50      19359.02       381.27 o
  -2   0   1      17050.76      18649.09       344.72 o
  -1   0   1        197.55        227.84        20.17 o
   0   0   1          2.47          1.85         1.08 o
   1   0   1      96558.50      77132.82      1633.57 o
   2   0   1       8054.25       9097.84       228.59 o
   3   0   1       1304.02       1339.63        28.39 o
   4   0   1        931.45        948.76        44.62 o
   5   0   1       1984.54       2258.27        55.23 o
   6   0   1      41967.09      42618.86       896.55 o
   7   0   1       5225.24       5338.42       146.94 o
   8   0   1       7166.88       7215.27       177.84 o
   9   0   1        929.45        831.82        45.67 o
  10   0   1        345.67        424.04        36.93 o
  11   0   1       3514.10       3560.13       126.19 o
  12   0   1          8.56          1.17        41.79 o
  13   0   1       3639.85       3783.65       531.93 o
  14   0   1        379.41        392.18        72.28 o
 -13   1   1          0.67         -3.71        53.75 o
 -12   1   1        855.83        890.82       184.41 o
 -11   1   1        202.26        219.27        49.95 o
 -10   1   1       8616.34       8611.53       397.56 o
  -9   1   1       3597.99       3487.38       190.64 o
  -8   1   1        243.27        275.67        28.59 o
  -7   1   1       2238.33       2381.88        99.39 o
  -6   1   1       1061.09       1035.09        29.67 o
  -5   1   1      38008.86      37691.70       699.26 o
  -4   1   1       5334.35       5315.87       103.68 o
  -3   1   1        404.72        401.55        17.81 o
  -2   1   1        266.61        284.23         9.02 o
  -1   1   1        119.35        163.73         5.98 o
   0   1   1      99629.97      79416.55      2721.04 o
   1   1   1          0.69         15.00        11.12 o
   2   1   1      22897.17      25084.47       491.76 o
   3   1   1       5235.98       5885.70       126.18 o
   4   1   1       6926.38       7670.15       153.89 o
   5   1   1      18788.63      19887.36       371.07 o
   6   1   1       9991.03      10631.96       192.43 o
   7   1   1      34049.09      34469.77       728.11 o
   8   1   1       3514.39       3606.44        89.02 o
   9   1   1       2490.80       2529.64        86.71 o
  10   1   1       2435.27       2368.51        89.11 o
  11   1   1       3492.50       3422.22       121.41 o
  12   1   1       4604.20       4669.88       194.49 o
  13   1   1         41.67         49.95        37.52 o
  14   1   1        184.38        170.70        55.46 o
 -13   2   1        164.94        172.37        72.28 o
 -12   2   1        918.27        895.20       109.35 o
 -11   2   1       5648.55       5482.39       346.59 o
 -10   2   1         12.92         -9.08        42.63 o
  -9   2   1        424.84        484.78        44.97 o
  -8   2   1        175.12        181.19        18.94 o
  -7   2   1       4300.37       4264.22        95.90 o
  -6   2   1      12437.48      12070.10       245.73 o
  -5   2   1       2253.36       2177.74        47.99 o
  -4   2   1      20845.39      20920.11       390.13 o
  -3   2   1       2264.98       2470.22        50.49 o
  -2   2   1      14590.89      15315.59       269.40 o
  -1   2   1      21189.94      21679.71       489.92 o
   0   2   1       7956.64       8860.52       201.76 o
   1   2   1      22945.97      25171.16       696.19 o
   2   2   1          1.64         -2.85         2.85 o
   3   2   1      12838.23      14483.60       284.30 o
   4   2   1      18828.47      20228.33       397.75 o
   5   2   1      14686.64      15288.05       285.68 o
   6   2   1      21208.79      22039.99       435.82 o
   7   2   1        592.21        690.91        21.86 o
   8   2   1       1857.50       1821.41        56.88 o
   9   2   1         14.60         25.90        13.86 o
  10   2   1       6557.16       6712.41       185.11 o
  11   2   1       2968.87       3034.68        89.01 o
  12   2   1        311.28        317.39        32.31 o
  13   2   1        153.00        110.44        31.49 o
  14   2   1         95.35         98.08        40.55 o
  15   2   1       3140.29       3404.28       328.98 o
 -12   3   1       1482.27       1810.78       166.81 o
 -11   3   1        746.53        861.84       107.50 o
 -10   3   1       1091.90       1262.17       124.18 o
  -9   3   1         79.04         98.35        29.08 o
  -8   3   1       6485.29       6492.75       204.04 o
  -7   3   1      10623.23      10424.57       234.38 o
  -6   3   1       4223.62       4278.67        94.79 o
  -5   3   1       2232.09       2130.75        76.89 o
  -4   3   1         32.58         46.93         6.54 o
  -3   3   1      27571.16      28131.21       494.23 o
  -2   3   1      11015.85      11343.08       262.24 o
  -1   3   1      33853.20      34774.03       784.64 o
   0   3   1        802.79        761.26        23.83 o
   1   3   1       4753.03       5091.44       128.14 o
   2   3   1      13202.67      14626.71       576.65 o
   3   3   1          0.27         -8.29         8.29 o
   4   3   1      32644.38      34561.02       676.41 o
   5   3   1      14326.36      15183.85       322.53 o
   6   3   1         64.80         94.47         7.89 o
   7   3   1       3198.95       3183.15        64.94 o
   8   3   1       6342.93       6400.38       118.95 o
   9   3   1      29397.60      29415.59       549.73 o
  10   3   1       1477.63       1450.29        42.12 o
  11   3   1        158.96        162.72        19.15 o
  12   3   1        131.26        141.14        21.14 o
  13   3   1        909.63        883.71        48.93 o
  14   3   1       4482.79       4725.32       417.94 o
  15   3   1         47.74         75.93        61.01 o
 -12   4   1        610.54        569.00       100.08 o
 -11   4   1        286.49        307.67        77.84 o
 -10   4   1         49.71         31.51        50.04 o
  -9   4   1       3983.88       4036.80       172.14 o
  -8   4   1        121.07        113.03        23.53 o
  -7   4   1       7963.31       7818.76       236.60 o
  -6   4   1         39.10         51.50        13.58 o
  -5   4   1        619.34        632.79        24.28 o
  -4   4   1       9877.65       9900.56       179.59 o
  -3   4   1       5314.10       5154.67       126.10 o
  -2   4   1      52503.16      51525.73      1076.19 o
  -1   4   1       4663.08       4815.83       112.40 o
   0   4   1        212.38        199.57        19.31 o
   1   4   1       7590.12       8247.16       174.42 o
   2   4   1      18721.00      20167.50       792.89 o
   3   4   1      31449.13      32705.21      1284.35 o
   4   4   1          0.16         16.00        10.24 o
   5   4   1       1181.87       1236.88        37.44 o
   6   4   1         33.91         35.99         7.75 o
   7   4   1      10333.95      10469.20       245.96 o
   8   4   1      18606.46      19280.24       384.32 o
   9   4   1       4241.34       4052.86        96.10 o
  10   4   1       1100.92       1124.85        41.97 o
  11   4   1         27.61         22.53        16.18 o
  12   4   1       4892.67       4906.67       132.57 o
  13   4   1       3119.76       3220.70       107.49 o
  14   4   1       1203.78       1365.71       119.32 o
  15   4   1       1346.97       1221.17       312.30 o
 -11   5   1        780.47        696.88       103.79 o
 -10   5   1       1034.58       1074.98       118.62 o
  -9   5   1       1470.62       1456.65       121.91 o
  -8   5   1       6641.39       6696.70       210.64 o
  -7   5   1         33.43         33.13        20.87 o
  -6   5   1       1103.08        989.27        53.91 o
  -5   5   1       2208.60       2105.53        75.33 o
  -4   5   1       8287.44       8123.96       204.81 o
  -3   5   1      13611.13      13258.57       285.17 o
  -2   5   1       2359.55       2313.05        65.45 o
  -1   5   1        556.48        679.67        31.46 o
   0   5   1       1894.15       2056.39        38.84 o
   1   5   1      21812.18      22508.50       472.15 o
   2   5   1      13680.87      13311.35       371.83 o
   3   5   1      13496.52      13227.79       746.92 o
   4   5   1        795.21        755.72        78.77 o
   5   5   1          0.08          2.63         4.53 o
   6   5   1      47712.23      49879.99      1128.66 o
   7   5   1       9162.70       9149.30       199.58 o
   8   5   1       7853.68       7901.87       189.98 o
   9   5   1       1076.69       1127.68        51.62 o
  10   5   1        992.92        972.38        53.52 o
  11   5   1      10615.13      10126.76       305.03 o
  12   5   1        207.56        257.52        33.81 o
  13   5   1       4053.33       3964.37       158.64 o
  14   5   1        390.73        446.45       108.42 o
  15   5   1         77.91         55.98        57.00 o
  16   5   1        937.72       1013.40       126.03 o
 -10   6   1       1564.12       1539.33       125.17 o
  -9   6   1       1654.30       1556.38       109.53 o
  -8   6   1        286.40        327.70        36.27 o
  -7   6   1        675.15        609.01        84.54 o
  -6   6   1         62.80         54.09        20.94 o
  -5   6   1       8503.64       8292.21       246.80 o
  -4   6   1       9267.87       8943.80       261.41 o
  -3   6   1       1488.96       1429.76        69.40 o
  -2   6   1        407.30        408.60        23.83 o
  -1   6   1         19.94         24.60         5.48 o
   0   6   1      44127.08      43492.85       800.59 o
   1   6   1       8242.07       8447.32       187.40 o
   2   6   1      20143.30      20599.79       450.91 o
   3   6   1         23.70        131.95        18.97 o
   4   6   1        124.37        104.18        18.21 o
   5   6   1      47439.57      47812.45      2661.50 o
   6   6   1          2.91         18.59         5.09 o
   7   6   1      15562.63      15420.84       354.56 o
   8   6   1        140.36        146.30        14.63 o
   9   6   1       2970.12       2970.59        91.24 o
  10   6   1       6023.24       5955.30       186.09 o
  11   6   1       4430.48       4160.42       140.81 o
  12   6   1       7443.48       7459.28       235.19 o
  13   6   1        680.26        703.28        58.94 o
  14   6   1        256.11        257.32        46.49 o
  15   6   1        434.67        428.83        58.46 o
  16   6   1        648.21        595.40        89.36 o
  -9   7   1        101.65         74.81        51.49 o
  -8   7   1        149.72        125.50        30.20 o
  -7   7   1        489.81        541.26        41.75 o
  -6   7   1       9469.76       9415.15       351.46 o
  -5   7   1        176.43        164.56        33.06 o
  -4   7   1       4527.05       4311.62       136.15 o
  -3   7   1        123.21         98.01        50.29 o
  -2   7   1       2683.85       2552.16        97.11 o
  -1   7   1      17485.71      17033.14       429.57 o
   0   7   1       6661.96       6472.55       123.91 o
   1   7   1      28675.80      28429.83       595.83 o
   2   7   1        895.37       1005.37        26.58 o
   3   7   1       4863.51       5131.16       119.42 o
   4   7   1      11111.90      11251.96       461.50 o
   5   7   1       9325.54       8833.36       517.10 o
   6   7   1      14847.13      14582.94       558.23 o
   7   7   1          0.19          5.46         5.79 o
   8   7   1       1752.77       1725.34        49.28 o
   9   7   1       2136.05       2124.55        69.93 o
  10   7   1       4570.36       4405.27       143.79 o
  11   7   1       4716.91       4590.13       151.74 o
  12   7   1        157.14        142.81        29.91 o
  13   7   1         24.11         86.93        41.14 o
  14   7   1         49.29         84.91        48.01 o
  15   7   1       1995.94       1829.70       108.81 o
  16   7   1        991.11        829.50        89.36 o
  -9   8   1          3.04          6.42        57.46 o
  -8   8   1       1265.57       1133.14        96.32 o
  -7   8   1       2554.33       2516.33        98.44 o
  -6   8   1       1673.78       1560.49        69.76 o
  -5   8   1       3438.17       3301.25       131.98 o
  -4   8   1        170.13        132.86        28.90 o
  -3   8   1       6711.76       6105.40       331.63 o
  -2   8   1       8388.35       7822.60       268.01 o
  -1   8   1       9843.08       9436.03       316.05 o
   0   8   1       4374.68       4073.71       133.72 o
   1   8   1       2978.59       2929.10        67.68 o
   2   8   1       3920.14       3908.98        87.69 o
   3   8   1       5779.39       5667.91       123.03 o
   4   8   1      19886.98      20831.46       850.35 o
   5   8   1       7308.88       7561.58       276.01 o
   6   8   1         59.69         63.73         9.34 o
   7   8   1       1955.18       2096.79        77.79 o
   8   8   1          0.02          7.98        11.29 o
   9   8   1      14782.81      14329.44       445.86 o
  10   8   1       4605.62       4518.12       132.08 o
  11   8   1        165.98        162.96        26.35 o
  12   8   1        212.83        258.75        54.90 o
  13   8   1        437.41        445.94        64.87 o
  14   8   1       5040.05       5322.04       304.89 o
  15   8   1        475.65        505.11        75.88 o
  16   8   1        306.46        197.88        51.46 o
  -8   9   1        282.19        151.98       113.06 o
  -7   9   1       1098.35        988.93       103.75 o
  -6   9   1        191.63        172.43        37.67 o
  -5   9   1         14.30         30.05        28.25 o
  -4   9   1       3297.87       3336.01       211.84 o
  -3   9   1         73.26         47.91        34.45 o
  -2   9   1      15645.21      14658.03       487.61 o
  -1   9   1       1283.51       1207.53        57.67 o
   0   9   1        307.53        352.72        26.93 o
   1   9   1       4358.52       4310.32       116.37 o
   2   9   1         63.00         95.62        10.11 o
   3   9   1      29219.58      28356.64       595.03 o
   4   9   1       3681.47       3689.44       110.52 o
   5   9   1        651.02        693.72        57.10 o
   6   9   1       3329.16       3512.83       125.52 o
   7   9   1       2464.21       2595.24        93.85 o
   8   9   1      14589.98      14767.38       626.45 o
   9   9   1          3.00         -0.96        17.28 o
  10   9   1       2356.09       2330.72        92.21 o
  11   9   1        264.44        221.31        28.37 o
  12   9   1       2167.13       2170.53       117.86 o
  13   9   1       3314.86       3190.10       162.37 o
  14   9   1        667.35        839.36        81.13 o
  15   9   1       1420.93       1373.05       155.69 o
  16   9   1         65.64         36.05        81.55 o
  -7  10   1        163.24        155.07        68.23 o
  -6  10   1          2.79          9.81        52.03 o
  -5  10   1       1288.53       1270.89       129.74 o
  -4  10   1       1331.85       1298.40        74.75 o
  -3  10   1       7194.98       6810.58       244.71 o
  -2  10   1         30.33          8.62        22.08 o
  -1  10   1        506.49        468.58        36.53 o
   0  10   1        716.39        733.42        42.03 o
   1  10   1       3331.53       3285.10       120.34 o
   2  10   1       6242.51       5939.58       156.42 o
   3  10   1       1386.26       1302.22        47.55 o
   4  10   1        497.59        510.20        42.25 o
   5  10   1        676.57        638.45        32.02 o
   6  10   1       6792.78       7179.52       239.88 o
   7  10   1       4253.52       4526.28       194.02 o
   8  10   1       4363.61       4486.03       197.91 o
   9  10   1       2000.57       2095.00        91.63 o
  10  10   1          0.49         -3.33        21.01 o
  11  10   1       2753.43       2775.48        89.61 o
  12  10   1       1703.83       1666.45        94.25 o
  13  10   1       1846.05       1816.87       108.12 o
  14  10   1        542.41        564.72        65.37 o
  15  10   1         21.65         36.13        45.20 o
  -5  11   1       1950.97       1786.62       384.58 o
  -4  11   1       1330.61       1287.61       111.31 o
  -3  11   1        713.25        610.95        75.04 o
  -2  11   1        112.27        104.10        28.13 o
  -1  11   1         18.13         30.60        20.84 o
   0  11   1       4904.35       4896.82       177.43 o
   1  11   1       3413.67       3175.37       119.32 o
   2  11   1       2004.68       1914.93        67.48 o
   3  11   1         12.36         19.46        13.69 o
   4  11   1         57.76         66.99        21.31 o
   5  11   1      11005.40      10845.46       441.99 o
   6  11   1       4319.71       4133.83       181.03 o
   7  11   1       4579.93       4824.01       209.78 o
   8  11   1        138.22        142.78        44.48 o
   9  11   1        398.18        352.96        37.81 o
  10  11   1       2874.80       2874.89       129.80 o
  11  11   1          0.58         16.68        37.07 o
  12  11   1       4922.19       4679.86       298.40 o
  13  11   1        465.55        531.93        81.55 o
  14  11   1         63.71         43.57        33.25 o
  15  11   1        694.16        655.94        70.44 o
  -4  12   1        408.38        460.61        78.49 o
  -3  12   1         54.97         56.45        52.82 o
  -2  12   1         24.86         41.80        50.97 o
  -1  12   1       4442.66       4240.50       256.41 o
   0  12   1          1.77         37.65        22.58 o
   1  12   1       3834.77       3693.42       139.19 o
   2  12   1         97.33         97.37        21.17 o
   3  12   1        493.70        528.97        37.88 o
   4  12   1       5912.81       5482.39       322.49 o
   5  12   1        297.46        291.19        32.54 o
   6  12   1       6538.49       6384.53       392.00 o
   7  12   1        130.79        123.20        24.69 o
   8  12   1        292.94        308.34        32.11 o
   9  12   1       2143.98       2078.07       137.70 o
  10  12   1       1738.84       1668.18        85.53 o
  11  12   1       4795.77       5006.06       309.52 o
  12  12   1          1.52        -24.09        42.63 o
  13  12   1         17.12          0.00        50.04 o
  14  12   1         85.02        107.50        61.16 o
  15  12   1        875.72        839.60       113.06 o
  -3  13   1        657.47        653.02        87.09 o
  -2  13   1       1084.24       1121.38       104.60 o
  -1  13   1       1214.67       1152.42       101.12 o
   0  13   1       2444.31       2510.69       146.85 o
   1  13   1         31.82         65.01        23.47 o
   2  13   1        526.55        512.98        45.53 o
   3  13   1       1035.58        999.72        57.00 o
   4  13   1       3104.94       3154.51       200.17 o
   5  13   1       3179.90       3189.72       200.17 o
   6  13   1        629.61        587.53        59.31 o
   7  13   1         17.29         36.64        21.37 o
   8  13   1        490.27        443.85        39.76 o
   9  13   1       3433.68       3404.59       172.96 o
  10  13   1       1780.60       1858.97       137.15 o
  11  13   1        429.30        446.67        66.72 o
  12  13   1          5.66          0.00        42.63 o
  13  13   1          0.65        -48.19        48.19 o
  14  13   1       1647.37       1521.65       151.98 o
  -1  14   1        205.08        194.72        59.66 o
   0  14   1        152.87        115.36        67.65 o
   1  14   1        629.90        701.37       126.96 o
   2  14   1         53.62         34.61        23.59 o
   3  14   1       4459.00       4175.94       181.08 o
   4  14   1       1052.36       1208.42       105.64 o
   5  14   1        132.90        166.81        42.63 o
   6  14   1        650.10        578.26        64.87 o
   7  14   1         24.70         51.90        33.36 o
   8  14   1       5350.36       5697.39       339.17 o
   9  14   1        566.18        567.14        66.72 o
  10  14   1        447.03        465.21        64.87 o
  11  14   1         96.06        103.79        48.19 o
  12  14   1        114.13        157.54        55.60 o
  13  14   1       1677.43       1694.02       153.83 o
   1  15   1        228.53        226.84        84.33 o
   2  15   1       3119.19       3416.96       196.46 o
   3  15   1          7.64         12.97        48.19 o
   4  15   1        712.84        696.41        52.82 o
   5  15   1        171.24        164.95        48.19 o
   6  15   1        683.21        644.99        74.14 o
   7  15   1       1952.43       1964.62       142.71 o
   8  15   1        496.27        504.13        66.72 o
   9  15   1       1077.61       1215.84       109.35 o
  10  15   1         10.91         29.65        44.48 o
  11  15   1        779.36        763.61        90.82 o
  12  15   1        807.33        956.36       105.64 o
   5  16   1       1231.39       1188.04       116.76 o
   6  16   1        523.35        600.51        77.84 o
   7  16   1        829.56        897.05        92.67 o
   8  16   1        159.84        179.78        53.75 o
   9  16   1         35.01        100.08        48.19 o
  -9 -15   2          4.23         18.53        57.46 o
  -8 -15   2       1908.92       2211.12       177.93 o
  -7 -15   2        197.74        292.84        66.72 o
  -6 -15   2        337.98        300.25        70.43 o
  -5 -15   2        299.55        298.40        72.28 o
  -4 -15   2         41.76         92.67        59.31 o
  -3 -15   2       2543.40       2739.29       154.05 o
 -11 -14   2        151.92         90.82        63.02 o
 -10 -14   2        462.46        494.86        85.26 o
  -9 -14   2       3041.39       3069.25       218.70 o
  -8 -14   2         70.89         92.67        53.75 o
  -7 -14   2        634.59        698.74        87.11 o
  -6 -14   2         90.22         55.60        50.04 o
  -5 -14   2        592.33        585.68        79.70 o
  -4 -14   2       2680.90       2777.09       143.29 o
  -3 -14   2        635.28        540.67        64.78 o
  -2 -14   2       2059.29       2160.36       209.44 o
  -1 -14   2          8.99         18.73        45.18 o
   0 -14   2        339.88        357.11        67.64 o
 -12 -13   2         22.48          9.27        61.16 o
 -11 -13   2       1332.82       1408.59       139.01 o
 -10 -13   2       1577.26       1588.37       146.42 o
  -9 -13   2       1347.05       1315.92       124.18 o
  -8 -13   2        541.06        494.86        74.14 o
  -7 -13   2        125.94        155.73        55.60 o
  -6 -13   2       2556.02       2675.19       244.65 o
  -5 -13   2       1478.02       1637.92        93.70 o
  -4 -13   2       2066.24       2182.43       142.71 o
  -3 -13   2        367.17        341.05        48.50 o
  -2 -13   2        160.97        140.42        27.63 o
  -1 -13   2       1303.57       1480.27       110.28 o
   0 -13   2        393.29        356.89        62.30 o
   1 -13   2       1476.85       1740.95       231.68 o
   2 -13   2        273.54        274.31        63.14 o
 -13 -12   2         10.56         32.04        40.03 o
 -12 -12   2       2708.90       2724.64       144.28 o
 -11 -12   2        626.41        662.17        59.67 o
 -10 -12   2       1631.95       1520.99        96.95 o
  -9 -12   2         67.78         61.16        44.48 o
  -8 -12   2          0.61        -13.60        31.70 o
  -7 -12   2       4069.53       3963.05       140.45 o
  -6 -12   2          5.65          9.37        16.92 o
  -5 -12   2       6527.03       6582.17       235.38 o
  -4 -12   2         97.20        124.85        28.55 o
  -3 -12   2         43.41         44.59        19.06 o
  -2 -12   2       1592.82       1558.83        74.52 o
  -1 -12   2        594.88        565.59        43.23 o
   0 -12   2       5755.03       5872.77       231.81 o
   1 -12   2        103.45        136.39        48.69 o
   2 -12   2         14.08         67.59        49.66 o
   3 -12   2        198.91        124.81        56.57 o
   4 -12   2        834.08        783.29        93.44 o
 -14 -11   2        179.64        195.76        58.93 o
 -13 -11   2       1493.05       1687.82       119.91 o
 -12 -11   2        555.11        543.00        64.86 o
 -11 -11   2       3066.63       3179.19       158.58 o
 -10 -11   2        112.79         78.77        41.70 o
  -9 -11   2        402.20        399.20        40.45 o
  -8 -11   2       1425.93       1401.24        62.19 o
  -7 -11   2       3339.52       3044.74       103.29 o
  -6 -11   2       6371.57       6393.90       174.29 o
  -5 -11   2          1.99         35.94        13.17 o
  -4 -11   2        671.66        621.21        48.96 o
  -3 -11   2        184.71        209.95        20.75 o
  -2 -11   2       3964.61       3906.86       144.78 o
  -1 -11   2       2678.66       2843.15       155.96 o
   0 -11   2        721.44        730.14        48.85 o
   1 -11   2        308.43        371.58        94.57 o
   2 -11   2         60.53        101.33        30.08 o
   3 -11   2       2283.30       2438.37       148.73 o
   4 -11   2       1685.12       1740.46       130.35 o
   5 -11   2        829.87        869.79        95.92 o
 -14 -10   2        519.80        496.88       111.20 o
 -13 -10   2       1586.93       1437.58       129.74 o
 -12 -10   2       1650.03       1625.50       112.50 o
 -11 -10   2         95.94         84.89        47.26 o
 -10 -10   2        444.25        453.36        47.27 o
  -9 -10   2        770.79        721.74        53.21 o
  -8 -10   2       3432.05       3357.91       133.06 o
  -7 -10   2       2376.73       2378.38        85.88 o
  -6 -10   2        338.45        383.71        26.69 o
  -5 -10   2         26.86         14.70        10.02 o
  -4 -10   2         57.84         55.08        13.66 o
  -3 -10   2       8047.37       7737.11       229.68 o
  -2 -10   2       3132.48       3090.70       102.37 o
  -1 -10   2       1063.13       1079.09        94.89 o
   0 -10   2        424.13        388.17        32.99 o
   1 -10   2          5.41         17.87        19.94 o
   2 -10   2       8535.42       8358.36       293.21 o
   3 -10   2        991.31        915.15        60.06 o
   4 -10   2       1615.48       1723.93       230.75 o
   5 -10   2          2.83         55.79        48.27 o
   6 -10   2          9.16         38.34        51.92 o
 -15  -9   2          0.18         36.11        56.73 o
 -14  -9   2       2856.82       2808.96       237.24 o
 -13  -9   2       1289.16       1097.57        99.75 o
 -12  -9   2         40.84         28.82        40.37 o
 -11  -9   2        510.58        493.93        60.42 o
 -10  -9   2        722.47        725.13        77.65 o
  -9  -9   2      10304.38      10603.28       364.51 o
  -8  -9   2       1603.95       1638.32        79.71 o
  -7  -9   2       1968.57       1869.64        72.26 o
  -6  -9   2         35.11         34.05        14.22 o
  -5  -9   2       3330.25       3098.89        89.09 o
  -4  -9   2      13911.78      13444.73       343.55 o
  -3  -9   2       1836.40       1729.24        55.79 o
  -2  -9   2       9228.16       8932.65       261.04 o
  -1  -9   2         62.22         87.17        14.53 o
   0  -9   2       1457.65       1420.85        91.22 o
   1  -9   2       6696.25       6534.71       229.10 o
   2  -9   2       3379.44       3180.45       124.96 o
   3  -9   2       7298.36       7229.97       346.82 o
   4  -9   2         29.55         57.95        26.71 o
   5  -9   2        887.34       1004.23       192.75 o
   6  -9   2       1055.54        958.21        94.19 o
   7  -9   2       1089.42       1009.95        73.82 o
   8  -9   2       1585.44       1896.04       252.06 o
 -15  -8   2       2036.17       2091.54       212.22 o
 -14  -8   2         98.62         56.55        55.60 o
 -13  -8   2        294.53        252.60        58.28 o
 -12  -8   2          8.92        -15.49        36.42 o
 -11  -8   2       1549.12       1443.66        84.14 o
 -10  -8   2       3605.24       3662.98       193.38 o
  -9  -8   2       1440.32       1394.93        74.07 o
  -8  -8   2       5334.87       5305.00       193.44 o
  -7  -8   2         28.96         31.45        17.20 o
  -6  -8   2       4698.71       4315.98       122.89 o
  -5  -8   2       8963.42       8534.64       227.07 o
  -4  -8   2       9466.33       9342.10       203.21 o
  -3  -8   2       7293.78       7036.75       155.10 o
  -2  -8   2        880.86        872.06        33.39 o
  -1  -8   2       5666.40       5379.99       180.31 o
   0  -8   2       4730.86       4565.60       125.48 o
   1  -8   2       8751.55       8323.48       244.28 o
   2  -8   2       4053.72       4016.35       252.94 o
   3  -8   2        653.85        683.17        48.23 o
   4  -8   2        762.81        713.18        56.18 o
   5  -8   2        805.24        689.19        62.97 o
   6  -8   2       3881.89       3671.26       202.18 o
   7  -8   2       1182.31       1179.42        99.01 o
   8  -8   2        352.15        254.83        73.21 o
   9  -8   2          9.25        -48.19        48.19 o
 -15  -7   2        125.68        137.94        66.32 o
 -14  -7   2        321.43        308.35        69.42 o
 -13  -7   2        114.07         89.13        49.83 o
 -12  -7   2       4325.19       4114.01       240.02 o
 -11  -7   2       3384.73       3279.40       153.60 o
 -10  -7   2       2545.37       2429.21       221.19 o
  -9  -7   2       2025.32       1950.52        92.79 o
  -8  -7   2         17.07         15.32        19.03 o
  -7  -7   2      11366.58      10586.18       416.67 o
  -6  -7   2       1960.75       1907.59        53.88 o
  -5  -7   2      12168.82      12221.16       320.13 o
  -4  -7   2       2568.82       2684.32        58.91 o
  -3  -7   2        793.44        798.81        21.78 o
  -2  -7   2      10396.75      10248.21       261.44 o
  -1  -7   2        205.18        231.97        12.56 o
   0  -7   2      28126.86      28138.96       593.79 o
   1  -7   2       2684.68       2653.07        71.97 o
   2  -7   2        249.77        288.96        39.37 o
   3  -7   2       2259.31       2163.23        90.66 o
   4  -7   2        281.58        285.06        24.97 o
   5  -7   2      15019.08      14184.80       410.87 o
   6  -7   2        928.13        885.84        61.27 o
   7  -7   2        257.90        221.21        38.87 o
   8  -7   2        355.22        355.57        60.68 o
   9  -7   2        461.93        374.39       124.18 o
  10  -7   2       1979.82       2087.80       164.03 o
 -15  -6   2        158.96        117.03        66.72 o
 -14  -6   2        171.60        237.87        66.14 o
 -13  -6   2       3380.58       3491.99       287.28 o
 -12  -6   2         46.71         48.92        30.89 o
 -11  -6   2       5715.56       5582.66       214.63 o
 -10  -6   2        217.28        204.65        34.87 o
  -9  -6   2         61.97         52.08        24.81 o
  -8  -6   2       5343.72       5191.22       221.44 o
  -7  -6   2       1869.10       1826.42        63.25 o
  -6  -6   2      37296.52      36909.40       839.70 o
  -5  -6   2        371.23        346.25        15.12 o
  -4  -6   2        260.14        359.60        19.36 o
  -3  -6   2       7092.52       7067.64       196.44 o
  -2  -6   2       6730.22       6745.76       146.39 o
  -1  -6   2      33986.71      33200.52       652.46 o
   0  -6   2         23.30         43.39         6.89 o
   1  -6   2       4979.02       5188.64       115.02 o
   2  -6   2       1039.40       1099.62        34.21 o
   3  -6   2      10636.30      10017.84       262.06 o
   4  -6   2      10060.88       9315.57       243.12 o
   5  -6   2        576.56        600.73        36.34 o
   6  -6   2       4899.09       4619.74       298.62 o
   7  -6   2         93.00         65.86        32.09 o
   8  -6   2       2572.61       2490.64       144.73 o
   9  -6   2       1200.10       1192.01       103.66 o
  10  -6   2       1223.70       1212.13       135.30 o
 -15  -5   2        634.88        669.93        89.79 o
 -14  -5   2        917.22       1032.23       108.20 o
 -13  -5   2       1488.03       1425.42        96.51 o
 -12  -5   2       6402.20       6089.01       178.11 o
 -11  -5   2          2.82         19.77        20.15 o
 -10  -5   2        169.59        185.78        48.59 o
  -9  -5   2       3183.00       2778.17       150.37 o
  -8  -5   2       9099.15       8638.53       337.67 o
  -7  -5   2      12052.33      11942.59       260.20 o
  -6  -5   2        311.92        277.16        18.10 o
  -5  -5   2       2042.22       2090.89        52.96 o
  -4  -5   2         79.16         77.95        16.00 o
  -3  -5   2      20288.20      20112.30       437.29 o
  -2  -5   2      15375.80      15708.47       311.04 o
  -1  -5   2       9069.43       9357.43       201.46 o
   0  -5   2       4955.38       5074.36       121.26 o
   1  -5   2        474.96        514.92        21.35 o
   2  -5   2      19287.28      18550.93       346.39 o
   3  -5   2      11896.61      11273.02       228.08 o
   4  -5   2       7902.55       7636.38       172.62 o
   5  -5   2        337.04        323.00        23.53 o
   6  -5   2       2035.93       1911.59        87.31 o
   7  -5   2       6011.74       5947.59       218.90 o
   8  -5   2        840.71        686.90        57.15 o
   9  -5   2       3288.80       3371.59       189.05 o
  10  -5   2        220.99        259.48        72.28 o
  11  -5   2         10.71        -24.09        61.16 o
 -15  -4   2        129.96         83.03        64.77 o
 -14  -4   2       2666.36       2737.77       260.87 o
 -13  -4   2       1883.58       1920.86       111.44 o
 -12  -4   2         31.21         59.36        30.28 o
 -11  -4   2        356.92        315.06        28.40 o
 -10  -4   2         63.64         85.73        21.08 o
  -9  -4   2      12644.11      12380.62       328.53 o
  -8  -4   2       8678.95       8189.04       287.60 o
  -7  -4   2       1920.02       1928.50        62.17 o
  -6  -4   2        160.42        230.56        12.91 o
  -5  -4   2        121.85        119.73        16.21 o
  -4  -4   2      29720.01      29047.27       537.53 o
  -3  -4   2       7543.11       7556.69       211.02 o
  -2  -4   2      14391.78      14831.03       314.39 o
  -1  -4   2        198.16        219.24         9.10 o
   0  -4   2       3853.84       4007.11        77.18 o
   1  -4   2      55337.51      55220.49      1016.33 o
   2  -4   2        437.00        443.37        21.72 o
   3  -4   2      23378.27      23343.80       435.59 o
   4  -4   2       1238.47       1199.11        32.96 o
   5  -4   2       1897.06       1900.74        48.81 o
   6  -4   2       5301.49       5121.86       131.63 o
   7  -4   2       2788.32       2705.04       113.48 o
   8  -4   2      10258.16      10162.15       354.12 o
   9  -4   2        453.63        488.44        64.97 o
  10  -4   2        321.21        283.57        70.43 o
  11  -4   2       1121.02       1082.39       124.18 o
  12  -4   2       1065.76       1024.94       129.74 o
 -14  -3   2        778.35        750.57        66.26 o
 -13  -3   2         92.11         99.96        26.71 o
 -12  -3   2        219.56        177.46        27.19 o
 -11  -3   2        420.22        452.94        35.64 o
 -10  -3   2       9589.59       9601.40       235.50 o
  -9  -3   2       2137.50       2106.29        70.91 o
  -8  -3   2       5058.03       4718.67       122.81 o
  -7  -3   2        374.67        382.76        17.84 o
  -6  -3   2       8225.06       7941.65       153.36 o
  -5  -3   2      21871.71      20973.43       395.20 o
  -4  -3   2       6984.08       7148.89       132.40 o
  -3  -3   2      38034.39      37821.39       661.40 o
  -2  -3   2        813.09        811.22        17.73 o
  -1  -3   2       9319.00       9612.31       190.56 o
   0  -3   2      23824.82      23694.75       395.99 o
   1  -3   2      18935.00      19846.88       367.30 o
   2  -3   2      26537.22      26822.54       449.33 o
   3  -3   2          4.59         15.67         5.75 o
   4  -3   2        509.16        546.26        18.78 o
   5  -3   2       3984.65       3969.08        81.84 o
   6  -3   2      13001.74      12768.50       245.14 o
   7  -3   2       4611.92       4640.23       118.32 o
   8  -3   2       2899.07       2925.14       101.19 o
   9  -3   2        163.18        109.65        56.72 o
  10  -3   2        101.21         25.95        50.04 o
  11  -3   2       3730.15       3892.16       266.89 o
  12  -3   2       1133.06       1097.22       127.89 o
  13  -3   2        116.64        126.03        72.28 o
 -14  -2   2       1327.75       1507.63       125.47 o
 -13  -2   2         98.89         95.09        32.87 o
 -12  -2   2       2195.28       2175.22       105.60 o
 -11  -2   2       3910.70       3790.84       100.10 o
 -10  -2   2       3070.47       3012.20        87.89 o
  -9  -2   2       6858.95       6944.23       173.14 o
  -8  -2   2        715.18        664.02        30.90 o
  -7  -2   2      12071.36      11927.17       244.95 o
  -6  -2   2       8248.92       8238.04       182.38 o
  -5  -2   2      15090.66      15286.00       273.03 o
  -4  -2   2      14026.74      14431.64       270.64 o
  -3  -2   2        631.56        618.02        16.31 o
  -2  -2   2       1153.82       1069.10        22.15 o
  -1  -2   2        701.73        655.53        26.74 o
   0  -2   2      21819.84      22116.77       387.58 o
   1  -2   2      29646.48      29678.91       474.52 o
   2  -2   2        560.12        593.07        16.06 o
   3  -2   2       2313.59       2482.30        57.78 o
   4  -2   2          3.46         -5.28         6.36 o
   5  -2   2      31208.28      31344.14       583.39 o
   6  -2   2      11087.67      11699.99       224.48 o
   7  -2   2       1362.57       1352.53        42.50 o
   8  -2   2        459.00        456.11        26.04 o
   9  -2   2        449.74        415.82        32.01 o
  10  -2   2       9548.60       9665.70       339.01 o
  11  -2   2        620.49        653.47        76.03 o
  12  -2   2        594.70        517.10        90.82 o
  13  -2   2          3.01        -44.48        57.46 o
 -14  -1   2         39.63         58.53        43.05 o
 -13  -1   2       2229.32       2376.83       121.27 o
 -12  -1   2        714.65        770.55        56.06 o
 -11  -1   2       2104.04       2223.30        81.47 o
 -10  -1   2        444.82        447.40        30.75 o
  -9  -1   2        221.10        249.45        23.18 o
  -8  -1   2       8289.25       8496.91       207.60 o
  -7  -1   2         23.69         60.21        10.06 o
  -6  -1   2      31495.35      31423.35       621.08 o
  -5  -1   2       8707.87       8893.26       170.56 o
  -4  -1   2        504.99        519.74        15.55 o
  -3  -1   2      10657.95      10981.89       172.18 o
  -2  -1   2        748.08        705.26        15.96 o
  -1  -1   2     164134.72     135580.16      3068.04 o
   0  -1   2       8142.17       8691.56       146.91 o
   1  -1   2       5736.60       5929.39        93.19 o
   2  -1   2      20247.05      21821.46       428.55 o
   3  -1   2       8167.44       8901.68       191.21 o
   4  -1   2      49393.79      51524.73      1080.89 o
   5  -1   2        969.54       1085.21        30.97 o
   6  -1   2       5472.49       5542.08       129.19 o
   7  -1   2          3.83         -7.59        11.12 o
   8  -1   2       4347.03       4340.26       114.75 o
   9  -1   2       6395.08       6391.01       230.72 o
  10  -1   2        795.96        816.60        50.21 o
  11  -1   2       3240.17       3794.67       530.08 o
  12  -1   2        519.55        515.92        71.25 o
  13  -1   2       1321.08       1194.21       107.30 o
  14  -1   2        615.04        663.52       107.50 o
 -14   0   2        697.40        787.00        80.97 o
 -13   0   2        362.56        341.75        65.02 o
 -12   0   2       5012.34       5593.59       272.44 o
 -11   0   2        701.32        636.93        69.59 o
 -10   0   2        942.49        895.68        51.48 o
  -9   0   2       2580.19       2627.23        85.63 o
  -8   0   2       4807.55       4642.72       105.11 o
  -7   0   2      28250.75      27445.15       488.58 o
  -6   0   2         23.20         42.65         9.97 o
  -5   0   2       1950.30       2031.94        81.06 o
  -4   0   2       4571.21       4839.94       100.83 o
  -3   0   2      25568.15      25994.78       456.73 o
  -2   0   2      22823.42      24312.04       449.54 o
  -1   0   2       8242.86       8827.56       142.75 o
   0   0   2       3441.63       3493.93        61.61 o
   1   0   2       3164.03       3213.41        62.04 o
   2   0   2      14920.42      16566.87       306.97 o
   3   0   2      25657.67      26815.90       526.51 o
   4   0   2      22319.00      23905.66       443.64 o
   5   0   2       1926.32       1811.19        46.54 o
   6   0   2         50.00         74.96        11.45 o
   7   0   2      18473.28      18743.14       434.49 o
   8   0   2       4098.58       4071.12       107.05 o
   9   0   2       5296.26       5282.31       216.69 o
  10   0   2       1837.82       1846.38        75.80 o
  11   0   2        127.97        105.22        23.33 o
  12   0   2       1168.65       1192.96        68.97 o
  13   0   2         81.11         59.13        48.39 o
  14   0   2       1753.29       1877.21       142.71 o
 -13   1   2       1342.93       1532.77       151.98 o
 -12   1   2         30.03         50.04        55.60 o
 -11   1   2          5.94         45.75        39.56 o
 -10   1   2         12.26         41.99        36.12 o
  -9   1   2       6763.06       6987.91       192.47 o
  -8   1   2       8196.27       8017.06       171.06 o
  -7   1   2       1688.30       1606.47        46.07 o
  -6   1   2       2665.03       2866.52        68.69 o
  -5   1   2        891.11        950.11        27.71 o
  -4   1   2      56857.41      58937.15      1088.08 o
  -3   1   2      18994.27      19938.98       420.49 o
  -2   1   2      27652.51      28378.74       523.54 o
  -1   1   2       5244.22       5296.60       100.06 o
   0   1   2       3210.94       3306.20        67.38 o
   1   1   2     101640.05      84399.70      1697.54 o
   2   1   2        164.10        150.84         6.74 o
   3   1   2      24680.73      27093.18       500.28 o
   4   1   2        584.33        611.73        18.10 o
   5   1   2       1354.67       1535.84        34.20 o
   6   1   2      11823.85      11762.09       223.19 o
   7   1   2        358.76        395.27        21.76 o
   8   1   2      23848.95      23244.62       536.90 o
   9   1   2       3388.86       3351.84       112.95 o
  10   1   2        205.18        216.60        24.28 o
  11   1   2       2648.99       2705.95        90.47 o
  12   1   2        492.12        482.01        37.83 o
  13   1   2       5648.83       5817.23       234.88 o
  14   1   2        705.33        714.27        86.44 o
  15   1   2          4.81         12.05        39.28 o
 -13   2   2        100.68        226.12        77.84 o
 -12   2   2         44.15         16.68        57.46 o
 -11   2   2        195.38        266.89        66.72 o
 -10   2   2       9867.16       9367.14       554.17 o
  -9   2   2       3347.59       3219.57       142.64 o
  -8   2   2       2061.80       1924.11        53.22 o
  -7   2   2          6.44         43.55        11.54 o
  -6   2   2       1938.66       1860.99        61.02 o
  -5   2   2      24378.85      24095.18       449.95 o
  -4   2   2        225.22        240.08        16.71 o
  -3   2   2      20586.60      20223.20       399.10 o
  -2   2   2        471.75        483.97        12.62 o
  -1   2   2      23604.25      23879.56       441.10 o
   0   2   2      15598.84      17429.90       340.65 o
   1   2   2        137.44        136.17         7.93 o
   2   2   2       9073.48       9545.86       242.69 o
   3   2   2        858.72        912.16        21.75 o
   4   2   2      10880.48      12057.22       224.87 o
   5   2   2      10830.75      11612.93       196.89 o
   6   2   2       9247.60       9051.00       163.60 o
   7   2   2      21661.28      21997.99       411.48 o
   8   2   2          3.67          8.09         5.52 o
   9   2   2        160.32        174.75        19.33 o
  10   2   2       1623.40       1569.00        57.88 o
  11   2   2       5946.52       5717.83       162.47 o
  12   2   2       5053.94       5278.09       194.09 o
  13   2   2        489.76        494.81        44.70 o
  14   2   2        227.52        270.94        57.58 o
  15   2   2        220.09        182.87        53.05 o
 -12   3   2        541.77        600.51       100.08 o
 -11   3   2       3027.02       3111.88       226.12 o
 -10   3   2        890.64        843.30        96.38 o
  -9   3   2       4362.08       4629.19       178.42 o
  -8   3   2        247.54        241.12        37.50 o
  -7   3   2       5154.12       4898.49       240.64 o
  -6   3   2      13011.65      12487.96       254.89 o
  -5   3   2      10834.04      10543.37       202.44 o
  -4   3   2      20477.54      20612.04       384.96 o
  -3   3   2         58.10         73.45         5.76 o
  -2   3   2       4606.87       4741.41       110.50 o
  -1   3   2       7535.31       7779.64       179.79 o
   0   3   2      25618.94      27762.05       579.83 o
   1   3   2      23012.38      24408.84       510.08 o
   2   3   2        739.43        781.96        25.03 o
   3   3   2        817.61        865.02        26.28 o
   4   3   2        767.47        828.30        18.42 o
   5   3   2      44016.51      45526.35       951.61 o
   6   3   2      16699.27      17525.01       327.94 o
   7   3   2       6040.87       6217.87       148.47 o
   8   3   2         67.00         77.48         7.33 o
   9   3   2        158.39        172.23        11.94 o
  10   3   2      10079.34      10043.54       222.78 o
  11   3   2       4966.00       4978.24       142.29 o
  12   3   2       1052.86       1010.57        73.07 o
  13   3   2          5.52         28.72        22.52 o
  14   3   2        120.36         51.11        50.68 o
  15   3   2       2315.29       2388.24       167.43 o
 -12   4   2        918.41        872.96       118.62 o
 -11   4   2       1428.39       1503.12       150.13 o
 -10   4   2        940.89       1238.08       126.03 o
  -9   4   2          1.06         24.80        26.74 o
  -8   4   2       2659.41       2482.63       109.15 o
  -7   4   2        392.98        424.89        33.20 o
  -6   4   2       9009.36       8588.00       255.32 o
  -5   4   2       5327.58       5080.83       108.66 o
  -4   4   2        377.65        397.27        21.43 o
  -3   4   2       1540.22       1481.82        54.84 o
  -2   4   2         13.28         38.11        10.88 o
  -1   4   2      49953.47      50058.80      1191.36 o
   0   4   2      19893.85      20470.69       401.51 o
   1   4   2        237.85        245.84        12.35 o
   2   4   2      12761.36      14098.25       393.85 o
   3   4   2        873.33        882.59        37.09 o
   4   4   2      82849.37      73046.87      2903.95 o
   5   4   2      10001.03      10881.02       215.38 o
   6   4   2       7384.60       7787.47       207.63 o
   7   4   2       1387.75       1388.43        46.55 o
   8   4   2       2359.73       2343.59        64.79 o
   9   4   2      20812.02      21018.60       448.07 o
  10   4   2         41.51         55.93        12.15 o
  11   4   2       3900.20       3865.20       129.58 o
  12   4   2       2142.68       2298.59        80.77 o
  13   4   2       1812.56       1831.61        81.59 o
  14   4   2       2984.52       2853.57       132.64 o
  15   4   2        717.26        665.26        87.72 o
 -11   5   2        615.95        635.72       101.94 o
 -10   5   2        177.97        174.22        63.02 o
  -9   5   2       1742.77       1768.62       156.07 o
  -8   5   2        922.65        895.81        52.97 o
  -7   5   2      14885.27      14555.22       424.56 o
  -6   5   2        980.45        980.01        48.56 o
  -5   5   2         12.19         38.87        17.92 o
  -4   5   2       4143.10       3948.49       108.68 o
  -3   5   2       5502.77       5360.85       133.86 o
  -2   5   2      30365.32      29195.72       726.38 o
  -1   5   2       1006.61       1176.06        42.53 o
   0   5   2        937.46        860.58        26.88 o
   1   5   2       1989.90       2156.16        43.07 o
   2   5   2      12957.54      13594.79       380.41 o
   3   5   2      43747.92      46527.35      1487.04 o
   4   5   2      10531.86      11909.53       390.22 o
   5   5   2      24610.87      25885.83       836.43 o
   6   5   2       1401.15       1599.00        39.47 o
   7   5   2       5676.44       5834.13       129.68 o
   8   5   2      14476.71      14753.24       343.34 o
   9   5   2       7286.94       7249.75       195.85 o
  10   5   2       4619.42       4695.90       151.57 o
  11   5   2        248.73        246.46        30.87 o
  12   5   2       1557.57       1480.16        62.73 o
  13   5   2       1544.16       1511.55        76.50 o
  14   5   2       1615.46       1813.44       129.29 o
  15   5   2       1299.77       1308.85       117.52 o
  16   5   2          4.40         -1.49        55.63 o
 -10   6   2        154.59        145.64       109.35 o
  -9   6   2       1545.98       1649.56       122.60 o
  -8   6   2       3587.77       3527.55       126.91 o
  -7   6   2        665.66        687.75        44.95 o
  -6   6   2       2308.69       2298.75        90.27 o
  -5   6   2       1649.31       1498.98        61.41 o
  -4   6   2       7388.97       7253.68       266.98 o
  -3   6   2      13071.91      12180.12       311.97 o
  -2   6   2       9955.65      10121.38       291.98 o
  -1   6   2       2621.53       2590.93        74.71 o
   0   6   2          9.77          4.47         3.90 o
   1   6   2      13180.81      12880.37       254.40 o
   2   6   2       8986.62       8721.59       187.48 o
   3   6   2      15845.85      16627.08       465.20 o
   4   6   2       6358.94       6619.37       258.42 o
   5   6   2       1513.79       1681.69        85.83 o
   6   6   2      15505.61      17752.60       497.27 o
   7   6   2       1244.81       1251.17        33.36 o
   8   6   2      15490.91      16004.98       342.59 o
   9   6   2       3941.40       4075.28       117.52 o
  10   6   2        340.06        346.65        31.29 o
  11   6   2       1975.72       2004.34        80.74 o
  12   6   2         11.92         25.36        23.81 o
  13   6   2       8460.82       8419.71       234.70 o
  14   6   2       1655.06       1628.48        95.71 o
  15   6   2          0.77         21.39        47.18 o
  16   6   2        451.55        482.25        82.83 o
  -9   7   2       1275.19       1326.72       113.25 o
  -8   7   2        676.79        657.37        49.33 o
  -7   7   2          4.37         37.01        23.40 o
  -6   7   2          3.16         27.94        21.88 o
  -5   7   2       9802.48       9396.77       345.62 o
  -4   7   2       3881.51       3775.67       121.57 o
  -3   7   2       3411.97       3237.76       123.64 o
  -2   7   2        754.60        742.23        41.20 o
  -1   7   2         59.06         82.10        15.75 o
   0   7   2      21892.15      21983.08       407.50 o
   1   7   2        395.50        400.08        18.04 o
   2   7   2      21164.81      20620.30       440.90 o
   3   7   2       5488.77       5623.64       164.01 o
   4   7   2       1835.22       2054.65        79.54 o
   5   7   2       6588.19       6497.27       273.25 o
   6   7   2       1238.34       1276.90        73.39 o
   7   7   2      36498.54      37878.54      1052.67 o
   8   7   2       2279.46       2420.49        59.07 o
   9   7   2          9.95         57.99        30.93 o
  10   7   2       2044.79       2104.78        71.65 o
  11   7   2       1909.23       1945.26        78.94 o
  12   7   2       9356.03       9294.84       347.24 o
  13   7   2         36.81         31.82        34.27 o
  14   7   2        396.20        381.62        48.65 o
  15   7   2          3.03        -10.90        35.47 o
  16   7   2        754.59        706.49        89.50 o
  -8   8   2        151.87         86.95        56.53 o
  -7   8   2        787.49        798.46        51.06 o
  -6   8   2       3849.08       3685.31       126.74 o
  -5   8   2       1061.99        989.80        81.27 o
  -4   8   2       8661.81       8320.59       291.30 o
  -3   8   2       1997.67       1848.85        83.94 o
  -2   8   2       1231.88       1117.13       146.67 o
  -1   8   2       5561.81       5208.17       182.06 o
   0   8   2       4034.91       3811.25        86.04 o
   1   8   2      21513.04      20572.73       455.87 o
   2   8   2         25.38         28.46         6.22 o
   3   8   2         14.06         30.06         7.87 o
   4   8   2       2726.98       2767.53        89.34 o
   5   8   2      15107.90      15498.10       624.48 o
   6   8   2      14741.05      15059.35       610.72 o
   7   8   2       2591.95       2714.22        85.15 o
   8   8   2        719.57        723.52        34.78 o
   9   8   2        126.47        117.67        15.66 o
  10   8   2       7288.53       7394.24       200.01 o
  11   8   2       4933.46       4854.40       157.37 o
  12   8   2        479.23        504.10        41.14 o
  13   8   2        169.20        258.93        68.58 o
  14   8   2         84.95        116.53        85.26 o
  15   8   2       2158.50       2101.08       111.23 o
  16   8   2        789.62        803.18        73.84 o
  -7   9   2        752.28        700.62        90.12 o
  -6   9   2        913.09        911.36        75.26 o
  -5   9   2       2595.87       2608.35       119.06 o
  -4   9   2        358.68        350.54        43.19 o
  -3   9   2         79.67         68.40        23.31 o
  -2   9   2        662.94        629.28        43.64 o
  -1   9   2       7018.09       6782.00       233.45 o
   0   9   2       4494.83       4273.38       150.98 o
   1   9   2       2517.07       2439.87        74.32 o
   2   9   2         57.19        136.00        13.15 o
   3   9   2        306.21        319.73        15.48 o
   4   9   2      22044.87      22478.02       560.27 o
   5   9   2       7264.87       6995.63       295.53 o
   6   9   2       3355.08       3480.75       211.29 o
   7   9   2         47.16         57.63        10.20 o
   8   9   2        124.77        137.92        13.78 o
   9   9   2       8620.32       9145.85       321.26 o
  10   9   2        628.18        641.29        46.42 o
  11   9   2       3088.47       2990.26       112.99 o
  12   9   2        104.92        137.04        27.07 o
  13   9   2        580.38        504.36        57.49 o
  14   9   2       2958.77       3049.62       177.93 o
  15   9   2          0.20         28.52        43.77 o
  16   9   2       1391.43       1326.07       124.27 o
  -6  10   2        928.99        979.78       103.66 o
  -5  10   2         11.43          7.51        48.69 o
  -4  10   2        919.80        944.45        68.33 o
  -3  10   2        199.62        164.00        30.29 o
  -2  10   2      10137.05       9611.63       404.92 o
  -1  10   2        704.91        663.33        43.66 o
   0  10   2       1134.43       1095.82        53.60 o
   1  10   2        569.07        505.36        50.53 o
   2  10   2       2164.95       2187.67        66.45 o
   3  10   2      10166.04      10293.57       293.03 o
   4  10   2        147.41        154.57        12.82 o
   5  10   2       3319.54       3484.17       120.82 o
   6  10   2        258.01        261.15        37.94 o
   7  10   2       2477.31       2527.16        80.44 o
   8  10   2       7395.93       8097.20       237.10 o
   9  10   2        638.53        628.37        42.55 o
  10  10   2       4748.67       5045.32       186.62 o
  11  10   2        443.57        419.14        42.69 o
  12  10   2       2644.37       2365.63       199.24 o
  13  10   2       3078.89       3150.50       151.33 o
  14  10   2        889.94        958.90       147.35 o
  15  10   2       1973.10       2011.45       128.35 o
  16  10   2          5.27        -42.58        42.58 o
  -5  11   2         99.05        147.10        59.96 o
  -4  11   2       1718.70       1895.20       188.12 o
  -3  11   2       3532.09       3384.63       184.94 o
  -2  11   2        612.86        625.44        49.31 o
  -1  11   2       1999.06       1998.78        89.24 o
   0  11   2        126.42         80.75        20.72 o
   1  11   2       3840.25       3706.57       136.03 o
   2  11   2       5517.42       5064.84       135.51 o
   3  11   2       4259.66       4251.73       253.92 o
   4  11   2       2739.61       2714.47       202.88 o
   5  11   2        155.51        146.25        17.00 o
   6  11   2       2333.57       2524.65        92.89 o
   7  11   2       1606.52       1829.09        73.03 o
   8  11   2       4822.54       4973.92       179.40 o
   9  11   2       2662.83       2836.15       166.98 o
  10  11   2        406.50        419.44        39.71 o
  11  11   2        555.86        581.66        49.45 o
  12  11   2        160.25        183.49        50.04 o
  13  11   2       4416.37       4437.07       287.28 o
  14  11   2        932.90        834.03       103.79 o
  15  11   2        106.21        126.09        38.39 o
  -4  12   2       1084.97       1039.74       107.30 o
  -3  12   2        763.37        721.89        89.36 o
  -2  12   2        134.35        200.16        58.38 o
  -1  12   2        360.54        352.84        37.98 o
   0  12   2       2063.52       1890.88        86.00 o
   1  12   2        473.12        447.81        34.88 o
   2  12   2       4250.30       4160.57       148.76 o
   3  12   2        479.84        505.98        59.31 o
   4  12   2       1215.79       1277.00        94.52 o
   5  12   2       2557.25       2504.22       101.64 o
   6  12   2         14.98         72.36        21.86 o
   7  12   2       8792.17       8770.05       299.45 o
   8  12   2        388.71        422.04        42.06 o
   9  12   2         15.18         18.51        21.40 o
  10  12   2       2959.06       2798.75       116.99 o
  11  12   2        219.05        237.24        48.19 o
  12  12   2       6376.33       6077.33       368.83 o
  13  12   2        185.26        213.14        57.46 o
  14  12   2         44.40         40.78        51.90 o
  15  12   2        163.85        172.37        70.43 o
  -3  13   2         16.46         20.58        54.51 o
  -2  13   2        125.86         79.91        56.53 o
  -1  13   2       1957.58       1872.87       236.31 o
   0  13   2        198.31        184.81        50.06 o
   1  13   2       4669.48       4590.95       169.81 o
   2  13   2        348.09        341.78        30.07 o
   3  13   2        135.13         84.87        25.95 o
   4  13   2       2091.03       2053.58       140.86 o
   5  13   2       2174.01       2174.05       142.71 o
   6  13   2       7739.87       7610.11       435.55 o
   7  13   2         45.57         63.77        20.49 o
   8  13   2         36.77         55.24        24.82 o
   9  13   2        483.67        509.35        48.85 o
  10  13   2       3493.98       3656.54       188.77 o
  11  13   2       4139.48       4589.05       283.57 o
  12  13   2        237.19        266.89        57.46 o
  13  13   2        484.32        439.26        72.28 o
  14  13   2         12.28        -35.21        48.19 o
  -1  14   2        817.45        802.30       218.70 o
   0  14   2       1255.50       1223.78       103.09 o
   1  14   2        701.90        716.14        74.33 o
   2  14   2          1.72         25.94        19.84 o
   3  14   2        141.89        149.46        24.08 o
   4  14   2       3410.82       3249.03       211.29 o
   5  14   2       1280.44       1412.30       109.35 o
   6  14   2       1422.00       1328.90       100.08 o
   7  14   2         85.19        127.89        33.36 o
   8  14   2         75.57         63.02        29.65 o
   9  14   2       3144.00       3124.92       130.11 o
  10  14   2        737.43        843.30        83.40 o
  11  14   2        823.09        958.21        94.52 o
  12  14   2         18.14         33.36        40.78 o
  13  14   2         11.14         14.83        48.19 o
   1  15   2         84.39         68.58        45.37 o
   2  15   2        125.19        198.31        61.16 o
   3  15   2       2775.94       2637.40       190.90 o
   4  15   2        544.36        457.79        68.58 o
   5  15   2        846.11        771.02        81.55 o
   6  15   2         17.50         25.95        35.21 o
   7  15   2         54.33         61.16        35.21 o
   8  15   2       2320.85       2411.29       159.39 o
   9  15   2          0.02         -9.27        33.36 o
  10  15   2       1684.91       1846.00       135.30 o
  11  15   2         77.44        111.20        48.19 o
  12  15   2        250.41        205.73        55.60 o
   4  16   2       1335.83       1384.50       131.59 o
   5  16   2          2.81         40.78        44.48 o
   6  16   2        691.65        689.47        79.70 o
   7  16   2        681.50        683.91        77.84 o
   8  16   2        774.53        876.66        87.11 o
   9  16   2       1049.33       1208.42       107.50 o
  10  16   2         10.67         -9.27        42.63 o
  -7 -15   3       1059.18       1169.50       126.03 o
  -6 -15   3        755.01        789.55       101.94 o
  -5 -15   3        629.59        613.48        92.67 o
  -4 -15   3          0.76         51.90        63.02 o
 -10 -14   3         93.77         22.24        64.87 o
  -9 -14   3          4.43        -53.75        53.75 o
  -8 -14   3       2767.01       3098.90       224.26 o
  -7 -14   3        111.56        139.01        59.31 o
  -6 -14   3        882.91        891.00        67.03 o
  -5 -14   3         21.24         -1.19        36.63 o
  -4 -14   3         25.49         55.52        42.30 o
  -3 -14   3       2664.42       2807.98       160.76 o
  -2 -14   3          4.58         55.18        46.49 o
  -1 -14   3       1325.93       1365.37       221.48 o
 -12 -13   3        603.76        517.10        98.23 o
 -11 -13   3          2.85         33.36        61.16 o
 -10 -13   3        533.20        398.48        79.70 o
  -9 -13   3       2133.68       2136.98       172.37 o
  -8 -13   3        649.54        632.57        56.95 o
  -7 -13   3       1756.81       1706.10        98.89 o
  -6 -13   3         15.97         10.57        23.49 o
  -5 -13   3        864.15        899.00        74.80 o
  -4 -13   3       1798.50       1877.96       116.66 o
  -3 -13   3       1333.43       1085.71       170.51 o
  -2 -13   3       1871.42       2101.22       252.06 o
  -1 -13   3        141.31        174.00        52.19 o
   0 -13   3        177.72        169.88        54.83 o
   1 -13   3        332.76        370.73        67.91 o
   2 -13   3        995.45        997.67       103.56 o
 -13 -12   3        631.56        545.62        75.35 o
 -12 -12   3          0.19          9.59        40.42 o
 -11 -12   3       1192.91       1236.02        92.39 o
 -10 -12   3        937.11        880.73        75.28 o
  -9 -12   3       1758.81       1760.84       104.84 o
  -8 -12   3        502.27        505.50        54.28 o
  -7 -12   3        374.08        396.81        43.60 o
  -6 -12   3        882.13       1010.81       105.45 o
  -5 -12   3        350.06        380.42        49.47 o
  -4 -12   3       3526.18       3808.22       185.24 o
  -3 -12   3        741.19        773.89        70.45 o
  -2 -12   3        376.59        373.88        78.77 o
  -1 -12   3        611.47        598.71        67.91 o
   0 -12   3         58.37         70.20        42.91 o
   1 -12   3       3990.26       4001.78       210.19 o
   2 -12   3        402.99        426.88        69.04 o
   3 -12   3        208.74        203.60        88.04 o
 -13 -11   3          2.98          1.40        47.82 o
 -12 -11   3       1278.93       1331.33       106.32 o
 -11 -11   3          0.63          2.66        36.02 o
 -10 -11   3       3370.55       3348.42       168.22 o
  -9 -11   3       1095.99        963.04        76.79 o
  -8 -11   3          1.55         20.93        26.40 o
  -7 -11   3       3000.73       2996.98       136.73 o
  -6 -11   3        598.70        557.66        48.64 o
  -5 -11   3      10400.97      10502.79       364.47 o
  -4 -11   3       1217.59       1183.30        70.75 o
  -3 -11   3        378.56        388.95        42.75 o
  -2 -11   3       1548.03       1404.17       136.23 o
  -1 -11   3        913.38       1049.58       109.35 o
   0 -11   3       5818.69       6002.98       315.08 o
   1 -11   3          3.58         -9.33        35.05 o
   2 -11   3       1239.98       1304.67       142.71 o
   3 -11   3          6.39         38.22        46.49 o
   4 -11   3        876.71        828.82        91.14 o
   5 -11   3       1647.06       1821.04       139.89 o
 -14 -10   3        131.67         98.31        60.56 o
 -13 -10   3        599.87        581.34        77.02 o
 -12 -10   3       1012.22       1107.72        98.63 o
 -11 -10   3       3398.77       3224.66       173.20 o
 -10 -10   3          1.05        -28.89        29.80 o
  -9 -10   3         43.18         40.19        27.91 o
  -8 -10   3       1374.04       1285.35        73.59 o
  -7 -10   3       3737.38       3654.17       162.69 o
  -6 -10   3       7025.23       7277.54       259.68 o
  -5 -10   3        230.77        290.20        35.00 o
  -4 -10   3       2188.48       2300.66       130.32 o
  -3 -10   3        531.24        487.51        42.28 o
  -2 -10   3       4044.58       3999.50       169.54 o
  -1 -10   3       3593.84       3477.17       172.60 o
   0 -10   3       3480.38       3273.57       165.64 o
   1 -10   3       1161.30       1087.68       103.79 o
   2 -10   3         81.88        232.24       125.11 o
   3 -10   3       2270.01       2140.31       134.04 o
   4 -10   3        766.78        804.05        82.63 o
   5 -10   3       1814.16       1820.14       160.32 o
   6 -10   3         63.03         42.84        53.33 o
 -14  -9   3         19.20         -4.94        52.10 o
 -13  -9   3       2082.48       1934.93       157.54 o
 -12  -9   3       1613.01       1565.48       161.25 o
 -11  -9   3       1106.40        976.49        88.08 o
 -10  -9   3         27.54          1.97        28.26 o
  -9  -9   3          4.62         10.49        26.01 o
  -8  -9   3       8526.71       8612.48       305.07 o
  -7  -9   3       2757.70       2763.08       117.59 o
  -6  -9   3       5367.96       5379.82       198.21 o
  -5  -9   3        262.59        274.34        31.90 o
  -4  -9   3         94.25         73.54        22.71 o
  -3  -9   3      14711.79      13952.64       468.42 o
  -2  -9   3       1013.01       1022.90        58.84 o
  -1  -9   3       7009.65       6603.12       200.29 o
   0  -9   3        103.75        133.75        22.74 o
   1  -9   3          2.76         33.13        28.61 o
   2  -9   3       5535.13       5436.66       249.84 o
   3  -9   3        267.65        223.60        46.61 o
   4  -9   3       5697.79       5632.92       290.99 o
   5  -9   3        397.59        435.04       130.67 o
   6  -9   3         19.92         33.58        27.39 o
   7  -9   3       1079.10        915.07       103.22 o
 -14  -8   3       2843.87       2773.24       232.60 o
 -13  -8   3        680.79        593.89        80.07 o
 -12  -8   3        356.62        256.89        58.38 o
 -11  -8   3         27.49          3.25        36.92 o
 -10  -8   3       1226.40       1170.94        76.82 o
  -9  -8   3       8962.83       8945.53       361.05 o
  -8  -8   3          3.11         -7.35        24.45 o
  -7  -8   3       6778.60       6469.01       233.00 o
  -6  -8   3        424.33        475.08        40.37 o
  -5  -8   3       2794.51       2590.70       109.25 o
  -4  -8   3      15831.37      15179.36       436.79 o
  -3  -8   3        925.03        864.64        43.80 o
  -2  -8   3      12118.23      11920.74       402.41 o
  -1  -8   3        428.16        404.16        29.16 o
   0  -8   3       1170.19       1116.00        65.54 o
   1  -8   3       6251.08       6039.60       184.72 o
   2  -8   3       5007.53       4775.17       218.67 o
   3  -8   3       8890.58       9102.75       700.59 o
   4  -8   3        356.29        356.07        34.81 o
   5  -8   3         49.38         41.46        25.37 o
   6  -8   3        504.84        493.22        47.68 o
   7  -8   3       2189.19       2208.30       109.12 o
   8  -8   3       1876.18       1963.76       254.84 o
 -14  -7   3         70.12         -5.73        59.31 o
 -13  -7   3       1343.09       1249.22       113.06 o
 -12  -7   3        264.99        170.89        93.60 o
 -11  -7   3       3314.88       3343.97       258.96 o
 -10  -7   3       4453.11       4290.63       179.55 o
  -9  -7   3       2620.72       2505.74       112.61 o
  -8  -7   3       6770.41       6461.67       234.21 o
  -7  -7   3          0.28         10.39        19.03 o
  -6  -7   3       1811.55       1624.84        60.67 o
  -5  -7   3       3817.99       3736.46        96.22 o
  -4  -7   3       7945.12       7586.62       205.28 o
  -3  -7   3       9276.28       8963.06       212.87 o
  -2  -7   3       3114.60       3032.17        77.40 o
  -1  -7   3        213.07        226.94        31.48 o
   0  -7   3        387.85        424.74        20.93 o
   1  -7   3      14457.98      13870.68       355.25 o
   2  -7   3       5285.16       4802.12       178.86 o
   3  -7   3       2462.25       2494.59       123.86 o
   4  -7   3         13.12         60.41        20.82 o
   5  -7   3        110.59        105.21        28.29 o
   6  -7   3       6899.23       6746.50       245.97 o
   7  -7   3       1279.06       1278.53        78.90 o
   8  -7   3        376.74        374.37       172.37 o
   9  -7   3          1.73        -25.21        46.26 o
 -14  -6   3        636.73        635.99        90.49 o
 -13  -6   3         19.44        -18.04        49.32 o
 -12  -6   3       1424.64       1295.17       305.81 o
 -11  -6   3        921.78        868.33        69.40 o
 -10  -6   3       6359.34       6310.92       562.65 o
  -9  -6   3       4395.98       4246.31       167.47 o
  -8  -6   3        444.57        468.16        43.45 o
  -7  -6   3       2056.49       1957.03        88.75 o
  -6  -6   3          1.06         24.52         8.73 o
  -5  -6   3      37549.18      38938.62       884.34 o
  -4  -6   3       3834.51       3661.30       105.76 o
  -3  -6   3       1056.57       1116.10        39.80 o
  -2  -6   3       5838.55       5624.12       166.85 o
  -1  -6   3       1363.73       1416.95        35.98 o
   0  -6   3      33757.15      32808.73       747.15 o
   1  -6   3       2846.12       2796.45        67.65 o
   2  -6   3       2202.27       2138.89        66.08 o
   3  -6   3        275.02        285.15        20.88 o
   4  -6   3       2187.54       2067.00        76.79 o
   5  -6   3       5065.21       5268.33       191.99 o
   6  -6   3        135.02        129.32        28.80 o
   7  -6   3       3402.20       3339.83       138.94 o
   8  -6   3        186.30        217.77        94.52 o
   9  -6   3       1274.42       1210.47       105.57 o
  10  -6   3       1579.92       1638.42       166.81 o
 -14  -5   3        108.12        102.68        61.69 o
 -13  -5   3       1383.01       1486.12       254.84 o
 -12  -5   3        238.40        238.05        44.23 o
 -11  -5   3      10754.14      10330.87       759.70 o
 -10  -5   3        237.35        238.02        39.59 o
  -9  -5   3        663.30        652.99        53.99 o
  -8  -5   3       3635.77       3320.80       282.77 o
  -7  -5   3       3604.71       3502.92        98.04 o
  -6  -5   3      39535.55      40653.75       799.95 o
  -5  -5   3          1.16         10.33         6.52 o
  -4  -5   3       2169.70       2064.63        51.88 o
  -3  -5   3       2320.42       2362.46        57.10 o
  -2  -5   3       9646.75       9203.63       237.46 o
  -1  -5   3      20561.24      20528.61       433.88 o
   0  -5   3        221.97        300.59        15.18 o
   1  -5   3      16985.89      16986.59       437.89 o
   2  -5   3       1447.15       1507.97        66.44 o
   3  -5   3      11644.53      11173.08       264.06 o
   4  -5   3       8693.63       8169.29       169.54 o
   5  -5   3       1693.00       1676.74        65.95 o
   6  -5   3       6182.20       6045.69       219.02 o
   7  -5   3         20.47         58.86        27.82 o
   8  -5   3       1954.32       2039.35       301.18 o
   9  -5   3        783.88        736.72        80.22 o
  10  -5   3       1555.75       1698.42       129.74 o
  11  -5   3       1237.77       1228.81       142.71 o
 -14  -4   3         85.46         57.17        45.82 o
 -13  -4   3       1904.15       1901.74       241.87 o
 -12  -4   3       3664.31       3483.47       114.90 o
 -11  -4   3        896.75        900.74        54.79 o
 -10  -4   3       1167.17       1150.05        59.95 o
  -9  -4   3         25.74         32.94        16.13 o
  -8  -4   3      16158.74      14638.03       352.89 o
  -7  -4   3       8267.27       7688.22       245.12 o
  -6  -4   3       3375.18       3179.65        93.61 o
  -5  -4   3       2066.86       1904.43        45.41 o
  -4  -4   3          0.16          1.18         3.69 o
  -3  -4   3      14278.37      14452.02       255.89 o
  -2  -4   3       6719.63       6609.85       126.38 o
  -1  -4   3      14466.33      14311.23       267.39 o
   0  -4   3       1583.23       1463.14        33.10 o
   1  -4   3          0.14          8.33         6.52 o
   2  -4   3      12352.15      12602.59       254.61 o
   3  -4   3       1058.76       1030.19        27.22 o
   4  -4   3      16581.33      15934.70       300.92 o
   5  -4   3       2490.61       2415.36        59.34 o
   6  -4   3        443.64        443.79        56.49 o
   7  -4   3       3110.85       2956.25       104.66 o
   8  -4   3        135.50         79.34        29.96 o
   9  -4   3       7301.34       7409.80       336.08 o
  10  -4   3        741.96        837.45       117.69 o
  11  -4   3          8.16        -27.80        55.60 o
  12  -4   3        506.19        513.39       100.08 o
 -14  -3   3       3020.68       2941.15       403.12 o
 -13  -3   3       1357.13       1262.88       113.69 o
 -12  -3   3        461.66        417.26        40.25 o
 -11  -3   3        163.76        143.69        24.26 o
 -10  -3   3        540.33        558.39        36.53 o
  -9  -3   3      16432.94      16129.51       417.19 o
  -8  -3   3       1232.87       1305.21        50.35 o
  -7  -3   3       7823.33       7293.79       166.13 o
  -6  -3   3        674.27        740.09        25.07 o
  -5  -3   3       2491.00       2570.56        75.42 o
  -4  -3   3      14285.36      14311.45       269.10 o
  -3  -3   3          0.14         -0.89         5.13 o
  -2  -3   3      27831.54      27028.95       451.51 o
  -1  -3   3       4401.83       4352.53        78.35 o
   0  -3   3       4113.06       4177.99        86.16 o
   1  -3   3      24291.53      23867.68       383.50 o
   2  -3   3       5360.05       5390.14       100.20 o
   3  -3   3      57601.51      56564.54      1044.56 o
   4  -3   3       2929.67       2914.77        66.30 o
   5  -3   3        531.09        591.86        30.50 o
   6  -3   3       6901.01       7048.66       140.62 o
   7  -3   3       8252.62       8309.38       189.07 o
   8  -3   3      11459.92      11706.84       283.49 o
   9  -3   3          7.75         -0.72        30.58 o
  10  -3   3        174.23        173.07        66.72 o
  11  -3   3         40.60         25.95        57.46 o
  12  -3   3       1868.39       1951.64       177.93 o
  13  -3   3       1347.04       1356.70       150.13 o
 -14  -2   3          2.44         38.22        42.15 o
 -13  -2   3       1166.32       1237.85        85.00 o
 -12  -2   3        131.18        133.84        24.46 o
 -11  -2   3       2253.40       2159.31        74.04 o
 -10  -2   3       5243.39       5217.90       138.97 o
  -9  -2   3        630.23        668.59        38.43 o
  -8  -2   3      10143.78      10027.93       264.85 o
  -7  -2   3       3331.17       3255.89        71.03 o
  -6  -2   3       7652.02       7500.87       147.73 o
  -5  -2   3      10481.49      10082.84       184.30 o
  -4  -2   3       7217.16       6905.97       116.84 o
  -3  -2   3      26649.12      26067.80       437.23 o
  -2  -2   3          0.33          0.97         3.10 o
  -1  -2   3       3897.84       3821.83        78.64 o
   0  -2   3       3480.50       3351.16        55.19 o
   1  -2   3      37789.38      38379.71       612.48 o
   2  -2   3      37946.09      37566.86       628.11 o
   3  -2   3       4899.04       5042.74        93.94 o
   4  -2   3        132.75        135.91        23.41 o
   5  -2   3        319.68        340.76        16.52 o
   6  -2   3      20172.74      20448.15       385.39 o
   7  -2   3      11538.82      11567.09       254.83 o
   8  -2   3       1545.74       1466.40        47.68 o
   9  -2   3        421.86        411.16        61.19 o
  10  -2   3         38.07         14.72        23.53 o
  11  -2   3       4603.59       4694.94       188.42 o
  12  -2   3        958.75        971.19       120.47 o
  13  -2   3        705.89        795.11       111.20 o
 -14  -1   3        998.23       1052.23        85.44 o
 -13  -1   3        193.30        225.62        47.22 o
 -12  -1   3       1299.56       1227.06        80.91 o
 -11  -1   3       1392.95       1363.19        53.27 o
 -10  -1   3       2940.75       3099.22        84.51 o
  -9  -1   3       5908.60       5895.61       186.31 o
  -8  -1   3        144.58        170.52        18.70 o
  -7  -1   3        804.54        762.84        37.55 o
  -6  -1   3       1332.75       1381.33        41.27 o
  -5  -1   3      21664.48      21214.35       377.11 o
  -4  -1   3      13011.13      13330.32       228.27 o
  -3  -1   3       4351.52       4494.98        74.32 o
  -2  -1   3       4645.63       4831.66        82.39 o
  -1  -1   3          5.01          7.64         3.08 o
   0  -1   3     215562.38     164282.53      2989.94 o
   1  -1   3       8317.69       8566.22       134.46 o
   2  -1   3       7656.32       8223.50       140.75 o
   3  -1   3          0.53         36.55         8.28 o
   4  -1   3       1096.86       1245.62        31.20 o
   5  -1   3      29049.98      30004.74       558.13 o
   6  -1   3       2092.62       2126.08        48.82 o
   7  -1   3       8171.90       8215.33       199.25 o
   8  -1   3        229.78        269.84        30.53 o
   9  -1   3       1381.75       1333.69        54.28 o
  10  -1   3       5892.41       5964.56       170.05 o
  11  -1   3          9.02         -2.77        21.98 o
  12  -1   3       4521.31       4988.86       344.73 o
  13  -1   3        262.88        292.08        65.67 o
  14  -1   3        339.06        379.95        88.96 o
 -13   0   3        593.61        665.35        90.36 o
 -12   0   3         25.03         56.38        45.18 o
 -11   0   3       5531.70       5715.93       271.70 o
 -10   0   3       3050.79       2839.31        94.59 o
  -9   0   3          3.70         28.97        16.35 o
  -8   0   3       2522.23       2526.36       105.40 o
  -7   0   3        480.73        511.11        23.83 o
  -6   0   3      35077.77      34188.80       675.86 o
  -5   0   3        416.02        528.82        19.59 o
  -4   0   3        925.47        868.92        27.61 o
  -3   0   3       6046.77       6186.23       114.43 o
  -2   0   3       3054.80       3000.20        67.90 o
  -1   0   3     221285.91     168420.27      2988.10 o
   0   0   3          1.30         -0.56         5.87 o
   1   0   3      43749.48      44250.30       818.91 o
   2   0   3       2189.51       2468.35        47.36 o
   3   0   3      25190.80      26427.89       489.50 o
   4   0   3      44972.50      46659.23       913.78 o
   5   0   3      10698.89      11734.61       222.79 o
   6   0   3      23546.27      24030.35       449.26 o
   7   0   3       2790.92       2851.55        71.72 o
   8   0   3       9231.39       8904.29       216.01 o
   9   0   3       7617.79       7805.58       210.84 o
  10   0   3       2630.71       2703.78        88.63 o
  11   0   3       5455.25       5583.84       198.73 o
  12   0   3          7.57         -4.66        25.13 o
  13   0   3        589.66        516.12        70.59 o
  14   0   3        239.98        258.91        63.69 o
 -13   1   3        426.65        383.66        85.26 o
 -12   1   3       3947.25       3869.92       265.04 o
 -11   1   3         10.60        105.29        46.49 o
 -10   1   3        311.92        399.48        56.41 o
  -9   1   3        120.00         90.42        21.56 o
  -8   1   3       7408.79       7372.23       170.67 o
  -7   1   3      15139.19      14971.34       305.65 o
  -6   1   3       2915.16       2848.80        60.20 o
  -5   1   3      13273.90      13251.00       267.79 o
  -4   1   3          7.50          5.81         6.04 o
  -3   1   3      27002.11      27595.76       512.55 o
  -2   1   3      39805.84      41632.79       694.81 o
  -1   1   3       7020.08       7103.46       121.84 o
   0   1   3      41271.44      42811.48      1090.59 o
   1   1   3          2.84         -2.62         2.62 o
   2   1   3       8781.92       9427.27       176.20 o
   3   1   3      30910.60      32190.27       674.30 o
   4   1   3      19564.47      20370.12       429.31 o
   5   1   3      18486.67      19280.99       382.18 o
   6   1   3       3700.75       3928.57        85.42 o
   7   1   3       2286.88       2160.78        57.09 o
   8   1   3       1694.37       1696.19        53.26 o
   9   1   3      15683.24      15611.08       401.40 o
  10   1   3       3243.79       3229.50        99.74 o
  11   1   3        236.19        192.08        26.50 o
  12   1   3        429.04        446.27        36.61 o
  13   1   3         85.22         67.76        35.60 o
  14   1   3       4095.96       4244.19       225.26 o
  15   1   3        482.63        563.44       148.27 o
 -12   2   3        303.01        235.38        72.28 o
 -11   2   3        444.71        439.26        81.55 o
 -10   2   3        109.57        157.54        55.60 o
  -9   2   3       7204.25       7349.64       280.76 o
  -8   2   3       5757.23       5339.24       139.82 o
  -7   2   3       4215.04       4107.08        94.11 o
  -6   2   3       1219.00       1183.71        38.93 o
  -5   2   3       1082.27       1118.41        32.19 o
  -4   2   3      16149.93      16578.18       312.52 o
  -3   2   3       4997.10       4928.67        97.43 o
  -2   2   3      35628.91      36077.82       632.86 o
  -1   2   3       6283.37       6756.24       136.09 o
   0   2   3       1756.47       2035.40        47.34 o
   1   2   3      10357.70      11029.63       276.17 o
   2   2   3          0.02         -7.85         7.85 o
   3   2   3     112731.48      91292.38      2115.12 o
   4   2   3      10599.19      11469.41       244.06 o
   5   2   3        123.31        150.89         8.83 o
   6   2   3       9210.79       9604.87       193.74 o
   7   2   3        429.99        424.06        20.58 o
   8   2   3      35140.15      35493.78       749.62 o
   9   2   3       1377.77       1424.80        51.36 o
  10   2   3         21.96         21.40        15.37 o
  11   2   3       1815.69       1813.08        66.90 o
  12   2   3       3058.26       2950.48       112.04 o
  13   2   3       5154.40       5327.22       212.47 o
  14   2   3          3.22         -7.67        30.79 o
  15   2   3       1004.53       1070.23        96.38 o
 -12   3   3         21.79        -11.12        61.16 o
 -11   3   3         70.78         42.63        57.46 o
 -10   3   3       3584.15       3988.54       265.04 o
  -9   3   3        404.48        308.10        52.45 o
  -8   3   3       7588.54       7385.24       227.82 o
  -7   3   3       1560.23       1572.17        60.34 o
  -6   3   3       1188.71       1211.02        49.34 o
  -5   3   3      14390.30      14108.09       268.12 o
  -4   3   3       1381.66       1344.51        35.30 o
  -3   3   3      53361.93      53989.38       995.80 o
  -2   3   3       3338.42       3560.55        80.17 o
  -1   3   3        407.11        420.62        14.19 o
   0   3   3      26862.58      28499.32       597.60 o
   1   3   3      32890.81      35215.66       649.03 o
   2   3   3     111652.08      96920.15      2220.83 o
   3   3   3          1.07         26.40        10.64 o
   4   3   3       2081.76       2249.46        51.62 o
   5   3   3         72.80         91.98        10.02 o
   6   3   3      30412.64      31753.45       719.18 o
   7   3   3      28226.71      28675.08       604.03 o
   8   3   3        708.17        748.57        28.27 o
   9   3   3       2756.48       2627.70        60.36 o
  10   3   3         20.90         23.99        13.26 o
  11   3   3       7782.24       7807.45       210.56 o
  12   3   3       5854.73       6042.49       169.42 o
  13   3   3       1561.03       1564.94        92.83 o
  14   3   3       1455.41       1602.06       126.40 o
  15   3   3        208.21        180.71        69.50 o
 -11   4   3       1392.19       1399.33       140.86 o
 -10   4   3        751.49        752.48        96.38 o
  -9   4   3       4571.31       4548.27       227.11 o
  -8   4   3        362.29        389.65        37.72 o
  -7   4   3        227.34        253.90        38.52 o
  -6   4   3       2443.79       2387.96        85.38 o
  -5   4   3       9531.44       9299.77       191.94 o
  -4   4   3      14748.20      14547.75       275.10 o
  -3   4   3       2676.78       2654.90        58.56 o
  -2   4   3         73.99        109.90        22.19 o
  -1   4   3        534.27        655.44        24.31 o
   0   4   3      47915.52      49527.98       866.60 o
   1   4   3      18520.06      19685.98       364.09 o
   2   4   3       9610.40      10351.11       218.24 o
   3   4   3       1713.06       1876.85        60.45 o
   4   4   3          0.42          9.58         5.39 o
   5   4   3      49122.93      52187.36      1019.20 o
   6   4   3      11587.36      12080.33       278.91 o
   7   4   3       7862.91       7911.05       188.99 o
   8   4   3        471.48        457.80        20.41 o
   9   4   3       1214.06       1137.19        44.62 o
  10   4   3       8699.30       8840.93       212.50 o
  11   4   3        730.07        764.65        42.96 o
  12   4   3       7537.04       7574.16       233.55 o
  13   4   3        624.90        674.44        48.69 o
  14   4   3         24.19         44.78        26.80 o
  15   4   3       1484.57       1418.59       122.97 o
  16   4   3         47.18         72.03        61.89 o
 -11   5   3       1338.90       1471.61       148.27 o
 -10   5   3       1517.14       1855.26       163.10 o
  -9   5   3        131.40        148.15        48.81 o
  -8   5   3        683.59        614.39        66.61 o
  -7   5   3        125.37        103.84        23.54 o
  -6   5   3       6090.23       6196.02       192.45 o
  -5   5   3       1754.81       1706.35        65.84 o
  -4   5   3       1280.60       1260.23        51.06 o
  -3   5   3       1762.01       1739.34       109.81 o
  -2   5   3        420.25        454.44        25.64 o
  -1   5   3      29267.76      28934.82       764.71 o
   0   5   3      12529.21      13306.57       235.46 o
   1   5   3      16163.84      16893.38       332.22 o
   2   5   3        327.91        361.49        13.72 o
   3   5   3        201.08        204.59        14.30 o
   4   5   3      50523.01      55316.12      1952.48 o
   5   5   3          0.68         35.10        24.49 o
   6   5   3      22066.94      23178.27       526.22 o
   7   5   3       1296.41       1285.40        37.94 o
   8   5   3       5375.30       5552.60       136.20 o
   9   5   3      22841.48      23129.55       585.65 o
  10   5   3       3890.41       3888.71       113.82 o
  11   5   3       8271.43       8026.49       218.68 o
  12   5   3       1906.78       1854.59        93.54 o
  13   5   3       1252.88       1217.43        81.84 o
  14   5   3       1120.56       1337.74       109.76 o
  15   5   3       1519.40       1555.87       125.97 o
  16   5   3       1836.79       1989.36       281.72 o
 -10   6   3         17.48        -45.88        48.16 o
  -9   6   3        300.60        326.24        62.10 o
  -8   6   3        882.07        862.62        54.62 o
  -7   6   3       7048.91       6981.53       240.50 o
  -6   6   3        105.65         83.91        22.43 o
  -5   6   3       5717.50       5325.82       167.03 o
  -4   6   3        131.47        137.92        24.08 o
  -3   6   3       9243.25       8876.67       367.99 o
  -2   6   3      21896.89      21379.92       601.59 o
  -1   6   3       1939.50       1822.20        47.37 o
   0   6   3      18273.39      18286.91       322.38 o
   1   6   3       3123.64       3167.58        66.79 o
   2   6   3      11443.94      11597.38       244.67 o
   3   6   3      31497.31      32774.98       907.48 o
   4   6   3      12174.17      12813.64       518.31 o
   5   6   3      20927.13      22001.07      1204.15 o
   6   6   3          0.98        -11.12        15.73 o
   7   6   3       3294.11       3393.94        76.86 o
   8   6   3       3492.30       3533.76        82.33 o
   9   6   3      14318.20      14752.06       379.06 o
  10   6   3       9953.80       9921.97       293.88 o
  11   6   3        318.55        314.50        31.29 o
  12   6   3         14.22         20.71        19.16 o
  13   6   3        116.78         85.83        25.77 o
  14   6   3       5152.42       5031.88       246.85 o
  15   6   3       1062.78       1192.29       108.44 o
  16   6   3         15.78         54.87        53.88 o
  -9   7   3       1672.06       1831.68       246.50 o
  -8   7   3       2472.46       2625.04       112.31 o
  -7   7   3       1063.18       1094.36        60.44 o
  -6   7   3       1786.18       1920.83        78.10 o
  -5   7   3          9.03         15.44        18.94 o
  -4   7   3       4471.66       4192.14       303.55 o
  -3   7   3       8301.46       7873.38       272.60 o
  -2   7   3      10340.62      10193.01       296.09 o
  -1   7   3       5388.64       5117.58       156.66 o
   0   7   3       2069.59       2178.57        50.42 o
   1   7   3       3974.71       3932.32        87.68 o
   2   7   3        400.46        418.98        13.09 o
   3   7   3      26571.04      27106.44       789.71 o
   4   7   3       7139.03       7368.24       249.33 o
   5   7   3       1009.19       1004.69        80.62 o
   6   7   3       3603.58       3560.38       201.10 o
   7   7   3          1.16          7.37         9.36 o
   8   7   3      19101.98      19607.18       414.23 o
   9   7   3       4413.19       4606.75       127.79 o
  10   7   3         68.01        107.84        17.73 o
  11   7   3         40.52         46.99        19.82 o
  12   7   3        199.99        183.25        29.43 o
  13   7   3       5589.68       5540.62       182.22 o
  14   7   3        369.96        421.73        49.46 o
  15   7   3        290.77        358.53       135.30 o
  16   7   3          7.97         32.46        51.06 o
  -8   8   3       1433.12       1416.01       218.70 o
  -7   8   3        112.64        140.66        38.33 o
  -6   8   3         16.04         29.59        30.46 o
  -5   8   3       3443.68       3111.22       201.67 o
  -4   8   3         88.76         60.25        24.96 o
  -3   8   3       9470.20       9368.17       321.80 o
  -2   8   3        948.88        790.64        47.46 o
  -1   8   3         20.78         52.32        17.14 o
   0   8   3      12038.33      11556.44       249.79 o
   1   8   3       2133.09       2133.40        50.96 o
   2   8   3      33379.41      32802.48       641.84 o
   3   8   3        651.93        609.66        19.79 o
   4   8   3         56.24         37.62        11.44 o
   5   8   3       5471.21       5672.09       241.13 o
   6   8   3       3918.55       3720.76       168.40 o
   7   8   3      19133.49      19435.52       782.40 o
   8   8   3          0.30         23.97         9.63 o
   9   8   3       2491.70       2585.42       103.51 o
  10   8   3         11.23         17.92        13.11 o
  11   8   3       4142.01       4200.99       125.05 o
  12   8   3       7350.80       7339.30       227.66 o
  13   8   3        520.73        567.62        60.42 o
  14   8   3       2473.02       2324.49       111.47 o
  15   8   3        237.64        211.68        48.40 o
  16   8   3       1045.06       1029.11       101.95 o
  -7   9   3        119.53         86.21        60.61 o
  -6   9   3       1799.15       1851.06       215.92 o
  -5   9   3        892.69        863.78        63.70 o
  -4   9   3       5955.96       5880.88       218.82 o
  -3   9   3          1.48         17.03        22.52 o
  -2   9   3          0.05         -9.20        18.38 o
  -1   9   3       1306.59       1283.89        60.00 o
   0   9   3       8780.92       8406.91       339.83 o
   1   9   3      14359.92      14002.88       353.52 o
   2   9   3       1052.42        971.17        31.24 o
   3   9   3       1281.76       1319.81        70.84 o
   4   9   3       1288.84       1380.08        59.12 o
   5   9   3      24612.24      26027.34       843.21 o
   6   9   3      13155.03      13164.89       765.46 o
   7   9   3       4276.63       4319.39       196.58 o
   8   9   3       2038.93       2226.48        82.40 o
   9   9   3          0.94          6.27        12.56 o
  10   9   3       5036.79       5531.95       200.53 o
  11   9   3       2198.15       2166.29        69.58 o
  12   9   3       4656.97       4585.85       169.22 o
  13   9   3       1398.73       1461.43       108.42 o
  14   9   3         14.48         25.02        35.39 o
  15   9   3        995.73        897.48        75.04 o
  16   9   3         23.73         23.80        37.55 o
  -6  10   3       2108.81       2334.66       220.56 o
  -5  10   3       1221.87       1266.26       114.30 o
  -4  10   3        347.65        382.17        44.91 o
  -3  10   3         18.82          9.69        24.08 o
  -2  10   3         54.01          7.09        21.76 o
  -1  10   3       6124.40       5622.54       200.06 o
   0  10   3       2078.67       1905.36        79.57 o
   1  10   3       1899.07       1794.54        96.57 o
   2  10   3        103.03        128.01        19.19 o
   3  10   3        123.21        157.33        15.27 o
   4  10   3       9049.12       9431.78       240.11 o
   5  10   3       3926.84       4046.18       198.29 o
   6  10   3       8956.40       9228.77       315.26 o
   7  10   3        140.64        177.08        44.48 o
   8  10   3          6.65          3.85        34.29 o
   9  10   3       5525.88       5990.48       180.79 o
  10  10   3          0.87         23.01        18.31 o
  11  10   3       6836.35       6983.93       250.44 o
  12  10   3        831.65        772.87        81.55 o
  13  10   3        145.70        125.74        24.97 o
  14  10   3       1864.31       1861.71       108.07 o
  15  10   3        405.58        433.09        58.98 o
  16  10   3       1889.59       1844.80       101.94 o
  -5  11   3        619.73        683.73        93.94 o
  -4  11   3        135.66        150.69        57.60 o
  -3  11   3        194.08        183.55        61.16 o
  -2  11   3       5180.09       4988.83       188.32 o
  -1  11   3         13.86         17.45        20.69 o
   0  11   3       3912.01       3729.64       140.09 o
   1  11   3         39.99         25.95        17.13 o
   2  11   3       3329.76       3145.95        98.00 o
   3  11   3       8578.86       8514.57       487.45 o
   4  11   3        946.93        816.17        41.73 o
   5  11   3       6654.31       7147.64       185.13 o
   6  11   3        140.66        121.17        23.40 o
   7  11   3        207.59        222.17        29.71 o
   8  11   3       4351.62       4273.87       201.81 o
   9  11   3       2320.49       2336.22        95.42 o
  10  11   3       6732.81       6956.05       311.96 o
  11  11   3          0.20         -2.77        21.37 o
  12  11   3         60.80         57.46        35.21 o
  13  11   3        179.64        153.83        51.90 o
  14  11   3       2496.29       2546.59       190.90 o
  15  11   3       2064.70       1997.98       172.37 o
  -4  12   3       1102.00       1217.98       180.71 o
  -3  12   3       2122.53       2107.86       227.97 o
  -2  12   3        914.34       1056.15        98.26 o
  -1  12   3       2673.74       2825.30       119.24 o
   0  12   3          3.83        -19.45        19.45 o
   1  12   3       1333.66       1218.40        76.62 o
   2  12   3       3144.15       2937.23        93.83 o
   3  12   3       6294.33       6151.47       361.42 o
   4  12   3       5799.50       5923.50       344.73 o
   5  12   3       1940.39       1797.81       114.91 o
   6  12   3         88.70         83.01        20.63 o
   7  12   3        206.84        209.20        14.32 o
   8  12   3       7638.26       7902.60       328.51 o
   9  12   3       4353.43       4402.41       163.17 o
  10  12   3        811.69        831.53        76.29 o
  11  12   3        107.34        116.76        35.21 o
  12  12   3          2.13         -1.85        35.21 o
  13  12   3       3277.23       3213.81       216.85 o
  14  12   3        879.93        880.37       100.08 o
  15  12   3        222.93        120.47        63.02 o
  -3  13   3       1145.28       1228.25       116.20 o
  -2  13   3        399.68        490.95        76.97 o
  -1  13   3         53.10        -17.21        44.48 o
   0  13   3       1557.96       1369.71       162.08 o
   1  13   3         62.07         57.37        21.91 o
   2  13   3       5052.84       5034.42       233.15 o
   3  13   3       1143.97       1121.31        98.23 o
   4  13   3        280.11        311.37        46.34 o
   5  13   3       2135.67       2118.45       137.15 o
   6  13   3         45.45        100.08        25.95 o
   7  13   3       5945.27       5821.63       205.79 o
   8  13   3        342.01        358.42        29.10 o
   9  13   3       1244.39       1385.78       120.44 o
  10  13   3        236.52        265.33        32.70 o
  11  13   3        218.62        266.89        46.34 o
  12  13   3       3447.12       3325.02       216.85 o
  13  13   3          0.56         14.83        38.92 o
  14  13   3       1075.14       1117.61       113.06 o
  -1  14   3        590.37        544.81       101.01 o
   0  14   3        336.12        327.12        60.68 o
   1  14   3       3723.11       3965.90       198.31 o
   2  14   3         16.76         37.07        37.07 o
   3  14   3        617.83        636.22        47.18 o
   4  14   3        114.31        139.01        42.63 o
   5  14   3       1550.27       1434.54       107.50 o
   6  14   3       5172.49       4978.26       294.69 o
   7  14   3        530.08        518.96        51.90 o
   8  14   3       1779.15       1931.25       122.33 o
   9  14   3          2.58          7.37        21.39 o
  10  14   3       2186.90       2357.54       151.98 o
  11  14   3       2437.94       2770.85       181.63 o
  12  14   3        957.51        950.80        94.52 o
  13  14   3        998.83        958.21       100.08 o
  14  14   3          0.23         38.92        48.19 o
   1  15   3        330.42        321.38        75.99 o
   2  15   3        340.55        379.95        74.14 o
   3  15   3        233.56        224.20        35.59 o
   4  15   3       2085.86       1990.56       150.13 o
   5  15   3       1450.82       1406.74       114.91 o
   6  15   3        954.47        997.14        88.96 o
   7  15   3        120.61        101.94        35.21 o
   8  15   3        195.54        196.46        37.07 o
   9  15   3       1243.45       1393.77       101.94 o
  10  15   3        372.44        402.19        53.75 o
  11  15   3       2007.26       2168.49       151.98 o
  12  15   3        165.99        177.93        50.04 o
   4  16   3         13.68         27.80        44.48 o
   5  16   3       1423.47       1601.35       131.59 o
   6  16   3          0.91         33.36        38.92 o
   7  16   3         71.60         18.53        35.21 o
   8  16   3       1244.07       1201.01       100.08 o
   9  16   3         30.43         27.80        35.21 o
  10  16   3       1668.39       1844.14       133.45 o
  11  16   3         51.98        111.20        44.48 o
  -9 -14   4        114.41         40.78        68.58 o
  -8 -14   4        113.05         93.52        48.19 o
  -7 -14   4       1161.02       1134.12        89.09 o
  -6 -14   4        506.25        563.66        65.94 o
  -5 -14   4       1080.12       1268.01       100.64 o
  -4 -14   4         81.94         78.10        50.06 o
  -3 -14   4        173.03        240.94        61.69 o
  -2 -14   4        812.89        846.45        90.07 o
 -11 -13   4        903.68        821.49        79.82 o
 -10 -13   4          2.19          8.44        37.40 o
  -9 -13   4          3.25         55.13        37.85 o
  -8 -13   4       1863.42       2069.82       148.27 o
  -7 -13   4         16.68         11.63        46.34 o
  -6 -13   4       2500.23       2643.41       147.24 o
  -5 -13   4         43.50        137.25        46.61 o
  -4 -13   4         55.04         46.66        42.51 o
  -3 -13   4       1537.04       1697.97       121.27 o
  -2 -13   4        287.74        248.70        56.96 o
  -1 -13   4       3451.08       3991.03       357.71 o
   0 -13   4         26.31         91.17        51.72 o
   1 -13   4         10.11         22.78        50.05 o
 -12 -12   4       1763.15       1895.43       136.13 o
 -11 -12   4         87.84        159.75        50.44 o
 -10 -12   4        466.05        566.77        70.43 o
  -9 -12   4       1220.33       1251.86        96.32 o
  -8 -12   4        924.95        831.28        76.49 o
  -7 -12   4       2688.60       2760.91       123.66 o
  -6 -12   4         43.57         58.60        33.34 o
  -5 -12   4         64.56         59.42        37.98 o
  -4 -12   4        620.18        681.72        61.51 o
  -3 -12   4       2604.64       2881.81       159.41 o
  -2 -12   4       2155.73       2362.03       232.60 o
  -1 -12   4        340.65        385.24        68.58 o
   0 -12   4          0.01         42.53        44.33 o
   1 -12   4        132.55        166.97        53.87 o
   2 -12   4       1909.51       2004.65       141.95 o
   3 -12   4       1051.50       1125.81       238.16 o
 -13 -11   4        868.93        725.57        92.55 o
 -12 -11   4         64.05        110.05        52.23 o
 -11 -11   4        108.73         85.31        46.51 o
 -10 -11   4        100.80         87.89        44.52 o
  -9 -11   4       2696.11       2860.43       155.15 o
  -8 -11   4       1322.83       1133.38        88.17 o
  -7 -11   4        642.13        716.22        53.28 o
  -6 -11   4         29.80         32.33        29.39 o
  -5 -11   4         30.13         45.30        28.31 o
  -4 -11   4       4111.42       4177.70       168.76 o
  -3 -11   4       1915.58       2010.94       101.25 o
  -2 -11   4        668.85        804.09       113.98 o
  -1 -11   4        308.87        273.79        50.24 o
   0 -11   4         95.53        100.85        41.70 o
   1 -11   4       3611.22       3735.99       196.82 o
   2 -11   4        378.09        394.24        62.47 o
   3 -11   4       1554.14       1619.26       190.90 o
   4 -11   4         41.57         36.90        51.49 o
   5 -11   4          8.64         11.63        51.49 o
 -13 -10   4          7.56         25.51        52.37 o
 -12 -10   4        510.58        472.45        75.06 o
 -11 -10   4         99.34         90.97        61.16 o
 -10 -10   4       3269.25       3224.36       351.22 o
  -9 -10   4        390.42        371.76        55.12 o
  -8 -10   4        714.31        579.03        54.27 o
  -7 -10   4        231.33        274.81        35.59 o
  -6 -10   4       1821.47       1722.93        88.90 o
  -5 -10   4       5691.67       5700.39       214.38 o
  -4 -10   4        101.07        110.30        29.40 o
  -3 -10   4       4410.42       4279.50       168.76 o
  -2 -10   4         48.02         83.08        28.48 o
  -1 -10   4       1748.59       1772.40        89.92 o
   0 -10   4       4394.43       4404.46       392.00 o
   1 -10   4        457.45        435.49        57.70 o
   2 -10   4       3750.86       3842.44       430.92 o
   3 -10   4         85.97        128.37        94.52 o
   4 -10   4        786.23        808.32        85.88 o
   5 -10   4       1954.17       2136.48       146.79 o
   6 -10   4        892.82        869.15        95.61 o
 -14  -9   4         40.92         -9.64        57.43 o
 -13  -9   4          5.14        -33.75        49.59 o
 -12  -9   4       1369.50       1465.95       118.71 o
 -11  -9   4       2691.48       2660.36       189.05 o
 -10  -9   4        334.05        314.69        54.73 o
  -9  -9   4       1615.77       1673.11       156.52 o
  -8  -9   4         16.32        -13.15        24.72 o
  -7  -9   4       4147.34       4203.68       146.61 o
  -6  -9   4       7331.86       7371.01       267.05 o
  -5  -9   4       1153.02       1178.23        69.62 o
  -4  -9   4       2713.41       2637.25       113.95 o
  -3  -9   4          2.79         -5.01        20.67 o
  -2  -9   4       6850.77       6756.40       245.27 o
  -1  -9   4       4776.89       4718.18       180.74 o
   0  -9   4       5204.42       4932.60       188.22 o
   1  -9   4       1883.41       2008.15       229.82 o
   2  -9   4        286.48        268.23        48.83 o
   3  -9   4       1216.19       1162.97        93.21 o
   4  -9   4        158.64        105.64        44.88 o
   5  -9   4       3166.20       3235.54       180.27 o
   6  -9   4        683.85        579.32       117.27 o
   7  -9   4        248.50        220.85        82.48 o
 -14  -8   4        103.78        107.09        63.62 o
 -13  -8   4       2181.08       2268.98       156.72 o
 -12  -8   4        982.69        910.94        95.28 o
 -11  -8   4       1231.12       1114.68        99.18 o
 -10  -8   4        674.52        620.21        72.11 o
  -9  -8   4          6.03         -9.20        27.09 o
  -8  -8   4       2650.47       2730.98       122.37 o
  -7  -8   4        435.96        441.31        39.45 o
  -6  -8   4       7543.74       7447.35       284.91 o
  -5  -8   4        650.01        592.41        70.93 o
  -4  -8   4        865.95        850.15        56.05 o
  -3  -8   4       4314.72       4122.47       157.08 o
  -2  -8   4          0.01         11.29        19.84 o
  -1  -8   4      14417.10      14125.12       476.88 o
   0  -8   4       1103.69       1161.08        65.74 o
   1  -8   4         89.74         79.80        24.34 o
   2  -8   4       3312.63       3128.54       130.91 o
   3  -8   4        652.90        617.19        77.76 o
   4  -8   4       7699.98       7457.48       490.87 o
   5  -8   4        125.56        147.27        31.17 o
   6  -8   4         46.10         71.39        31.10 o
   7  -8   4        416.37        428.36        58.59 o
   8  -8   4        401.15        416.19        67.91 o
 -14  -7   4       1425.80       1373.04       227.97 o
 -13  -7   4          9.17         -4.21        50.31 o
 -12  -7   4       2281.29       1934.71       138.49 o
 -11  -7   4        589.99        471.50        69.00 o
 -10  -7   4        309.06        338.97        65.14 o
  -9  -7   4       4455.40       4753.34       201.67 o
  -8  -7   4        437.20        486.66        53.92 o
  -7  -7   4      11548.93      11244.15       337.95 o
  -6  -7   4        764.10        742.34        52.96 o
  -5  -7   4        411.59        362.82        36.62 o
  -4  -7   4       6789.26       6477.49       198.04 o
  -3  -7   4       4287.23       4210.67       133.05 o
  -2  -7   4      18603.09      18281.61       465.26 o
  -1  -7   4         27.82         36.16        13.80 o
   0  -7   4        114.19        154.69        20.65 o
   1  -7   4        425.83        449.94        25.21 o
   2  -7   4       8459.84       7863.83       253.87 o
   3  -7   4       9938.81       9221.38       303.36 o
   4  -7   4        159.68        178.83        29.18 o
   5  -7   4        621.64        637.76        59.89 o
   6  -7   4          4.89          6.22        26.63 o
   7  -7   4       3412.12       3607.93       188.88 o
   8  -7   4       1678.95       1654.88       122.24 o
   9  -7   4        885.30        938.51        97.31 o
 -14  -6   4        482.91        467.41       154.76 o
 -13  -6   4       2297.61       2122.41       257.62 o
 -12  -6   4         70.64         52.09        49.43 o
 -11  -6   4        188.59        158.80        52.72 o
 -10  -6   4       1836.68       1678.13       198.14 o
  -9  -6   4       7922.17       7919.06       596.88 o
  -8  -6   4       7395.82       7419.64       269.51 o
  -7  -6   4        839.38        816.36        58.19 o
  -6  -6   4        234.37        264.54        24.22 o
  -5  -6   4         32.10         53.77        10.22 o
  -4  -6   4      23911.47      23582.63       500.05 o
  -3  -6   4      10927.59      10925.70       258.26 o
  -2  -6   4       3361.34       3329.60        85.41 o
  -1  -6   4        628.68        666.59        44.25 o
   0  -6   4        325.45        323.48        13.57 o
   1  -6   4      15066.58      13741.38       319.97 o
   2  -6   4       4460.29       4339.51       122.70 o
   3  -6   4       3629.39       3669.61       175.13 o
   4  -6   4        180.64        205.99        22.13 o
   5  -6   4        886.48        884.43        49.67 o
   6  -6   4       5898.88       5619.02       180.18 o
   7  -6   4        618.48        606.12        46.72 o
   8  -6   4       3707.92       3882.32       225.19 o
   9  -6   4         64.53        117.26        49.70 o
  10  -6   4         92.19         87.11        68.58 o
 -14  -5   4        964.84        883.35       113.06 o
 -13  -5   4          7.66        -50.40        50.40 o
 -12  -5   4        232.44        158.72        71.36 o
 -11  -5   4          9.90        -17.25        33.44 o
 -10  -5   4       6223.81       6187.17       403.54 o
  -9  -5   4       1067.23       1099.22        72.78 o
  -8  -5   4        462.70        389.09        43.45 o
  -7  -5   4        635.91        607.05        31.64 o
  -6  -5   4         46.31         73.57        10.08 o
  -5  -5   4      29437.63      30419.34       641.80 o
  -4  -5   4        909.19        906.14        28.22 o
  -3  -5   4       4058.47       3925.93       121.55 o
  -2  -5   4        290.73        300.45        12.08 o
  -1  -5   4       2500.00       2527.89        56.07 o
   0  -5   4      18428.43      17815.97       378.59 o
   1  -5   4          2.27         29.64        11.03 o
   2  -5   4      19647.08      18877.64       411.29 o
   3  -5   4          8.52         24.83         9.16 o
   4  -5   4       5069.49       4859.49       113.74 o
   5  -5   4       5003.58       4799.69       137.01 o
   6  -5   4        700.58        669.10        49.30 o
   7  -5   4       9399.98       9009.35       334.40 o
   8  -5   4        207.22        260.96        40.95 o
   9  -5   4        446.07        415.59        59.95 o
  10  -5   4       1188.74       1219.54       137.15 o
  11  -5   4       1021.72        965.63       127.89 o
 -14  -4   4          2.83        -16.16        45.19 o
 -13  -4   4        199.20        203.19        85.26 o
 -12  -4   4        697.68        750.47        92.65 o
 -11  -4   4       4696.92       4739.60       228.46 o
 -10  -4   4        155.96        217.39        31.95 o
  -9  -4   4       1898.87       1895.60        68.60 o
  -8  -4   4        684.83        627.09        32.01 o
  -7  -4   4       7176.70       6697.12       205.46 o
  -6  -4   4      24156.86      24290.66       629.17 o
  -5  -4   4        822.56        788.15        26.05 o
  -4  -4   4      17841.97      17380.71       360.98 o
  -3  -4   4       3803.76       4055.82        82.59 o
  -2  -4   4      17294.35      17006.32       370.50 o
  -1  -4   4      20218.32      19593.79       448.87 o
   0  -4   4      11722.36      11546.25       207.40 o
   1  -4   4      11932.18      11228.32       213.65 o
   2  -4   4        874.62        901.75        24.23 o
   3  -4   4       5233.65       5220.09        99.65 o
   4  -4   4       4087.98       3988.61        83.02 o
   5  -4   4      15339.27      14798.54       282.77 o
   6  -4   4       5362.71       4957.93       110.37 o
   7  -4   4       1041.51       1003.24        48.40 o
   8  -4   4        798.78        675.27        99.31 o
   9  -4   4          5.06        -18.08        28.30 o
  10  -4   4       5001.08       5090.72       239.79 o
  11  -4   4       1561.06       1625.44       164.95 o
  12  -4   4        109.71         77.84        70.43 o
 -14  -3   4        100.36        160.03        60.24 o
 -13  -3   4       1944.57       1753.66       111.72 o
 -12  -3   4       2831.82       2837.71       154.77 o
 -11  -3   4       1655.17       1666.69        72.15 o
 -10  -3   4       3293.50       3157.80       102.71 o
  -9  -3   4          2.14         18.13        17.41 o
  -8  -3   4       5689.80       5575.83       186.19 o
  -7  -3   4       4631.29       4350.58       120.45 o
  -6  -3   4      10263.80       9660.97       257.13 o
  -5  -3   4       3955.76       3761.35        76.19 o
  -4  -3   4       3790.40       4002.66        88.61 o
  -3  -3   4       7335.76       6800.90       125.29 o
  -2  -3   4       2259.55       2449.89        54.00 o
  -1  -3   4      33513.89      31984.98       535.24 o
   0  -3   4       6814.42       6651.85       120.15 o
   1  -3   4       2250.61       2265.01        46.08 o
   2  -3   4       8946.68       9254.10       168.27 o
   3  -3   4        529.69        615.56        18.73 o
   4  -3   4      25434.04      25213.11       447.57 o
   5  -3   4       3493.23       3419.60        69.27 o
   6  -3   4         50.42         90.47        18.97 o
   7  -3   4       2678.64       2626.13        66.43 o
   8  -3   4       1620.17       1571.64        56.82 o
   9  -3   4      10047.30      10166.49       357.24 o
  10  -3   4        336.69        322.46        50.44 o
  11  -3   4        514.58        539.34        92.67 o
  12  -3   4         51.63         -3.71        61.16 o
 -14  -2   4       1332.23       1417.56        96.14 o
 -13  -2   4        379.95        425.51        55.60 o
 -12  -2   4       1786.12       1782.28        70.66 o
 -11  -2   4        397.74        402.47        33.33 o
 -10  -2   4        261.48        292.31        30.72 o
  -9  -2   4       8995.97       8847.80       240.52 o
  -8  -2   4          7.14         28.40        15.59 o
  -7  -2   4      18608.39      18053.16       364.58 o
  -6  -2   4       2811.93       2743.40        64.89 o
  -5  -2   4        397.47        420.78        17.62 o
  -4  -2   4      18525.50      17905.21       320.43 o
  -3  -2   4       2161.81       2285.58        43.16 o
  -2  -2   4      40976.66      40604.74       814.37 o
  -1  -2   4       5960.42       6350.29       126.15 o
   0  -2   4        422.31        434.39        16.25 o
   1  -2   4       7585.29       7830.19       124.44 o
   2  -2   4       2355.16       2386.27        55.97 o
   3  -2   4      31274.49      31033.61       547.05 o
   4  -2   4       1033.50       1135.19        27.33 o
   5  -2   4       2473.69       2384.99        53.69 o
   6  -2   4        300.29        317.45        18.88 o
   7  -2   4       7692.55       7534.98       159.76 o
   8  -2   4      14932.63      15049.60       329.90 o
   9  -2   4        826.90        789.56        39.01 o
  10  -2   4       3459.73       3654.47       155.69 o
  11  -2   4        205.36        242.14        43.17 o
  12  -2   4       2144.11       2185.17       185.34 o
  13  -2   4       1303.27       1395.62       151.98 o
 -13  -1   4       2743.41       2973.38       143.92 o
 -12  -1   4        284.66        266.55        46.80 o
 -11  -1   4        858.48        814.25        45.60 o
 -10  -1   4       2600.51       2589.12       107.12 o
  -9  -1   4       4827.55       4691.89       138.26 o
  -8  -1   4      13156.14      12992.46       340.05 o
  -7  -1   4         55.95         64.19        10.94 o
  -6  -1   4        183.55        229.20        14.53 o
  -5  -1   4       3092.80       3102.57        67.30 o
  -4  -1   4      21099.44      20637.84       335.87 o
  -3  -1   4      31259.69      31190.37       524.92 o
  -2  -1   4       6450.03       6655.62       129.39 o
  -1  -1   4      11185.36      11582.39       182.43 o
   0  -1   4      13390.11      13958.47       218.61 o
   1  -1   4      39461.04      40808.52       626.34 o
   2  -1   4      31756.30      32137.56       515.14 o
   3  -1   4       8768.09       8939.16       161.73 o
   4  -1   4       4055.12       3892.72        79.27 o
   5  -1   4       1416.68       1597.15        39.87 o
   6  -1   4      21808.54      21984.84       438.26 o
   7  -1   4       5359.38       5380.71       116.79 o
   8  -1   4       9232.52       9222.65       207.44 o
   9  -1   4       3660.84       3586.57        98.56 o
  10  -1   4         10.39         10.14        16.52 o
  11  -1   4       1873.91       2013.09        92.56 o
  12  -1   4         47.89         56.69        46.97 o
  13  -1   4       2564.03       2751.29       395.70 o
  14  -1   4        517.22        652.40       109.35 o
 -13   0   4          0.72         32.37        46.18 o
 -12   0   4        193.71        222.38        51.99 o
 -11   0   4         45.18         25.06        42.09 o
 -10   0   4       5222.60       5332.87       348.47 o
  -9   0   4       5320.41       5282.78       154.91 o
  -8   0   4        652.05        682.51        35.78 o
  -7   0   4         30.87         36.61        11.71 o
  -6   0   4        260.08        249.83        18.18 o
  -5   0   4      19542.57      18966.49       358.32 o
  -4   0   4      10796.79      10449.67       200.22 o
  -3   0   4       6656.25       6693.77       131.24 o
  -2   0   4        152.48        176.46         8.53 o
  -1   0   4      12787.41      13503.31       211.61 o
   0   0   4     178694.02     154130.55      2899.91 o
   1   0   4       3458.51       3839.13        69.42 o
   2   0   4      16852.86      17237.98       267.25 o
   3   0   4        456.77        518.50        13.64 o
   4   0   4       1475.89       1609.30        34.12 o
   5   0   4      24451.67      25394.24       501.93 o
   6   0   4        811.05        894.49        29.20 o
   7   0   4      17090.18      16895.58       363.90 o
   8   0   4       2028.40       2043.83        62.88 o
   9   0   4       1029.25       1005.20        50.89 o
  10   0   4       2913.82       2988.86        95.38 o
  11   0   4        103.83        108.07        23.92 o
  12   0   4       6055.82       6278.87       206.32 o
  13   0   4        512.67        501.06        52.84 o
  14   0   4         59.69         31.42        51.77 o
 -13   1   4        149.85        129.74        70.43 o
 -12   1   4        164.43        226.12        70.43 o
 -11   1   4       4373.27       4298.06       285.43 o
 -10   1   4        559.62        621.29        70.94 o
  -9   1   4       1223.95       1371.81       105.64 o
  -8   1   4          2.96         42.22        14.99 o
  -7   1   4        663.96        734.88        30.52 o
  -6   1   4      16772.33      16150.64       350.67 o
  -5   1   4         31.48         61.73         9.62 o
  -4   1   4       8854.92       8273.08       160.63 o
  -3   1   4       1477.53       1436.72        36.75 o
  -2   1   4       7934.43       8181.01       156.86 o
  -1   1   4      42331.98      44032.43       734.29 o
   0   1   4       2690.06       2983.64        75.28 o
   1   1   4       2595.90       2531.43        49.14 o
   2   1   4       8479.20       9183.27       175.43 o
   3   1   4      13249.49      14717.95       291.92 o
   4   1   4      21386.17      22933.80       483.25 o
   5   1   4       9997.81      10243.79       261.23 o
   6   1   4      30854.03      31450.59       717.16 o
   7   1   4       1981.28       2123.48        61.31 o
   8   1   4        155.80        170.27        16.83 o
   9   1   4         68.62         75.17        17.16 o
  10   1   4       8710.28       8932.69       239.52 o
  11   1   4       8383.35       8342.10       228.13 o
  12   1   4        418.65        424.34        36.09 o
  13   1   4         71.46         60.54        37.86 o
  14   1   4         68.84         94.83        59.31 o
  15   1   4       2456.95       2841.28       290.99 o
 -12   2   4       2377.17       2557.71       202.02 o
 -11   2   4        235.11        278.01        68.58 o
 -10   2   4       2328.76       2552.15       187.19 o
  -9   2   4        161.39        150.13        50.04 o
  -8   2   4       4950.96       5150.11       171.15 o
  -7   2   4       9426.80       9189.00       194.47 o
  -6   2   4       4158.35       4125.81        88.37 o
  -5   2   4      15086.97      14688.10       280.42 o
  -4   2   4        434.72        488.94        20.00 o
  -3   2   4      10464.50      10487.63       227.56 o
  -2   2   4       2681.79       2718.37        60.48 o
  -1   2   4      28784.15      29629.76       591.40 o
   0   2   4      16627.57      17134.25       318.35 o
   1   2   4       9641.12      10351.17       222.85 o
   2   2   4       4542.78       5122.94       112.36 o
   3   2   4       3261.57       3726.08        82.81 o
   4   2   4      33730.54      33694.04       660.44 o
   5   2   4      27925.79      29048.73       569.26 o
   6   2   4        137.20        141.00        10.84 o
   7   2   4        380.75        442.97        47.08 o
   8   2   4       1332.63       1325.23        40.79 o
   9   2   4      17595.40      17955.94       457.79 o
  10   2   4       2730.49       2843.55        88.68 o
  11   2   4        768.28        741.90        40.95 o
  12   2   4         26.90         27.06        23.31 o
  13   2   4         38.87          7.56        32.79 o
  14   2   4       3409.61       3571.97       202.33 o
  15   2   4         51.57         24.09        43.10 o
 -12   3   4        841.05        947.09       118.62 o
 -11   3   4        968.89       1045.32       118.62 o
 -10   3   4         12.37         24.09        48.19 o
  -9   3   4       2128.44       2125.72       180.71 o
  -8   3   4        640.97        698.59        52.46 o
  -7   3   4       9736.36       9412.72       282.02 o
  -6   3   4       2145.88       2004.97        57.59 o
  -5   3   4         50.49         71.48        10.52 o
  -4   3   4       8482.66       8816.54       208.41 o
  -3   3   4        858.53        938.14        26.85 o
  -2   3   4      30487.18      29405.48       620.12 o
  -1   3   4       7950.21       8087.89       192.46 o
   0   3   4        859.85        986.09        26.58 o
   1   3   4      14322.44      15628.19       330.64 o
   2   3   4       3311.91       3902.87        80.39 o
   3   3   4      10182.23      10278.23       268.83 o
   4   3   4       3973.85       4162.50        92.95 o
   5   3   4        621.17        564.20        19.74 o
   6   3   4       1899.02       1918.62        56.29 o
   7   3   4       2606.73       2687.17        64.78 o
   8   3   4      27508.29      28701.82       655.49 o
   9   3   4         26.28         59.96        12.53 o
  10   3   4       2076.48       2085.67        87.95 o
  11   3   4         30.28         40.11        15.62 o
  12   3   4       4182.45       4181.79       142.65 o
  13   3   4       4892.01       5075.67       170.44 o
  14   3   4        403.92        399.18        79.70 o
  15   3   4       2120.66       2259.10       157.20 o
 -11   4   4        393.90        487.45        90.82 o
 -10   4   4       1587.84       1742.21       153.83 o
  -9   4   4        114.29         66.80        41.72 o
  -8   4   4       6749.86       6529.52       230.87 o
  -7   4   4        115.98        152.95        24.85 o
  -6   4   4        658.15        618.84        77.31 o
  -5   4   4       6635.07       6376.51       144.61 o
  -4   4   4       3793.45       3718.28        82.15 o
  -3   4   4      24095.98      23278.29       461.13 o
  -2   4   4       1187.16       1161.42        34.88 o
  -1   4   4       2435.80       2436.34        74.96 o
   0   4   4        902.38       1023.43        35.61 o
   1   4   4      22640.20      23723.84       487.74 o
   2   4   4      32803.59      33609.99       657.08 o
   3   4   4       4132.74       4412.61       105.37 o
   4   4   4      23515.53      26163.48       512.24 o
   5   4   4       5395.65       6386.91       121.89 o
   6   4   4      25445.38      27160.52       616.66 o
   7   4   4      17528.80      18044.61       454.03 o
   8   4   4       7167.35       7421.25       195.30 o
   9   4   4       8267.87       8222.21       282.39 o
  10   4   4        359.18        345.74        36.26 o
  11   4   4       3909.06       3802.42       128.39 o
  12   4   4       1412.60       1481.08        71.49 o
  13   4   4       3408.11       3467.36       123.61 o
  14   4   4       2040.07       2283.99       107.08 o
  15   4   4          4.15        -17.88        48.52 o
  16   4   4        328.27        388.79        79.24 o
 -10   5   4       2148.63       2383.49       189.05 o
  -9   5   4       2882.11       2799.99       164.79 o
  -8   5   4         12.40         59.53        25.36 o
  -7   5   4         55.04         80.50        23.20 o
  -6   5   4        781.91        735.85        63.13 o
  -5   5   4       5485.43       5478.65       200.10 o
  -4   5   4      13205.00      12922.53       372.47 o
  -3   5   4       2069.96       2084.32        77.00 o
  -2   5   4        899.97        824.30        68.48 o
  -1   5   4       1217.08       1286.49        39.16 o
   0   5   4      27146.38      28101.91       520.24 o
   1   5   4       9901.21      10086.09       189.85 o
   2   5   4      26597.06      27741.90       511.39 o
   3   5   4        293.41        271.37        17.05 o
   4   5   4       5147.23       6232.64       182.55 o
   5   5   4      36493.10      42984.20      1956.69 o
   6   5   4         75.74         82.81         7.51 o
   7   5   4      20072.64      20348.71       509.55 o
   8   5   4       3212.29       3252.58        91.45 o
   9   5   4         59.21         45.12        14.08 o
  10   5   4       6106.54       6036.25       215.27 o
  11   5   4       1415.35       1382.37        73.20 o
  12   5   4      10028.04      10095.29       352.92 o
  13   5   4       1628.86       1561.48        89.88 o
  14   5   4          6.88          3.07        41.69 o
  15   5   4        964.09       1000.08       100.99 o
  16   5   4        118.41        104.47        59.96 o
 -10   6   4       1059.00       1310.22       119.69 o
  -9   6   4        291.64        381.82        64.82 o
  -8   6   4         38.54         64.08        31.12 o
  -7   6   4          6.60         33.32        23.90 o
  -6   6   4       6700.66       6766.30       217.49 o
  -5   6   4        818.62        849.70        46.62 o
  -4   6   4       4035.07       3957.72       127.03 o
  -3   6   4        274.75        307.97        66.04 o
  -2   6   4       1147.75       1024.18        87.19 o
  -1   6   4      24247.47      23515.59       590.43 o
   0   6   4        702.41        813.99        19.15 o
   1   6   4      29242.04      30830.40       605.31 o
   2   6   4         61.77         69.69         6.37 o
   3   6   4       2565.17       2693.33       100.12 o
   4   6   4      26756.40      28863.33       929.89 o
   5   6   4        106.80         64.87        25.95 o
   6   6   4      16164.02      15314.36       616.62 o
   7   6   4        904.31        886.08        24.12 o
   8   6   4        717.19        768.26        27.26 o
   9   6   4       9116.93       9065.24       238.13 o
  10   6   4       5131.04       5041.58       158.43 o
  11   6   4      11266.21      10885.99       320.03 o
  12   6   4         44.97         61.53        26.15 o
  13   6   4         46.15         46.24        31.34 o
  14   6   4        126.65        113.26        46.31 o
  15   6   4       1782.28       1884.12       133.45 o
  16   6   4       2609.38       2739.57       253.92 o
  -9   7   4         72.01        112.78        53.80 o
  -8   7   4       1037.87       1030.03       144.27 o
  -7   7   4       4124.50       4403.99       243.71 o
  -6   7   4        534.94        489.88        37.62 o
  -5   7   4       5465.24       5124.13       192.80 o
  -4   7   4        314.17        332.37        55.34 o
  -3   7   4       4700.47       4211.55       204.15 o
  -2   7   4       9816.83       9133.87       309.50 o
  -1   7   4       5748.56       5664.97       168.81 o
   0   7   4      13001.51      12901.33       275.83 o
   1   7   4       1903.02       1966.31        44.65 o
   2   7   4         77.54        111.62        10.08 o
   3   7   4       2824.25       2953.02       105.22 o
   4   7   4      17808.67      18905.93       614.22 o
   5   7   4      19543.92      19372.92       662.45 o
   6   7   4        938.80        852.28        55.69 o
   7   7   4          9.89         28.96        33.36 o
   8   7   4         12.52          3.15         7.50 o
   9   7   4      17851.98      18109.47       459.10 o
  10   7   4      10199.82      10362.09       271.74 o
  11   7   4        637.24        657.14        41.43 o
  12   7   4        315.26        291.27        27.61 o
  13   7   4         75.73         45.70        25.07 o
  14   7   4       5715.77       5411.63       255.07 o
  15   7   4        714.19        800.79        85.43 o
  16   7   4        753.33        749.78        96.38 o
  -8   8   4        538.84        485.59       148.27 o
  -7   8   4       1530.69       1464.59        95.80 o
  -6   8   4       2533.05       2469.21       118.17 o
  -5   8   4         28.40         40.11        27.50 o
  -4   8   4       2438.13       2186.67       189.51 o
  -3   8   4       1967.36       1841.13        84.70 o
  -2   8   4      16244.02      15324.12       508.30 o
  -1   8   4       7543.99       7140.70       244.62 o
   0   8   4       1434.89       1327.67        47.57 o
   1   8   4        923.89        936.07        27.57 o
   2   8   4        893.49        971.98        26.34 o
   3   8   4      29709.08      30874.22       765.85 o
   4   8   4       6170.80       6735.40       285.73 o
   5   8   4       2504.24       2549.80       182.93 o
   6   8   4       1088.72       1080.82        64.86 o
   7   8   4         12.16         26.36        37.99 o
   8   8   4      16730.01      17856.99       503.46 o
   9   8   4        384.29        387.19        24.15 o
  10   8   4       3247.86       3249.95        94.90 o
  11   8   4        261.49        256.28        23.55 o
  12   8   4        915.15        853.40        67.41 o
  13   8   4       5326.67       5210.23       191.43 o
  14   8   4         49.89         38.32        29.96 o
  15   8   4       1545.86       1607.20       113.45 o
  16   8   4        100.88         87.57        51.64 o
  -7   9   4        495.14        496.77        87.76 o
  -6   9   4          1.34        -43.07        79.70 o
  -5   9   4       1523.36       1421.23       140.15 o
  -4   9   4          8.37         45.11        26.25 o
  -3   9   4       9608.44       8913.14       311.50 o
  -2   9   4        351.23        327.56        43.57 o
  -1   9   4       2027.33       1900.14        97.33 o
   0   9   4       2303.13       2193.73       120.65 o
   1   9   4        243.14        273.59        16.20 o
   2   9   4      18111.65      17895.69       448.58 o
   3   9   4         15.83         55.79        19.48 o
   4   9   4       6109.94       6722.93       230.01 o
   5   9   4          4.52          0.38        22.37 o
   6   9   4      10440.65      10545.85       353.12 o
   7   9   4      17524.44      17501.06       707.70 o
   8   9   4        456.49        425.41        48.49 o
   9   9   4       4127.62       4403.54       143.92 o
  10   9   4          6.16         32.88        33.09 o
  11   9   4       5425.52       5306.72       195.68 o
  12   9   4       5134.21       5162.60       147.25 o
  13   9   4       1396.98       1329.87        84.52 o
  14   9   4       2220.44       2198.03       100.12 o
  15   9   4          2.68          2.93        30.31 o
  16   9   4        278.41        291.82        58.28 o
  -6  10   4        242.08        343.21        96.38 o
  -5  10   4       1658.21       1774.95       263.18 o
  -4  10   4       5070.79       4929.58       210.45 o
  -3  10   4        173.75        164.08        32.45 o
  -2  10   4       1284.62       1222.14        66.57 o
  -1  10   4          4.72          3.43        18.83 o
   0  10   4       4933.51       4718.19       191.20 o
   1  10   4       8796.85       8307.95       242.56 o
   2  10   4       2316.97       2326.69        91.49 o
   3  10   4       1173.04       1323.19        54.08 o
   4  10   4        229.47        242.69        14.83 o
   5  10   4       7185.56       7364.17       288.63 o
   6  10   4       4813.98       4796.38       183.54 o
   7  10   4      10369.18      10489.04       354.90 o
   8  10   4       2922.15       2775.29       140.21 o
   9  10   4          0.44          1.10         9.20 o
  10  10   4        336.55        435.93        63.00 o
  11  10   4        146.10        135.65        26.95 o
  12  10   4       8025.15       7924.89       290.48 o
  13  10   4       1623.51       1536.48       127.89 o
  14  10   4        202.52        234.25        39.57 o
  15  10   4        361.66        321.06        44.02 o
  16  10   4         51.25         80.49        35.60 o
  -5  11   4        864.21        850.06       102.87 o
  -4  11   4       1092.94        999.63       114.91 o
  -3  11   4         83.65         73.02        52.82 o
  -2  11   4         75.47         95.45        28.03 o
  -1  11   4       3179.86       3005.85       121.38 o
   0  11   4         88.97         52.94        20.48 o
   1  11   4       7736.94       7325.93       249.62 o
   2  11   4        226.79        220.07        40.95 o
   3  11   4         22.82        -22.24        22.24 o
   4  11   4       4986.41       4945.89       173.82 o
   5  11   4       1427.64       1474.26        45.17 o
   6  11   4      10792.28      10813.03       411.46 o
   7  11   4        491.25        509.01        59.69 o
   8  11   4        445.17        442.33        41.31 o
   9  11   4       5888.28       5894.76       266.70 o
  10  11   4        208.49        167.16        25.42 o
  11  11   4       8773.01       8623.65       301.84 o
  12  11   4        482.69        413.31        55.60 o
  13  11   4          7.54         24.09        37.07 o
  14  11   4        928.33        746.92        90.82 o
  15  11   4        624.42        613.48        90.82 o
  16  11   4       1863.40       1823.93       118.47 o
  -4  12   4          2.47        -18.92        55.22 o
  -3  12   4        314.37        350.45       106.57 o
  -2  12   4       3005.23       2903.97       181.63 o
  -1  12   4        124.33        142.67        29.87 o
   0  12   4       4987.54       4691.57       174.49 o
   1  12   4        214.49        193.81        30.39 o
   2  12   4        313.19        318.19        39.59 o
   3  12   4       5137.10       4911.54       294.69 o
   4  12   4       1841.86       1719.97       116.76 o
   5  12   4       8535.40       8994.60       507.83 o
   6  12   4        107.82        114.62        24.90 o
   7  12   4        139.69        137.44        26.63 o
   8  12   4        896.61        802.46        55.56 o
   9  12   4       5512.15       5328.29       247.04 o
  10  12   4       7784.26       7635.04       549.76 o
  11  12   4        517.65        487.39        41.99 o
  12  12   4        352.21        422.58        55.60 o
  13  12   4          5.51          9.27        38.92 o
  14  12   4       2131.62       2198.15       166.81 o
  15  12   4       1282.92       1301.09       129.74 o
  -2  13   4       1390.46       1189.71       113.06 o
  -1  13   4       1988.16       2024.40       180.71 o
   0  13   4        314.53        287.61        61.67 o
   1  13   4         43.18         20.28        21.37 o
   2  13   4         80.43         89.42        17.46 o
   3  13   4       5403.88       5067.23       307.67 o
   4  13   4       3125.68       2987.70       190.90 o
   5  13   4       1156.03       1130.58        87.11 o
   6  13   4         27.96         55.60        22.24 o
   7  13   4         79.96         81.55        18.53 o
   8  13   4       5576.19       5455.94       389.22 o
   9  13   4       1254.92       1226.21        74.12 o
  10  13   4       1447.08       1540.28        78.65 o
  11  13   4          2.76         18.53        27.80 o
  12  13   4          4.71         11.12        33.36 o
  13  13   4       1686.75       1764.45       135.30 o
  14  13   4        110.10        129.74        50.04 o
  15  13   4        778.71        782.14        98.23 o
  -1  14   4        266.14        198.96        63.07 o
   0  14   4        334.23        320.01        62.25 o
   1  14   4          5.72         13.56        37.20 o
   2  14   4       3630.82       3403.08       154.05 o
   3  14   4        286.25        281.72        57.46 o
   4  14   4       1325.82       1165.80       101.94 o
   5  14   4         14.98         -1.85        29.65 o
   6  14   4        280.72        311.37        40.78 o
   7  14   4       6023.29       5747.43       329.91 o
   8  14   4         27.96         53.75        20.39 o
   9  14   4       1816.61       1879.34       100.48 o
  10  14   4        180.06        222.41        33.36 o
  11  14   4       1032.32       1087.95        88.96 o
  12  14   4       2111.21       2042.46       142.71 o
  13  14   4        115.47        131.59        44.48 o
  14  14   4        939.12        947.09        96.38 o
   1  15   4       2645.38       2924.29       255.77 o
   2  15   4         83.15         63.02        57.46 o
   3  15   4       1179.15       1197.30       120.47 o
   4  15   4         33.44         25.95        42.63 o
   5  15   4       1393.25       1417.86       114.91 o
   6  15   4       1903.08       1744.06       124.18 o
   7  15   4        629.86        659.81        64.87 o
   8  15   4       1139.07       1150.97        85.26 o
   9  15   4          2.27        -11.12        22.24 o
  10  15   4        464.92        478.18        50.04 o
  11  15   4        583.48        728.39        68.58 o
  12  15   4       1277.12       1328.90       109.35 o
  13  15   4        748.30        774.73        83.40 o
   4  16   4        636.45        513.39        75.99 o
   5  16   4         68.06         77.84        44.48 o
   6  16   4       2302.05       2351.98       163.10 o
   7  16   4        584.72        583.82        66.72 o
   8  16   4         24.08         22.24        31.51 o
   9  16   4        483.81        442.97        51.90 o
  10  16   4         54.80         77.84        33.36 o
  11  16   4       1750.60       1962.76       135.30 o
  -7 -14   5         10.67         45.58        48.28 o
  -6 -14   5        765.19        818.89        87.72 o
  -5 -14   5       1679.59       2016.78       140.27 o
  -4 -14   5        677.55        692.66        86.04 o
  -3 -14   5       1199.23       1230.69       216.85 o
 -10 -13   5       1004.84       1041.61        96.74 o
  -9 -13   5        302.40        303.44        60.93 o
  -8 -13   5        123.00         96.33        70.43 o
  -7 -13   5        817.85        732.60        68.43 o
  -6 -13   5        157.93        158.23        54.15 o
  -5 -13   5       2425.68       2605.74       157.64 o
  -4 -13   5        290.63        307.37        92.67 o
  -3 -13   5        194.82        220.12        57.46 o
  -2 -13   5        360.18        406.02        70.73 o
  -1 -13   5          7.92         52.82        52.45 o
   0 -13   5       2103.67       2409.32       367.90 o
 -11 -12   5       1606.95       1627.34       126.33 o
 -10 -12   5        101.78        171.81        54.28 o
  -9 -12   5          4.67         -7.04        42.46 o
  -8 -12   5       1303.35       1354.80       107.62 o
  -7 -12   5         47.08         42.88        36.36 o
  -6 -12   5       3925.05       4074.78       372.54 o
  -5 -12   5         31.17         58.39        36.41 o
  -4 -12   5         24.19         22.08        35.98 o
  -3 -12   5        756.76        834.07       121.40 o
  -2 -12   5        420.23        435.66        66.03 o
  -1 -12   5       2733.78       3094.08       277.08 o
   0 -12   5         40.75         63.12        48.81 o
   1 -12   5        261.82        385.67       144.57 o
   2 -12   5         53.41         80.83        53.59 o
 -12 -11   5       1603.72       1570.78       146.42 o
 -11 -11   5          0.14         34.82        49.59 o
 -10 -11   5         10.47        -16.63        43.77 o
  -9 -11   5        350.62        305.41        57.89 o
  -8 -11   5       1522.35       1517.58       110.87 o
  -7 -11   5       3188.98       3262.56       145.94 o
  -6 -11   5        170.95        206.51        41.58 o
  -5 -11   5       1335.93       1397.15        88.92 o
  -4 -11   5         13.02         21.82        31.95 o
  -3 -11   5       2823.70       2947.12       135.52 o
  -2 -11   5       2968.20       3229.61       261.33 o
  -1 -11   5       1254.88       1326.38       104.72 o
   0 -11   5        467.67        455.39       170.51 o
   1 -11   5         94.04         80.94        46.49 o
   2 -11   5       2258.92       2436.60       153.54 o
   3 -11   5        656.75        660.61        82.24 o
   4 -11   5       1743.86       1983.50       195.53 o
 -13 -10   5       1003.10       1036.88       111.73 o
 -12 -10   5         83.53         81.55        64.87 o
 -11 -10   5         11.10         11.40        48.28 o
 -10 -10   5          0.44         42.39        44.07 o
  -9 -10   5       3576.73       3675.57       193.88 o
  -8 -10   5       1482.82       1429.10       129.74 o
  -7 -10   5       1879.76       1790.09       122.52 o
  -6 -10   5          0.63        -19.91        29.02 o
  -5 -10   5        177.85        159.61        35.53 o
  -4 -10   5       5421.17       5261.85       205.52 o
  -3 -10   5         90.11         89.80        32.54 o
  -2 -10   5       4616.21       4702.81       188.63 o
  -1 -10   5        145.85         97.91        32.43 o
   0 -10   5          6.53        -16.68        33.38 o
   1 -10   5       3382.06       3295.24       175.90 o
   2 -10   5          0.20         16.49        41.24 o
   3 -10   5       3327.37       3364.65       342.88 o
   4 -10   5         67.35        103.65        54.44 o
   5 -10   5         10.33         88.82        54.44 o
   6 -10   5        967.37       1018.14       109.85 o
 -13  -9   5        194.47        192.55        69.47 o
 -12  -9   5         27.99         59.76        54.28 o
 -11  -9   5        331.04        237.60        59.22 o
 -10  -9   5       3572.48       3845.67       203.19 o
  -9  -9   5          1.46         32.12        39.19 o
  -8  -9   5       2319.62       2296.54       158.98 o
  -7  -9   5          0.29        -10.02        24.47 o
  -6  -9   5       3141.56       2939.56       131.45 o
  -5  -9   5       7726.62       7556.75       275.73 o
  -4  -9   5       1073.57        934.79        65.37 o
  -3  -9   5       5384.73       5237.62       201.25 o
  -2  -9   5        164.65        168.57        32.71 o
  -1  -9   5       1478.27       1421.25       114.38 o
   0  -9   5       3568.47       3647.22       186.03 o
   1  -9   5       3294.45       3114.00       164.76 o
   2  -9   5       4170.14       4420.58       574.56 o
   3  -9   5        196.03        218.25        51.64 o
   4  -9   5        143.71        154.84        62.09 o
   5  -9   5        453.19        381.40        59.07 o
   6  -9   5       2396.14       2326.32       185.59 o
   7  -9   5       1741.92       1667.45       251.14 o
 -13  -8   5         92.68        115.06        62.05 o
 -12  -8   5       1503.22       1463.65       164.03 o
 -11  -8   5       1800.28       1702.37       240.02 o
 -10  -8   5       1392.75       1471.19       113.99 o
  -9  -8   5       2369.39       2437.23       143.29 o
  -8  -8   5          0.01        -25.28        25.28 o
  -7  -8   5       2206.80       2048.69        90.69 o
  -6  -8   5       1738.15       1717.31        89.90 o
  -5  -8   5       7293.08       6841.40       250.18 o
  -4  -8   5       2965.28       2995.32       126.43 o
  -3  -8   5       1621.58       1649.70        82.88 o
  -2  -8   5        723.82        715.09        53.50 o
  -1  -8   5         33.71         29.88        24.43 o
   0  -8   5      15322.09      14975.22       508.89 o
   1  -8   5       3545.38       3614.07       179.09 o
   2  -8   5       1386.56       1307.22        86.41 o
   3  -8   5         88.17         84.73        24.08 o
   4  -8   5          3.97         44.67        25.04 o
   5  -8   5       6225.61       5815.16       218.05 o
   6  -8   5        976.60        999.84        79.31 o
   7  -8   5        600.47        546.33       130.67 o
   8  -8   5          7.58          5.34        82.48 o
 -14  -7   5         10.09        -68.58        68.58 o
 -13  -7   5       1092.40        912.32       247.43 o
 -12  -7   5         99.05         43.67        53.88 o
 -11  -7   5       3154.17       3101.48       417.02 o
 -10  -7   5       1805.77       1794.52       142.71 o
  -9  -7   5          1.54         12.37        31.86 o
  -8  -7   5       2254.05       2094.28       128.01 o
  -7  -7   5          0.38         21.92        23.23 o
  -6  -7   5      12206.47      12062.56       416.44 o
  -5  -7   5       2748.15       2833.56       121.24 o
  -4  -7   5        201.71        192.49        30.85 o
  -3  -7   5       4548.96       4305.86       164.76 o
  -2  -7   5         15.77          8.34        20.83 o
  -1  -7   5      14951.89      14758.22       429.97 o
   0  -7   5        133.39        127.47        21.91 o
   1  -7   5       1117.29       1084.71        61.93 o
   2  -7   5       1304.89       1272.21        83.15 o
   3  -7   5       1541.35       1490.29        65.45 o
   4  -7   5       9391.74       8926.96       312.08 o
   5  -7   5         40.76         36.70        26.81 o
   6  -7   5       1209.37       1414.68       142.98 o
   7  -7   5         12.45         29.57        42.09 o
   8  -7   5       1141.12       1209.04       220.56 o
   9  -7   5       1605.29       1620.99       134.06 o
 -14  -6   5       1203.77       1237.35       358.64 o
 -13  -6   5        136.79        118.83        65.49 o
 -12  -6   5       3932.44       3277.69       608.85 o
 -11  -6   5        179.07        111.48        51.42 o
 -10  -6   5         21.72        -10.20        36.92 o
  -9  -6   5       3452.51       3619.56       175.65 o
  -8  -6   5       1682.66       1680.41        92.13 o
  -7  -6   5      12281.77      11494.37       405.29 o
  -6  -6   5          0.15         10.35        15.21 o
  -5  -6   5       1990.89       2048.93        78.99 o
  -4  -6   5        944.67        920.47        36.75 o
  -3  -6   5       7271.88       7083.30       200.68 o
  -2  -6   5      16575.14      16686.20       386.72 o
  -1  -6   5       2634.77       2525.92        62.54 o
   0  -6   5       8972.13       8683.03       207.46 o
   1  -6   5         20.18         30.46        12.76 o
   2  -6   5       8613.26       8061.98       216.89 o
   3  -6   5       9753.98       9515.90       268.05 o
   4  -6   5       1903.29       1907.28        68.46 o
   5  -6   5       4117.48       3905.12       205.45 o
   6  -6   5         60.77         64.51        24.55 o
   7  -6   5       2093.76       2037.93        86.52 o
   8  -6   5        568.15        555.10        58.81 o
   9  -6   5       2387.16       2533.42       232.60 o
  10  -6   5       1158.68       1228.81       144.57 o
 -14  -5   5       1633.55       1613.55       260.40 o
 -13  -5   5       2395.13       2188.08       164.58 o
 -12  -5   5          9.84        -22.72        50.40 o
 -11  -5   5        790.99        600.73       118.62 o
 -10  -5   5        181.24        181.94        42.47 o
  -9  -5   5       7338.00       6894.30       331.23 o
  -8  -5   5       6800.05       6442.42       404.49 o
  -7  -5   5       2604.15       2400.81        95.46 o
  -6  -5   5       1908.80       1776.12        60.70 o
  -5  -5   5          2.04         21.21         8.39 o
  -4  -5   5      16971.11      16045.78       322.29 o
  -3  -5   5       2939.64       2736.91        62.41 o
  -2  -5   5      13736.04      13663.62       355.75 o
  -1  -5   5       1811.77       1866.15        79.04 o
   0  -5   5         14.94         21.22         6.87 o
   1  -5   5       9484.89       8972.88       185.17 o
   2  -5   5        726.18        628.57        40.74 o
   3  -5   5      16665.40      16210.52       342.91 o
   4  -5   5       1236.93       1264.39        50.49 o
   5  -5   5        478.32        474.19        35.43 o
   6  -5   5       1323.20       1309.27        87.56 o
   7  -5   5        198.96        163.43        28.34 o
   8  -5   5       7111.51       7229.90       267.11 o
   9  -5   5        264.00        330.84        48.45 o
  10  -5   5          0.80         14.83        59.31 o
  11  -5   5        856.28        834.03       122.33 o
 -14  -4   5        836.10       1189.89       216.85 o
 -13  -4   5        106.29        119.13        41.98 o
 -12  -4   5          1.22          3.94        36.20 o
 -11  -4   5          9.18         21.16        28.59 o
 -10  -4   5       5867.49       5594.63       253.87 o
  -9  -4   5       1012.33        991.74        49.86 o
  -8  -4   5       2477.07       2390.14       112.21 o
  -7  -4   5        101.47        126.51        17.67 o
  -6  -4   5        914.26        920.85        41.07 o
  -5  -4   5      17280.22      17257.38       372.49 o
  -4  -4   5          0.07          8.41         9.44 o
  -3  -4   5      14594.01      13540.18       250.96 o
  -2  -4   5       1481.84       1423.28        52.43 o
  -1  -4   5       4105.92       4349.05        99.47 o
   0  -4   5      25094.93      24129.71       547.91 o
   1  -4   5        206.97        229.05        12.06 o
   2  -4   5      28489.04      27666.63       517.05 o
   3  -4   5       1256.68       1234.01        33.43 o
   4  -4   5        257.39        288.33        25.82 o
   5  -4   5       5750.78       5413.42       118.82 o
   6  -4   5       4563.85       4315.44       106.53 o
   7  -4   5      11369.90      10871.13       289.56 o
   8  -4   5         36.18         25.67        26.04 o
   9  -4   5        159.31        184.64        49.12 o
  10  -4   5        276.96        328.10        57.00 o
  11  -4   5       1926.81       2211.12       196.46 o
  12  -4   5       2274.82       2476.16       218.70 o
 -13  -3   5        101.35        128.85        59.60 o
 -12  -3   5       1104.03       1215.49       142.06 o
 -11  -3   5       3343.27       3416.21       120.69 o
 -10  -3   5         65.90         75.21        24.01 o
  -9  -3   5       3849.28       3654.19       114.36 o
  -8  -3   5       1221.68       1194.17        52.77 o
  -7  -3   5       5349.95       5112.49       152.81 o
  -6  -3   5       8041.15       7734.67       165.41 o
  -5  -3   5       2763.42       2639.56        65.58 o
  -4  -3   5      14047.99      13243.41       253.79 o
  -3  -3   5          2.77          1.31         6.07 o
  -2  -3   5         67.99         65.35         9.27 o
  -1  -3   5       4077.80       3888.56        77.59 o
   0  -3   5      29721.46      29121.52       469.11 o
   1  -3   5      26626.85      26654.90       449.31 o
   2  -3   5       2617.51       2788.34        54.24 o
   3  -3   5        271.86        291.19        28.53 o
   4  -3   5        280.79        304.97        15.76 o
   5  -3   5      22536.08      21646.50       407.55 o
   6  -3   5      10557.62      10271.76       200.89 o
   7  -3   5       4060.25       3872.30        85.40 o
   8  -3   5        258.60        316.04        26.35 o
   9  -3   5         14.64         29.17        28.72 o
  10  -3   5       4474.96       4854.59       227.38 o
  11  -3   5        610.60        646.84       100.08 o
  12  -3   5       1115.73       1256.61       144.57 o
 -13  -2   5        763.86        888.44        76.35 o
 -12  -2   5        606.18        715.09        66.21 o
 -11  -2   5       2688.70       2870.53       102.14 o
 -10  -2   5       3594.33       3645.51       116.89 o
  -9  -2   5        162.54        130.57        24.56 o
  -8  -2   5       1294.98       1285.07        54.26 o
  -7  -2   5         58.34        110.39        19.17 o
  -6  -2   5      15757.19      15406.82       295.21 o
  -5  -2   5      13288.74      13143.08       229.35 o
  -4  -2   5       1289.27       1210.22        32.48 o
  -3  -2   5         73.02         73.04         8.71 o
  -2  -2   5          0.84          0.75         5.78 o
  -1  -2   5      34591.76      34066.91       805.41 o
   0  -2   5      19470.81      18791.47       311.64 o
   1  -2   5      12730.28      12637.82       217.14 o
   2  -2   5       2217.48       2249.37        55.07 o
   3  -2   5         37.64         69.63         8.67 o
   4  -2   5      25391.23      24835.24       464.69 o
   5  -2   5       1867.25       1825.95        45.93 o
   6  -2   5       8003.12       7907.94       156.17 o
   7  -2   5         13.78         44.09        12.32 o
   8  -2   5        468.05        444.02        27.02 o
   9  -2   5       7347.95       7490.24       188.48 o
  10  -2   5          0.43         33.82        23.44 o
  11  -2   5       2574.05       2896.47       143.38 o
  12  -2   5        209.48        155.69        72.28 o
  13  -2   5        398.56        341.03        88.96 o
 -13  -1   5          0.74         -8.43        39.77 o
 -12  -1   5       2653.40       2820.65       136.31 o
 -11  -1   5       1058.90       1083.55        75.74 o
 -10  -1   5        356.23        350.31        34.56 o
  -9  -1   5       2496.73       2520.29        87.17 o
  -8  -1   5         23.95         55.05        18.75 o
  -7  -1   5      14769.29      14364.11       315.01 o
  -6  -1   5       2758.91       2705.12        62.15 o
  -5  -1   5        972.05       1011.75        40.02 o
  -4  -1   5       5315.84       5390.15        99.97 o
  -3  -1   5       4202.36       3891.19        77.02 o
  -2  -1   5      35294.64      35153.18       620.26 o
  -1  -1   5          4.48         11.38         5.18 o
   0  -1   5      20708.54      21126.16       365.43 o
   1  -1   5         38.80         41.03         5.81 o
   2  -1   5      15905.21      15856.28       298.17 o
   3  -1   5      59974.34      59515.43       993.74 o
   4  -1   5        971.77       1096.91        28.58 o
   5  -1   5       4111.98       3810.34        78.92 o
   6  -1   5       1140.86       1166.79        31.87 o
   7  -1   5       8299.96       8064.43       168.96 o
   8  -1   5       9232.56       9252.29       208.28 o
   9  -1   5       1459.85       1556.07        53.61 o
  10  -1   5       3938.08       4144.90       113.89 o
  11  -1   5         27.58         24.03        24.78 o
  12  -1   5        670.28        650.25        77.93 o
  13  -1   5        289.45        314.52        67.20 o
  14  -1   5       1605.88       1712.86       166.81 o
 -13   0   5       2021.90       2281.66       143.52 o
 -12   0   5         77.39         61.14        44.04 o
 -11   0   5        128.67        106.29        39.15 o
 -10   0   5        118.89        100.08        34.23 o
  -9   0   5       3807.58       3920.77       137.81 o
  -8   0   5      15323.62      15633.35       456.48 o
  -7   0   5         50.74         74.13        14.68 o
  -6   0   5       5916.11       5887.75       139.30 o
  -5   0   5          9.60         41.26         9.66 o
  -4   0   5      27026.13      26687.99       483.48 o
  -3   0   5      31746.69      31183.37       550.03 o
  -2   0   5      18666.81      18249.94       310.48 o
  -1   0   5      18963.90      19046.65       309.24 o
   0   0   5         77.40         77.71         7.05 o
   1   0   5      24414.91      23850.45       444.67 o
   2   0   5       2218.23       2110.23        39.51 o
   3   0   5      16416.91      16448.47       266.97 o
   4   0   5      12713.38      12655.79       216.69 o
   5   0   5       3299.32       3498.62        72.30 o
   6   0   5       4709.68       4572.73        98.51 o
   7   0   5         39.78         46.44        10.00 o
   8   0   5      18574.91      18316.42       427.69 o
   9   0   5       3660.14       3807.96       113.07 o
  10   0   5        614.57        625.76        39.04 o
  11   0   5        341.60        356.51        30.35 o
  12   0   5         38.67         38.69        24.93 o
  13   0   5       3995.85       4175.70       173.35 o
  14   0   5        367.79        405.01        72.64 o
 -12   1   5         30.28         88.96        63.02 o
 -11   1   5        111.21         44.48        53.75 o
 -10   1   5       4250.99       4196.12       274.30 o
  -9   1   5       3229.27       3350.43       275.23 o
  -8   1   5       2548.58       2616.25        95.38 o
  -7   1   5        371.54        409.58        35.34 o
  -6   1   5          7.16         20.86        11.10 o
  -5   1   5      12396.36      12225.14       268.23 o
  -4   1   5         55.48         72.41         9.45 o
  -3   1   5      23897.45      23571.06       441.81 o
  -2   1   5      12511.82      12838.55       243.35 o
  -1   1   5         62.98         64.98         6.99 o
   0   1   5      26072.76      26423.00       503.64 o
   1   1   5         17.05         13.16         6.76 o
   2   1   5      28473.96      28886.78       485.55 o
   3   1   5       6784.19       6981.63       121.92 o
   4   1   5        565.35        576.79        17.17 o
   5   1   5      13989.98      13957.51       298.81 o
   6   1   5       1755.50       1825.60        52.15 o
   7   1   5      25522.67      25973.98       596.34 o
   8   1   5        903.67        987.64        40.34 o
   9   1   5        275.93        309.02        24.75 o
  10   1   5       2801.87       2880.94        91.78 o
  11   1   5       1503.50       1480.67        60.71 o
  12   1   5       6424.74       6724.37       191.36 o
  13   1   5          6.69         13.21        28.60 o
  14   1   5        232.38        381.80       122.33 o
  15   1   5         46.75         24.09        98.23 o
 -12   2   5        150.39        222.41        74.14 o
 -11   2   5       3070.50       3174.89       229.82 o
 -10   2   5          2.59         11.12        48.19 o
  -9   2   5       2785.79       3015.50       207.58 o
  -8   2   5        658.41        656.92        49.84 o
  -7   2   5       2356.51       2403.68        74.08 o
  -6   2   5      10794.37      10558.05       220.71 o
  -5   2   5        681.38        683.17        26.79 o
  -4   2   5      25024.28      24161.18       481.46 o
  -3   2   5       3316.10       3519.01        78.62 o
  -2   2   5       4191.96       4073.13        89.19 o
  -1   2   5      15934.37      16066.83       397.16 o
   0   2   5       2295.39       2230.64        79.19 o
   1   2   5      27242.66      26515.44       635.69 o
   2   2   5          1.90         -3.35         3.35 o
   3   2   5       1817.42       2076.27        44.55 o
   4   2   5       9821.10      10206.54       236.69 o
   5   2   5      30307.15      30678.86       602.42 o
   6   2   5      37369.28      36465.20       826.12 o
   7   2   5        635.38        619.66        22.91 o
   8   2   5       1147.99       1122.58        43.57 o
   9   2   5         23.93          5.89        13.59 o
  10   2   5       8807.43       8917.18       237.74 o
  11   2   5       7769.47       8081.13       247.59 o
  12   2   5       1156.34       1219.92        65.74 o
  13   2   5        587.24        535.07        59.98 o
  14   2   5        156.47        180.84        57.94 o
  15   2   5       1462.74       1660.66       218.70 o
 -11   3   5        571.65        531.93        90.82 o
 -10   3   5       2292.28       2637.40       198.31 o
  -9   3   5        145.22        170.66        51.05 o
  -8   3   5        788.30        792.78        84.86 o
  -7   3   5       2228.21       2162.37        90.96 o
  -6   3   5       9463.43       9498.76       234.23 o
  -5   3   5      14940.42      15069.49       327.76 o
  -4   3   5        575.15        621.52        33.08 o
  -3   3   5         69.71         96.24        19.86 o
  -2   3   5         60.72         98.88        11.02 o
  -1   3   5      61254.41      60254.21      1359.94 o
   0   3   5      14665.73      15200.19       329.38 o
   1   3   5       5758.46       6079.91       128.26 o
   2   3   5       2239.50       2471.95        70.58 o
   3   3   5          0.96         26.82         6.59 o
   4   3   5      49080.14      48701.79      1100.17 o
   5   3   5       7721.34       8018.94       207.02 o
   6   3   5      17095.44      16852.89       386.10 o
   7   3   5        178.38        221.54        15.32 o
   8   3   5        156.24        162.35        16.27 o
   9   3   5      11420.84      11634.98       273.96 o
  10   3   5        265.75        333.66        28.81 o
  11   3   5       6776.19       6762.17       211.07 o
  12   3   5        958.92        965.90        55.45 o
  13   3   5        153.86        129.57        29.39 o
  14   3   5       2471.57       2381.63       151.98 o
  15   3   5         67.03         20.72        54.68 o
 -11   4   5       1526.75       1723.67       166.81 o
 -10   4   5          0.73        -22.24        53.75 o
  -9   4   5        719.99        706.39        78.91 o
  -8   4   5          0.84          0.94        25.08 o
  -7   4   5      10050.13       9774.28       294.72 o
  -6   4   5       1526.93       1527.21        65.13 o
  -5   4   5        339.31        420.18        31.40 o
  -4   4   5        954.72        959.26        46.00 o
  -3   4   5        593.32        599.50        28.28 o
  -2   4   5      26623.53      25816.54       546.20 o
  -1   4   5        908.87        983.00        31.07 o
   0   4   5       9850.32       9809.61       227.58 o
   1   4   5        894.71        900.88        23.80 o
   2   4   5      10866.75      11104.64       222.03 o
   3   4   5      48032.30      48432.95      1213.11 o
   4   4   5          1.07         15.17         4.35 o
   5   4   5      19037.53      19203.48       437.45 o
   6   4   5        687.24        788.34        28.46 o
   7   4   5       5829.29       5730.85       170.89 o
   8   4   5      26913.46      27438.97       687.93 o
   9   4   5        817.10        764.38        47.39 o
  10   4   5       4502.95       4560.88       170.89 o
  11   4   5        292.31        283.38        25.19 o
  12   4   5       1399.83       1555.68        67.26 o
  13   4   5       2785.60       2950.31       107.99 o
  14   4   5       1458.90       1356.76       155.69 o
  15   4   5       2929.60       2891.93       295.62 o
  16   4   5         59.03         47.67        55.88 o
 -10   5   5        178.65        235.38        72.28 o
  -9   5   5        716.87        661.91        79.12 o
  -8   5   5       6064.44       5920.41       345.26 o
  -7   5   5         12.36         20.97        21.99 o
  -6   5   5       2474.72       2453.10        91.19 o
  -5   5   5        120.93        144.43        22.24 o
  -4   5   5       7708.10       7557.29       226.54 o
  -3   5   5      23220.96      21305.57       535.55 o
  -2   5   5       1477.61       1430.96        44.94 o
  -1   5   5       2597.31       2339.22        60.70 o
   0   5   5       2336.80       2498.19        80.24 o
   1   5   5      17361.01      17489.50       370.76 o
   2   5   5      30081.55      31018.89       649.88 o
   3   5   5       7479.84       8027.50       172.57 o
   4   5   5      17263.15      18539.84       364.78 o
   5   5   5          1.74         -4.70         4.70 o
   6   5   5      10500.84      11534.31       300.12 o
   7   5   5       4453.89       4553.74       121.20 o
   8   5   5      16667.95      16932.90       434.45 o
   9   5   5      10676.35      10744.24       312.92 o
  10   5   5       3616.66       3706.66       141.24 o
  11   5   5        479.88        514.82        49.70 o
  12   5   5         14.11         20.73        26.94 o
  13   5   5       7776.78       7555.54       383.36 o
  14   5   5       2332.09       2365.00       229.82 o
  15   5   5         33.38         80.92        52.03 o
  16   5   5        186.27        225.51        64.90 o
  -9   6   5       2738.40       3097.44       220.56 o
  -8   6   5        640.94        682.73        57.05 o
  -7   6   5        300.90        396.45        37.18 o
  -6   6   5        175.43        149.50        27.74 o
  -5   6   5       3720.03       3572.63       220.70 o
  -4   6   5       5590.66       5392.37       198.04 o
  -3   6   5       8634.23       8182.42       283.26 o
  -2   6   5       5697.77       5316.65       187.72 o
  -1   6   5        672.90        687.21        21.96 o
   0   6   5       6345.53       6357.11       130.09 o
   1   6   5       1768.56       1854.66        42.56 o
   2   6   5      37543.44      38622.08       712.94 o
   3   6   5      15164.94      15968.01       314.00 o
   4   6   5        439.98        489.41        26.37 o
   5   6   5      11639.47      12912.56       520.29 o
   6   6   5          1.02          9.55         5.89 o
   7   6   5      29615.70      29719.72       737.50 o
   8   6   5       3430.14       3714.84        91.97 o
   9   6   5        463.40        521.94        27.80 o
  10   6   5       1510.71       1570.08        71.99 o
  11   6   5        862.88        870.72        63.69 o
  12   6   5       6089.43       5957.93       218.77 o
  13   6   5        644.58        701.14        58.04 o
  14   6   5        678.90        556.44        68.54 o
  15   6   5          3.96        -12.84        43.54 o
  16   6   5        405.80        393.88        72.59 o
  -9   7   5       1499.56       1293.68       216.85 o
  -8   7   5        248.55        238.29        56.68 o
  -7   7   5         27.78         81.89        35.11 o
  -6   7   5       3555.61       3580.87       218.88 o
  -5   7   5        158.07        124.07        31.04 o
  -4   7   5      10403.98       9377.00       327.53 o
  -3   7   5       2682.72       2414.75       161.58 o
  -2   7   5        396.69        332.30        62.60 o
  -1   7   5      11010.74      11041.38       349.64 o
   0   7   5        134.79        190.84        11.56 o
   1   7   5      23590.62      23759.69       468.35 o
   2   7   5        371.61        353.43        14.48 o
   3   7   5        441.85        502.56        33.76 o
   4   7   5       6579.16       6633.95       225.06 o
   5   7   5       4962.23       5211.36       221.48 o
   6   7   5      29787.17      29585.97      1172.95 o
   7   7   5          0.33         23.95        10.08 o
   8   7   5       3000.32       3204.94       112.98 o
   9   7   5         33.55         31.54        12.63 o
  10   7   5       3984.36       3920.66       111.00 o
  11   7   5      13605.14      13802.66       398.31 o
  12   7   5         29.01         36.94        24.25 o
  13   7   5       1910.30       1928.96        98.15 o
  14   7   5        250.80        236.35        57.46 o
  15   7   5       1506.92       1451.28       111.59 o
  16   7   5       1866.55       2095.49       145.14 o
  -8   8   5        202.36        305.81       146.42 o
  -7   8   5       1708.45       1831.27       151.64 o
  -6   8   5        604.12        605.61        87.26 o
  -5   8   5       6046.44       6104.77       230.20 o
  -4   8   5         63.02         27.89        26.32 o
  -3   8   5         30.94         40.08        43.08 o
  -2   8   5        904.08        861.88        53.74 o
  -1   8   5      10156.44       9782.47       330.30 o
   0   8   5      16559.47      16447.64       464.88 o
   1   8   5        730.55        740.36        20.29 o
   2   8   5        230.71        302.81        17.97 o
   3   8   5        237.10        278.10        18.36 o
   4   8   5      28020.71      29951.40       966.27 o
   5   8   5      16082.22      16962.00       678.87 o
   6   8   5       3287.66       3639.89       163.80 o
   7   8   5       2733.02       2889.11       138.22 o
   8   8   5          1.35         -7.61         7.61 o
   9   8   5       7251.92       7919.16       265.23 o
  10   8   5       2332.57       2515.13        81.99 o
  11   8   5       3433.00       3601.32       118.01 o
  12   8   5       1287.73       1298.18        59.26 o
  13   8   5         21.81          9.98        28.74 o
  14   8   5       2095.90       2037.14       120.80 o
  15   8   5        244.54        299.74        55.41 o
  16   8   5       2281.04       2220.71       278.01 o
  -7   9   5       1937.81       1782.88       150.07 o
  -6   9   5       2116.05       1911.73       148.29 o
  -5   9   5         77.48        104.28        35.57 o
  -4   9   5         27.34         40.48        44.93 o
  -3   9   5         23.17         -9.33        22.71 o
  -2   9   5       9098.52       8583.44       298.07 o
  -1   9   5       1448.19       1464.85        68.31 o
   0   9   5       2521.66       2603.28        86.28 o
   1   9   5         11.41         41.81         9.74 o
   2   9   5         24.40         39.92        10.07 o
   3   9   5      12556.89      12639.80       318.74 o
   4   9   5        971.99        995.81        49.07 o
   5   9   5       9056.90       9745.10       399.72 o
   6   9   5        368.44        364.29        39.83 o
   7   9   5         68.73         90.86        27.97 o
   8   9   5       7626.26       7906.81       337.47 o
   9   9   5          0.12         16.35        11.24 o
  10   9   5       8487.31       8649.97       297.71 o
  11   9   5        147.77        166.59        31.70 o
  12   9   5        924.17        823.60        43.27 o
  13   9   5       4222.35       4218.44       156.22 o
  14   9   5         56.47         62.67        27.78 o
  15   9   5       2719.53       2631.31       264.11 o
  16   9   5         46.51         62.65        45.65 o
  -6  10   5        552.79        596.36        91.20 o
  -5  10   5         58.77         70.43       126.03 o
  -4  10   5        508.38        604.06       103.79 o
  -3  10   5       5272.53       4909.19       201.07 o
  -2  10   5          4.58         -7.84        20.76 o
  -1  10   5       3048.72       2853.67       114.40 o
   0  10   5        489.76        452.05        35.78 o
   1  10   5       3642.47       3731.88       133.85 o
   2  10   5       9654.12       9513.99       273.83 o
   3  10   5        113.98        136.39        16.85 o
   4  10   5       3606.86       3699.07       110.25 o
   5  10   5       2784.16       2894.04       135.64 o
   6  10   5       1995.60       2201.70       111.37 o
   7  10   5       3817.87       4052.28       184.77 o
   8  10   5       2421.48       2572.51       105.93 o
   9  10   5       8237.72       8383.47       360.40 o
  10  10   5          0.05         -5.73        15.00 o
  11  10   5        247.56        289.46        31.71 o
  12  10   5        737.67        708.16        53.94 o
  13  10   5       5143.99       4959.73       307.67 o
  14  10   5       4193.13       4386.10       201.17 o
  15  10   5         22.29         12.49        27.23 o
  16  10   5          3.11          8.83        38.25 o
  -5  11   5       1717.27       1771.35       505.98 o
  -4  11   5       2230.29       2214.97       158.09 o
  -3  11   5        456.58        489.34        72.92 o
  -2  11   5       1567.33       1503.00        80.79 o
  -1  11   5         23.22         17.36        23.12 o
   0  11   5        983.14        999.59        60.86 o
   1  11   5       1601.62       1607.32        95.33 o
   2  11   5       6730.70       6514.92       222.22 o
   3  11   5       5606.02       5478.68       322.49 o
   4  11   5        159.02        153.43        23.17 o
   5  11   5        872.66        882.12        58.98 o
   6  11   5        949.28        984.10        66.17 o
   7  11   5      13570.59      14012.56       573.36 o
   8  11   5       2959.39       3121.96       125.17 o
   9  11   5        121.39        125.08        30.31 o
  10  11   5        290.47        334.84        32.18 o
  11  11   5          0.09         -2.55        19.54 o
  12  11   5       7209.13       6650.04       389.22 o
  13  11   5        637.58        648.69        74.14 o
  14  11   5        494.81        461.50        70.43 o
  15  11   5         26.49        -15.79        32.69 o
  16  11   5         51.51          9.88        39.06 o
  -4  12   5       1845.66       1667.67       139.39 o
  -3  12   5        647.16        614.58        84.43 o
  -2  12   5         38.37         18.63        49.59 o
  -1  12   5       1464.19       1315.03        74.16 o
   0  12   5         24.34         13.21        24.52 o
   1  12   5       6329.54       6324.88       287.70 o
   2  12   5        651.89        587.95        31.80 o
   3  12   5        345.85        404.04        55.60 o
   4  12   5       2426.10       2351.98       150.13 o
   5  12   5         13.87         20.39        18.53 o
   6  12   5       5947.95       6147.13       264.72 o
   7  12   5         34.91         27.60        32.43 o
   8  12   5        895.70        965.89        86.87 o
   9  12   5       1061.52       1050.32        66.95 o
  10  12   5        910.93        892.18        70.06 o
  11  12   5       7384.01       7112.90       253.33 o
  12  12   5          0.11         27.80        27.80 o
  13  12   5       1171.15       1176.92       101.94 o
  15  12   5        765.51        704.30        92.67 o
  -2  13   5        692.70        648.77        85.86 o
  -1  13   5        441.17        350.30        64.97 o
   0  13   5       3255.84       3324.39       177.31 o
   1  13   5         10.42         -4.16        21.01 o
   2  13   5        148.84        172.37        26.66 o
   3  13   5        250.47        187.19        48.19 o
   4  13   5       3567.04       3300.93       207.58 o
   5  13   5       7313.74       6822.41       392.92 o
   6  13   5        545.14        539.34        48.19 o
   8  13   5         30.56        -15.96        30.06 o
   9  13   5       4696.17       4801.81       182.98 o
  10  13   5       4764.19       4815.31       186.53 o
  11  13   5        726.39        796.26       104.72 o
  12  13   5       1105.67       1154.68        90.82 o
  13  13   5          0.17         33.36        35.21 o
  14  13   5       1180.83       1123.17       109.35 o
  15  13   5        412.38        361.42        68.58 o
  -1  14   5       1379.49       1334.96       116.88 o
   0  14   5        291.39        219.65        56.91 o
   1  14   5          5.37         -8.22        36.02 o
   2  14   5        115.27         87.04        39.85 o
   3  14   5       3006.64       2698.57       189.05 o
   4  14   5       1238.55       1139.85       101.94 o
   5  14   5       2066.02       1833.02       129.74 o
   6  14   5        303.90        405.90        46.34 o
   7  14   5        132.77        140.86        25.95 o
  10  14   5       3744.53       3380.62       252.06 o
  11  14   5        312.01        387.70        38.29 o
  12  14   5         19.64         20.39        31.51 o
  13  14   5       1270.44       1230.66       101.94 o
  14  14   5          0.58        -25.95        35.21 o
   1  15   5          9.05          0.00        61.16 o
   2  15   5       2000.37       1580.96       148.27 o
   3  15   5         23.70         -9.27        46.34 o
   4  15   5       2012.23       2029.49       153.83 o
   5  15   5          0.49          0.00        37.07 o
   6  15   5         77.36         63.02        35.21 o
   7  15   5       1756.96       1514.24       105.64 o
   8  15   5        278.38        302.11        35.21 o
   9  15   5       2217.42       2164.78       129.74 o
  11  15   5         94.48        131.59        29.65 o
  12  15   5        759.56        696.88        70.43 o
  13  15   5        484.59        433.70        59.31 o
   4  16   5         63.22         -5.56        48.19 o
   5  16   5        457.13        354.00        63.02 o
   6  16   5        312.15        342.88        55.60 o
   7  16   5       2029.81       2033.19       139.01 o
   8  16   5       1934.07       1896.04       126.03 o
   9  16   5         24.56         -3.71        25.95 o
  10  16   5         42.72         48.19        25.95 o
  11  16   5         38.73         70.43        29.65 o
  -9 -13   6        506.12        537.49       127.89 o
  -8 -13   6        806.19        761.25        90.84 o
  -7 -13   6         58.50         27.20        43.62 o
  -6 -13   6        150.66        181.70        60.24 o
  -5 -13   6        381.60        464.32        74.33 o
  -4 -13   6       1437.85       1690.87       133.37 o
  -3 -13   6       1142.90       1521.88       189.97 o
  -2 -13   6        127.52        192.55        63.14 o
  -1 -13   6         55.25         19.32        56.69 o
 -10 -12   6       1356.66       1355.58       116.56 o
  -9 -12   6        495.40        459.12        74.27 o
  -8 -12   6        160.12        172.50        56.10 o
  -7 -12   6        314.27        290.05        63.77 o
  -6 -12   6          0.48         69.72        50.51 o
  -5 -12   6       3161.85       3467.89       191.49 o
  -4 -12   6        249.55        299.44        60.90 o
  -3 -12   6        472.88        466.59       131.59 o
  -2 -12   6        136.18        211.79        58.10 o
  -1 -12   6          2.83         -2.31        48.16 o
   0 -12   6       2193.24       2722.76       313.23 o
   1 -12   6          7.82         -7.64        50.67 o
   2 -12   6        713.29        712.84        90.12 o
 -11 -11   6       1535.11       1486.49       128.63 o
 -10 -11   6        150.65        159.25        59.22 o
  -9 -11   6         46.75         73.73        52.03 o
  -8 -11   6        570.58        552.36        63.73 o
  -7 -11   6        477.42        500.60        81.55 o
  -6 -11   6       3859.81       4055.24       210.07 o
  -5 -11   6         46.76         41.05        39.13 o
  -4 -11   6       1354.33       1293.39       157.20 o
  -3 -11   6        136.44         36.58        37.23 o
  -2 -11   6       1180.88       1379.03       121.40 o
  -1 -11   6       4206.05       4725.58       285.43 o
   0 -11   6         33.05         80.57        53.75 o
   1 -11   6       1017.21       1075.61       193.68 o
   2 -11   6          4.35         19.54        48.83 o
   3 -11   6        922.51        935.61        97.66 o
   4 -11   6       1720.29       1865.35       156.61 o
 -12 -10   6       1343.20       1321.48       123.32 o
 -11 -10   6        144.28         96.66        58.76 o
 -10 -10   6        273.94        215.91        59.22 o
  -9 -10   6         44.06         77.91        49.32 o
  -8 -10   6       2463.82       2418.97       127.38 o
  -7 -10   6       3019.61       2949.77       272.45 o
  -6 -10   6        818.87        828.08        71.69 o
  -5 -10   6        997.09       1022.32        76.66 o
  -4 -10   6         21.92          9.87        32.58 o
  -3 -10   6       2769.45       2711.76       129.24 o
  -2 -10   6       1575.53       1636.64        97.69 o
  -1 -10   6       3758.52       3712.19       163.24 o
   0 -10   6       1062.30        983.58       132.52 o
   1 -10   6        250.60        303.64        56.27 o
   2 -10   6        973.88       1020.17        93.44 o
   3 -10   6         26.14         18.06        50.97 o
   4 -10   6       3203.03       3333.59       314.15 o
   5 -10   6        171.19        259.08        64.81 o
 -12  -9   6        494.10        406.26        78.82 o
 -11  -9   6         27.23         44.11        51.46 o
 -10  -9   6         23.65         27.68        48.82 o
  -9  -9   6       2267.02       2407.00       182.56 o
  -8  -9   6         96.73         83.72        39.25 o
  -7  -9   6       5203.05       5290.76       214.05 o
  -6  -9   6        186.78        212.63        41.05 o
  -5  -9   6          0.37         28.36        30.79 o
  -4  -9   6       4617.84       4605.99       185.65 o
  -3  -9   6          8.98         -2.05        27.13 o
  -2  -9   6       6921.01       6598.64       250.60 o
  -1  -9   6         38.86         46.67        31.48 o
   0  -9   6         64.31         84.87        34.51 o
   1  -9   6       3235.40       3212.58       172.33 o
   2  -9   6        322.49        361.58        55.28 o
   3  -9   6       4104.48       4508.26       304.89 o
   4  -9   6         15.70         40.55        44.58 o
   5  -9   6         32.96         68.33        30.64 o
   6  -9   6        671.72        531.29       151.05 o
   7  -9   6        372.07        354.30        61.34 o
 -13  -8   6        669.42        597.63        99.16 o
 -12  -8   6         76.33         50.82        59.32 o
 -11  -8   6        553.88        534.19        79.54 o
 -10  -8   6       2593.86       2596.64       161.18 o
  -9  -8   6         71.94         88.69        46.97 o
  -8  -8   6       5492.37       5556.02       222.43 o
  -7  -8   6        390.61        352.83        42.58 o
  -6  -8   6        934.20        941.64        70.75 o
  -5  -8   6       7497.01       7481.81       276.60 o
  -4  -8   6       1802.29       1710.53        92.01 o
  -3  -8   6      12351.48      11795.14       410.77 o
  -2  -8   6         45.77         27.36        27.58 o
  -1  -8   6        154.10        141.81        35.16 o
   0  -8   6       1780.45       1598.45        88.96 o
   1  -8   6       7373.67       7032.15       261.97 o
   2  -8   6       9013.75       8641.73       449.75 o
   3  -8   6        450.18        389.76        40.26 o
   4  -8   6        190.72        172.67        33.46 o
   5  -8   6         78.19         45.14        31.11 o
   6  -8   6       3133.72       2989.68       196.99 o
   7  -8   6       2028.05       2087.88       222.41 o
   8  -8   6        466.62        510.30       122.33 o
 -13  -7   6         62.80         70.39        65.83 o
 -12  -7   6        502.52        452.44        82.63 o
 -11  -7   6        709.70        698.32        88.76 o
 -10  -7   6       2945.28       3002.18       442.04 o
  -9  -7   6       4969.94       4879.33       243.53 o
  -8  -7   6        397.52        390.62        50.80 o
  -7  -7   6        149.63        143.98        32.15 o
  -6  -7   6        134.97        110.09        33.46 o
  -5  -7   6      12696.19      12681.71       438.74 o
  -4  -7   6       5489.48       5523.14       228.92 o
  -3  -7   6       3427.89       3107.73       141.00 o
  -2  -7   6        162.64        123.01        36.42 o
  -1  -7   6        332.79        347.99        39.12 o
   0  -7   6       9762.06       9277.99       278.78 o
   1  -7   6       1084.51       1146.06        56.15 o
   2  -7   6       4752.80       4416.88       147.56 o
   3  -7   6         86.21        106.74        24.48 o
   4  -7   6        220.12        225.28        34.31 o
   5  -7   6       3486.17       3383.98       140.47 o
   6  -7   6         14.78         38.66        30.73 o
   7  -7   6       2422.37       2624.99       177.93 o
   8  -7   6         87.47        151.66        57.52 o
   9  -7   6         56.35         89.77        58.96 o
 -13  -6   6        287.79        349.49       151.05 o
 -12  -6   6          3.61         39.09        56.86 o
 -11  -6   6       3971.45       3839.96       226.12 o
 -10  -6   6        773.73        769.18        87.21 o
  -9  -6   6        151.99        198.33        44.99 o
  -8  -6   6       1275.64       1235.92        83.67 o
  -7  -6   6         72.90         72.43        28.12 o
  -6  -6   6      16314.00      16512.91       560.60 o
  -5  -6   6        153.58        142.72        27.96 o
  -4  -6   6       4149.64       4112.60       165.33 o
  -3  -6   6       1095.85       1022.34        35.71 o
  -2  -6   6       1233.21       1122.18        38.77 o
  -1  -6   6      17555.14      16872.07       394.15 o
   0  -6   6        670.57        630.40        34.09 o
   1  -6   6       6753.06       6635.95       182.72 o
   2  -6   6        116.26        107.13        19.30 o
   3  -6   6       3733.70       3643.45       111.60 o
   4  -6   6       7157.68       6867.09       191.97 o
   5  -6   6         62.39         76.65        29.72 o
   6  -6   6       4200.80       4308.19       172.28 o
   7  -6   6         42.95         77.42        33.14 o
   8  -6   6        635.73        594.69        62.42 o
   9  -6   6       1134.89       1054.59       133.45 o
  10  -6   6        534.34        372.54        98.23 o
 -13  -5   6        384.39        273.05       135.30 o
 -12  -5   6       3417.23       3091.94       549.54 o
 -11  -5   6         44.71        -64.87        64.87 o
 -10  -5   6        554.87        491.89        41.28 o
  -9  -5   6         42.54         81.53        33.44 o
  -8  -5   6       7085.20       6576.64       276.40 o
  -7  -5   6      13128.87      12607.86       479.38 o
  -6  -5   6        116.43        117.65        17.21 o
  -5  -5   6       4752.06       4331.21       145.72 o
  -4  -5   6        305.13        288.76        18.27 o
  -3  -5   6       7390.23       6688.81       188.09 o
  -2  -5   6      11751.82      10927.62       329.89 o
  -1  -5   6       1887.09       1764.60        42.70 o
   0  -5   6       9595.95       9073.81       188.01 o
   1  -5   6         11.68         18.29         7.75 o
   2  -5   6       5054.32       4609.71       119.58 o
   3  -5   6       3959.13       3711.31       101.70 o
   4  -5   6       8918.76       8474.96       229.43 o
   5  -5   6       5705.62       5550.86       159.18 o
   6  -5   6        814.23        733.05        43.41 o
   7  -5   6       1097.96        979.11        69.99 o
   8  -5   6         17.29         21.76        32.99 o
   9  -5   6       6140.69       6519.84       296.84 o
  10  -5   6       1598.89       1799.66       179.78 o
  11  -5   6         18.74         96.38        81.55 o
 -13  -4   6       1655.50       1519.67       122.07 o
 -12  -4   6        173.13        172.79        61.26 o
 -11  -4   6       1030.68        903.12        90.75 o
 -10  -4   6         22.43         27.02        29.52 o
  -9  -4   6       5513.49       5506.90       306.14 o
  -8  -4   6       2585.65       2522.03        92.90 o
  -7  -4   6       4408.80       4354.92       118.55 o
  -6  -4   6       3872.76       3798.11        97.58 o
  -5  -4   6        228.94        202.73        18.18 o
  -4  -4   6       3905.73       3743.70        89.20 o
  -3  -4   6        814.07        762.07        28.08 o
  -2  -4   6      19480.33      18709.18       624.17 o
  -1  -4   6       3458.20       3218.68        70.67 o
   0  -4   6         17.67         41.77         9.70 o
   1  -4   6       7219.84       7098.17       133.97 o
   2  -4   6        105.31        122.03        10.29 o
   3  -4   6      21003.35      20476.74       387.90 o
   4  -4   6        435.87        455.38        21.49 o
   5  -4   6        250.18        280.61        18.50 o
   6  -4   6        720.64        816.81        63.33 o
   7  -4   6       1064.42       1120.40        54.83 o
   8  -4   6       4085.37       4601.53       181.94 o
   9  -4   6         12.85         51.90        36.70 o
  10  -4   6        407.17        439.26        88.96 o
  11  -4   6        124.84        103.79        74.14 o
 -13  -3   6        910.35        852.16        97.93 o
 -12  -3   6        262.28        300.19        51.87 o
 -11  -3   6        197.35        208.48        33.92 o
 -10  -3   6       3637.69       3655.11       190.18 o
  -9  -3   6          0.73         19.60        21.30 o
  -8  -3   6      11166.48      10745.67       288.42 o
  -7  -3   6       2928.44       2804.91        83.85 o
  -6  -3   6       1329.62       1315.67        46.18 o
  -5  -3   6       7723.57       7495.71       151.66 o
  -4  -3   6        878.25        848.42        27.24 o
  -3  -3   6      21685.72      21383.84       404.52 o
  -2  -3   6        127.62        130.83        12.11 o
  -1  -3   6        604.40        611.75        22.66 o
   0  -3   6       9138.13       8988.88       165.85 o
   1  -3   6       6979.81       6756.46       127.11 o
   2  -3   6      25225.24      24415.04       434.77 o
   3  -3   6        129.52        150.39        12.28 o
   4  -3   6        592.12        575.39        35.64 o
   5  -3   6       1061.43       1075.01        32.73 o
   6  -3   6      12357.21      11905.79       232.01 o
   7  -3   6      13648.84      13561.45       279.64 o
   8  -3   6         82.75        125.51        20.88 o
   9  -3   6        792.27        802.66        82.53 o
  10  -3   6          8.49         46.85        37.94 o
  11  -3   6       2988.13       3286.10       248.36 o
  12  -3   6       1785.01       2083.23       194.61 o
 -13  -2   6        103.03        100.71        48.10 o
 -12  -2   6        417.39        483.10        59.55 o
 -11  -2   6       1705.49       1948.90        92.92 o
 -10  -2   6       1214.21       1196.05        61.64 o
  -9  -2   6       5954.18       6220.34       179.68 o
  -8  -2   6          2.94          7.64        18.88 o
  -7  -2   6        700.84        701.57        56.43 o
  -6  -2   6       1933.30       1956.64        78.51 o
  -5  -2   6      12142.10      11593.02       205.67 o
  -4  -2   6      18655.93      18087.49       326.66 o
  -3  -2   6        209.64        208.92        13.26 o
  -2  -2   6        761.24        790.67        26.29 o
  -1  -2   6         94.10         86.52        10.44 o
   0  -2   6      37044.98      35517.31       597.57 o
   1  -2   6      25819.08      24974.26       422.50 o
   2  -2   6       3707.86       3743.83        70.75 o
   3  -2   6       2897.56       2891.89        66.98 o
   4  -2   6        110.33        148.94        13.86 o
   5  -2   6      14027.01      13567.70       259.88 o
   6  -2   6       5919.43       5850.81       119.53 o
   7  -2   6       8769.74       8587.42       170.72 o
   8  -2   6       3099.10       3137.49        77.17 o
   9  -2   6        122.45        159.47        24.45 o
  10  -2   6       2858.35       2954.64       110.06 o
  11  -2   6          8.06          8.95        47.26 o
  12  -2   6       3414.45       3934.79       285.43 o
  13  -2   6        359.26        350.29        92.67 o
 -13  -1   6        257.80        270.49        60.09 o
 -12  -1   6          2.79         -9.12        38.51 o
 -11  -1   6       4332.63       4617.10       190.58 o
 -10  -1   6       3521.28       3662.69       134.52 o
  -9  -1   6          5.02         19.05        22.31 o
  -8  -1   6        483.19        514.77        48.79 o
  -7  -1   6        422.50        403.90        27.73 o
  -6  -1   6      19435.53      18668.25       378.64 o
  -5  -1   6       1838.59       1784.68        60.54 o
  -4  -1   6       3148.36       2965.33        63.69 o
  -3  -1   6       1053.73       1022.03        28.67 o
  -2  -1   6         24.41         39.97         9.66 o
  -1  -1   6      70551.65      68634.68      1269.78 o
   0  -1   6        188.23        160.58        10.77 o
   1  -1   6      35113.57      36222.96       739.37 o
   2  -1   6        221.45        246.73        12.11 o
   3  -1   6        364.13        350.04        15.98 o
   4  -1   6      20759.35      20723.81       388.91 o
   5  -1   6        436.66        495.67        23.25 o
   6  -1   6      13259.76      13087.54       250.40 o
   7  -1   6        844.62        864.99        30.52 o
   8  -1   6       1284.56       1284.66        42.33 o
   9  -1   6       6418.80       6713.66       168.78 o
  10  -1   6         26.80         38.98        17.41 o
  11  -1   6       3506.04       3952.95       124.36 o
  12  -1   6         82.94         89.72        51.62 o
  13  -1   6         49.15         50.04        53.38 o
  14  -1   6        275.59        200.17       113.06 o
 -12   0   6       2206.19       2401.41       142.96 o
 -11   0   6         54.33         46.81        38.72 o
 -10   0   6        546.42        568.30        56.62 o
  -9   0   6         28.93         50.03        25.98 o
  -8   0   6       1728.86       1701.45        67.23 o
  -7   0   6      10322.45      10371.86       234.78 o
  -6   0   6        753.14        725.79        30.69 o
  -5   0   6       7298.09       7011.34       166.96 o
  -4   0   6        152.85        153.80        12.27 o
  -3   0   6       9269.80       9030.07       167.79 o
  -2   0   6      37621.48      36336.04       640.13 o
  -1   0   6        162.17        171.41        14.94 o
   0   0   6      14684.05      14319.33       245.96 o
   1   0   6       1177.44       1220.85        35.97 o
   2   0   6       7827.87       7804.92       136.43 o
   3   0   6      23736.17      23900.05       385.72 o
   4   0   6      15523.40      15604.53       294.59 o
   5   0   6      23937.60      23450.66       439.30 o
   6   0   6         28.78         40.81         8.65 o
   7   0   6       2963.48       2958.82        64.93 o
   8   0   6        750.36        831.61        36.03 o
   9   0   6      12639.12      13071.81       310.37 o
  10   0   6       9325.51       9656.06       235.24 o
  11   0   6         33.13         25.97        18.54 o
  12   0   6        141.22        156.02        27.83 o
  13   0   6          2.98         29.33        34.19 o
  14   0   6       3178.73       3674.85       209.11 o
 -12   1   6          0.70         39.20        47.50 o
 -11   1   6        474.86        576.75       101.94 o
 -10   1   6        178.66        216.85        61.16 o
  -9   1   6       4394.76       4304.38       226.23 o
  -8   1   6       8766.22       8776.61       278.17 o
  -7   1   6        727.50        727.33        36.22 o
  -6   1   6       5273.68       5104.52       123.82 o
  -5   1   6          2.94         28.11        11.59 o
  -4   1   6       8968.68       8602.42       193.18 o
  -3   1   6       8042.50       8036.94       158.88 o
  -2   1   6      24313.83      23766.32       473.08 o
  -1   1   6      32817.46      32276.36       560.99 o
   0   1   6        982.03       1053.89        32.10 o
   1   1   6      12041.71      12082.78       207.75 o
   2   1   6        137.12        145.86        10.15 o
   3   1   6      49969.04      49210.84       861.97 o
   4   1   6      17297.65      17160.31       342.02 o
   5   1   6        978.37       1123.81        40.54 o
   6   1   6        393.54        386.57        19.80 o
   7   1   6         51.53         76.13        11.79 o
   8   1   6      17232.37      17022.64       434.94 o
   9   1   6       1739.22       1841.52        64.21 o
  10   1   6        828.24        856.03        55.44 o
  11   1   6        291.83        298.36        29.84 o
  12   1   6        231.22        231.70        32.07 o
  13   1   6       3879.98       4071.65       146.02 o
  14   1   6         68.04         83.12        47.15 o
  15   1   6       1355.99       1519.80       215.00 o
 -11   2   6         24.07         96.38        63.02 o
 -10   2   6       1719.08       1623.59       144.57 o
  -9   2   6        485.62        587.53        83.40 o
  -8   2   6       7670.64       7639.97       273.85 o
  -7   2   6       3450.81       3427.27        99.47 o
  -6   2   6         11.03         21.34        14.30 o
  -5   2   6       7109.46       6983.67       203.65 o
  -4   2   6         27.95         49.66        10.31 o
  -3   2   6      24594.00      24609.98       462.86 o
  -2   2   6       3166.62       3297.45        80.61 o
  -1   2   6        463.04        530.83        26.74 o
   0   2   6       9294.61       9586.52       239.14 o
   1   2   6        121.35        132.31         8.47 o
   2   2   6      42248.10      42322.87       860.31 o
   3   2   6       3136.08       3238.81        70.29 o
   4   2   6       2390.86       2305.45        55.98 o
   5   2   6         64.44         91.80         9.46 o
   6   2   6       5368.04       5512.35       123.21 o
   7   2   6      26084.91      25614.44       541.87 o
   8   2   6         55.66         76.83        12.95 o
   9   2   6       4346.58       4491.65       127.11 o
  10   2   6        202.35        228.79        26.24 o
  11   2   6       6607.37       6453.53       203.39 o
  12   2   6       8957.32       9136.75       309.52 o
  13   2   6        246.82        209.91        41.84 o
  14   2   6       1287.78       1378.04       117.52 o
  15   2   6         57.94        127.89       105.64 o
 -11   3   6       1662.85       1916.43       172.37 o
 -10   3   6         14.85         -9.27        51.90 o
  -9   3   6       3379.28       3712.38       250.21 o
  -8   3   6        347.23        312.93        38.59 o
  -7   3   6        118.02        134.01        24.67 o
  -6   3   6       5256.39       5205.02       167.00 o
  -5   3   6       3998.83       3795.71       103.08 o
  -4   3   6      18904.19      18986.46       361.12 o
  -3   3   6        329.67        410.30        28.41 o
  -2   3   6       1447.00       1450.09        46.33 o
  -1   3   6        707.85        698.57        25.83 o
   0   3   6      23766.27      23918.61       547.52 o
   1   3   6      50505.96      50307.68      1139.25 o
   2   3   6       3058.62       3188.75        87.03 o
   3   3   6      18737.73      19616.18       412.97 o
   4   3   6        836.98        943.24        27.81 o
   5   3   6      27420.77      26535.93       558.00 o
   6   3   6      25565.74      24257.65       556.67 o
   7   3   6       5913.98       6129.64       162.35 o
   8   3   6       6196.96       6273.53       214.41 o
   9   3   6        105.39        110.57        16.18 o
  10   3   6       4571.89       4640.35       148.08 o
  11   3   6       4056.05       4064.50       135.72 o
  12   3   6       7221.40       7208.91       343.49 o
  13   3   6       2879.68       3034.17       177.10 o
  14   3   6         60.60        -11.17        43.52 o
  15   3   6        860.63        851.47        96.53 o
 -10   4   6       2706.28       3148.95       229.82 o
  -9   4   6         45.29         82.66        48.55 o
  -8   4   6          8.25         35.51        28.79 o
  -7   4   6        170.45        169.22        28.59 o
  -6   4   6       8203.35       7980.71       284.37 o
  -5   4   6       8466.42       8019.97       291.86 o
  -4   4   6        196.55        221.18        19.15 o
  -3   4   6         92.25        121.87        26.73 o
  -2   4   6        123.17        144.43        11.04 o
  -1   4   6      24275.93      24058.03       551.29 o
   0   4   6      15321.19      15519.20       357.96 o
   1   4   6      15796.60      15667.43       334.00 o
   2   4   6       2058.01       2068.10        47.05 o
   3   4   6        775.59        857.20        28.91 o
   4   4   6      34560.43      36105.71       915.76 o
   5   4   6       4793.91       5043.13       121.64 o
   6   4   6      35808.14      35656.73       810.61 o
   7   4   6       2324.64       2350.47        69.41 o
   8   4   6         99.19        117.40        15.52 o
   9   4   6      15696.92      15828.13       523.20 o
  10   4   6          1.61         -1.57        18.20 o
  11   4   6       9350.09       9146.44       318.70 o
  12   4   6       1663.05       1541.99        84.27 o
  13   4   6          0.88         -4.62        30.52 o
  14   4   6       1231.99       1239.98       108.20 o
  15   4   6        377.54        354.45       102.86 o
  16   4   6       1670.16       1731.31       138.48 o
 -10   5   6         13.96        133.45        64.87 o
  -9   5   6         56.82         62.46        50.27 o
  -8   5   6        103.44        114.23        39.04 o
  -7   5   6       4309.08       4454.65       197.96 o
  -6   5   6         28.86         44.77        21.18 o
  -5   5   6       5165.66       5076.58       175.76 o
  -4   5   6          9.40         29.86        21.34 o
  -3   5   6       1449.80       1485.11        57.12 o
  -2   5   6      15264.32      14794.64       375.92 o
  -1   5   6        455.87        498.44        22.05 o
   0   5   6      21814.20      21359.19       452.80 o
   1   5   6        359.07        470.22        25.91 o
   2   5   6         59.71         82.91         8.42 o
   3   5   6      27896.09      28216.69       595.46 o
   4   5   6       5062.49       5574.09       132.15 o
   5   5   6      31051.37      31710.48       766.29 o
   6   5   6        354.42        374.06        17.25 o
   7   5   6         85.19         67.97         9.56 o
   8   5   6      11916.84      12374.76       355.08 o
   9   5   6       6756.07       6942.85       210.78 o
  10   5   6      12698.61      12656.20       425.06 o
  11   5   6          8.63         32.66        22.10 o
  12   5   6         40.16         35.14        26.27 o
  13   5   6        198.69        172.99        39.20 o
  14   5   6       4003.08       3793.62       197.06 o
  15   5   6       3966.71       4054.26       305.81 o
  16   5   6         50.34         87.55        55.51 o
  -9   6   6       1098.34       1474.13       156.61 o
  -8   6   6       3698.77       3884.45       251.12 o
  -7   6   6         11.18         26.54        24.42 o
  -6   6   6       3090.38       3053.92       173.31 o
  -5   6   6        676.84        625.19        51.52 o
  -4   6   6       1790.29       1704.18       100.69 o
  -3   6   6      13502.89      12564.79       424.27 o
  -2   6   6       5461.83       5236.42       187.80 o
  -1   6   6      10067.28       9842.96       230.84 o
   0   6   6         97.06        124.18        10.52 o
   1   6   6       1192.04       1175.64        35.61 o
   2   6   6       5960.00       6166.70       132.00 o
   3   6   6      26262.82      26531.75       521.42 o
   4   6   6      34262.81      35069.90       686.54 o
   5   6   6        331.88        348.21        14.13 o
   6   6   6       2948.94       3364.20        82.35 o
   7   6   6         22.69         23.26         7.48 o
   8   6   6      25415.31      25628.63       641.34 o
   9   6   6      15455.33      15715.41       448.46 o
  10   6   6        559.62        572.18        42.00 o
  11   6   6        230.55        301.39        34.56 o
  12   6   6        105.34         90.64        28.78 o
  13   6   6       6390.01       6240.64       232.55 o
  14   6   6        448.80        474.11        63.68 o
  15   6   6       1562.67       1579.77       121.86 o
  16   6   6         66.63        119.18        55.22 o
  -8   7   6       1676.88       1905.31       261.33 o
  -7   7   6       1568.24       1570.60        96.71 o
  -6   7   6          2.03          1.00        30.50 o
  -5   7   6       2183.27       1993.46       143.92 o
  -4   7   6       1192.20       1102.75        67.55 o
  -3   7   6      13731.67      13379.91       452.12 o
  -2   7   6       7519.13       6969.97       243.71 o
  -1   7   6        393.86        445.20        29.51 o
   0   7   6       4564.62       4573.28        96.81 o
   1   7   6         58.18         99.43        11.76 o
   2   7   6      25612.87      25802.19       508.74 o
   3   7   6       5405.85       5535.11       113.27 o
   4   7   6       2060.77       2101.70        58.76 o
   5   7   6        185.09        170.82        25.33 o
   6   7   6         24.57         33.11        20.39 o
   7   7   6      16649.04      17103.88       429.24 o
   8   7   6        612.78        640.25        24.01 o
   9   7   6       4176.32       4216.89       129.64 o
  10   7   6        152.50        169.82        21.40 o
  11   7   6       1276.15       1266.21        65.62 o
  12   7   6       9446.59       9250.27       321.15 o
  13   7   6          0.20         20.90        30.61 o
  14   7   6       1806.11       1753.95       113.98 o
  15   7   6         34.44         24.40        43.01 o
  16   7   6        506.66        459.83        72.52 o
  -7   8   6          0.76         12.23        60.90 o
  -6   8   6       1665.04       1637.54       155.31 o
  -5   8   6         25.46         18.02        30.40 o
  -4   8   6       3363.19       3363.49       140.40 o
  -3   8   6         16.84          9.41        26.18 o
  -2   8   6       1435.79       1573.23        86.57 o
  -1   8   6       2251.88       2305.58       112.62 o
   0   8   6       1132.60       1185.04        48.38 o
   1   8   6      17258.96      17084.38       392.38 o
   2   8   6         35.58         47.64         7.26 o
   3   8   6       3589.11       3709.08       145.04 o
   4   8   6        166.46        201.11        13.38 o
   5   8   6      12844.47      13268.59       536.67 o
   6   8   6      25471.75      25938.03      1032.06 o
   7   8   6        648.05        780.03        58.93 o
   8   8   6       2884.20       2981.50        93.18 o
   9   8   6          8.39          3.52        35.21 o
  10   8   6       6107.19       6403.78       168.11 o
  11   8   6       6156.68       6422.13       195.05 o
  12   8   6       2406.81       2367.20       102.15 o
  13   8   6       3485.69       3558.79       170.84 o
  14   8   6        139.73        110.09        39.25 o
  15   8   6        733.39        683.53        73.08 o
  16   8   6        100.20         91.89        52.82 o
  -7   9   6        134.86        125.78        85.26 o
  -6   9   6       1421.78       1429.50       164.95 o
  -5   9   6       5818.46       5857.79       293.70 o
  -4   9   6         10.34         25.26        38.17 o
  -3   9   6        213.28        248.31        40.64 o
  -2   9   6         62.56        100.53        25.97 o
  -1   9   6       7906.45       7762.65       286.44 o
   0   9   6      11504.92      11920.10       342.73 o
   1   9   6       1461.95       1510.05        50.42 o
   2   9   6       2563.16       2600.54        74.65 o
   3   9   6        195.09        201.25        15.83 o
   4   9   6      18301.39      18397.23       514.48 o
   5   9   6       6109.64       6421.34       270.63 o
   6   9   6      14721.77      15573.30       629.07 o
   7   9   6       3821.84       4008.65       272.45 o
   8   9   6          1.01         31.04        32.43 o
   9   9   6       3947.49       4352.11       150.10 o
  10   9   6         70.30         95.86        23.37 o
  11   9   6      11013.77      11299.61       467.32 o
  12   9   6       2804.38       2882.13       115.07 o
  13   9   6          7.96          5.98        26.11 o
  14   9   6        936.04        912.28        73.97 o
  15   9   6         33.84         73.21        38.01 o
  16   9   6       2041.40       2186.68       136.13 o
  -6  10   6        425.37        464.38        87.61 o
  -5  10   6       1032.62        994.67       133.45 o
  -4  10   6         33.02         93.19        55.63 o
  -3  10   6          2.31         28.16        28.49 o
  -2  10   6       3235.50       3199.40       131.98 o
  -1  10   6         30.58         36.37        20.59 o
   0  10   6       7161.30       7278.36       251.32 o
   1  10   6        255.73        278.15        22.19 o
   2  10   6        611.24        657.20        46.01 o
   3  10   6       5687.46       5645.27       236.42 o
   4  10   6          4.16         83.99        32.46 o
   5  10   6      10608.73      11154.89       455.42 o
   6  10   6        285.04        307.18        50.04 o
   7  10   6         37.90         93.47        51.90 o
   8  10   6       6373.42       6698.10       290.94 o
   9  10   6         89.47        103.96        35.09 o
  10  10   6       7092.95       7477.80       314.11 o
  11  10   6        196.99        165.66        37.07 o
  12  10   6          9.90         49.42        28.18 o
  13  10   6        596.14        682.34        55.00 o
  14  10   6       1090.98       1080.54       107.50 o
  15  10   6       3211.13       3369.59       280.79 o
  16  10   6          1.52         -8.11        34.71 o
  -5  11   6          0.94        -15.62        71.36 o
  -4  11   6        544.03        534.38        87.76 o
  -3  11   6       3719.35       3786.25       279.87 o
  -2  11   6         10.85         15.63        27.17 o
  -1  11   6       2237.69       2433.07       105.36 o
   0  11   6         12.62         -3.88        20.27 o
   1  11   6       1366.56       1304.09        61.42 o
   2  11   6       6730.57       6710.87       196.06 o
   3  11   6       4474.92       4526.43       405.90 o
   4  11   6       8323.75       8730.83       356.36 o
   5  11   6         20.31         23.25         9.19 o
   6  11   6         15.43         87.78        43.56 o
   7  11   6       1218.75       1286.34        80.59 o
   8  11   6       6555.24       6880.11       298.81 o
   9  11   6      10823.23      11416.68       478.33 o
  10  11   6        181.12        232.16        23.68 o
  11  11   6         78.54         79.63        30.58 o
  12  11   6        132.79        131.59        35.21 o
  13  11   6       3750.21       3658.63       231.68 o
  14  11   6       2139.53       2251.62       117.29 o
  15  11   6        477.44        439.26        74.14 o
  16  11   6        175.60        155.69        64.87 o
  -3  12   6       1742.31       1736.10       239.09 o
  -2  12   6       2386.80       2603.94       162.50 o
  -1  12   6         30.99         24.76        43.77 o
   0  12   6        789.27        709.32        86.37 o
   1  12   6        279.95        312.81        31.21 o
   2  12   6       9259.76       9232.92       266.13 o
   3  12   6       5652.68       5847.51       348.44 o
   4  12   6       1178.32       1186.18        92.67 o
   5  12   6        284.27        280.84        29.08 o
   6  12   6         44.85         72.28        38.92 o
   7  12   6      10054.48      10502.76       437.07 o
   8  12   6       2038.16       2263.34       123.17 o
   9  12   6       2703.69       2835.28       148.08 o
  10  12   6          0.29        -32.45        32.45 o
  11  12   6        139.80        145.64        24.79 o
  12  12   6       4842.41       4694.69       279.87 o
  13  12   6         73.51         74.14        35.21 o
  14  12   6       1956.94       1933.11       146.42 o
  15  12   6        167.76        164.35        39.25 o
  -2  13   6         94.68        118.34        60.93 o
  -1  13   6        385.13        424.54        85.26 o
   0  13   6         19.86         -3.68        40.37 o
   1  13   6       3672.24       3575.76       137.36 o
   2  13   6        158.35        158.88        27.18 o
   3  13   6       1762.61       1827.46       139.01 o
   4  13   6        117.43         85.26        37.07 o
   5  13   6        463.24        446.67        50.04 o
   6  13   6       6595.62       7220.89       409.60 o
   8  13   6       2637.62       2927.31       148.74 o
   9  13   6         43.34         17.97        34.27 o
  10  13   6        734.95        873.29        79.28 o
  11  13   6       3845.73       4088.07       181.12 o
  12  13   6         80.75        107.50        29.65 o
  13  13   6       1069.29       1049.03        90.82 o
  14  13   6         10.19         12.97        35.21 o
  15  13   6        112.04         92.67        50.04 o
   0  14   6       3289.74       3072.19       173.35 o
   1  14   6         42.97         48.46        39.96 o
   2  14   6        465.35        579.47        52.82 o
   3  14   6        122.95         75.99        48.19 o
   4  14   6       2015.49       1849.70       140.86 o
   5  14   6       4279.33       4283.23       261.33 o
   6  14   6        565.24        557.88        57.46 o
   7  14   6       1280.94       1406.74        90.82 o
  10  14   6       1103.78       1229.53       104.76 o
  11  14   6       2211.99       2366.81       192.75 o
  12  14   6       1939.00       2062.85       133.45 o
  13  14   6         14.95         61.16        31.51 o
  14  14   6        468.22        409.60        59.31 o
   2  15   6         14.08        -18.53        55.60 o
   3  15   6       1475.46       1262.17       127.89 o
   4  15   6        299.59        246.50        59.31 o
   5  15   6       3468.30       3334.29       216.85 o
   6  15   6       1085.28       1178.77        98.23 o
   7  15   6         18.41        -25.95        25.95 o
   8  15   6        966.80        763.61        59.31 o
  12  15   6        160.04        196.46        35.21 o
  13  15   6        139.34        129.74        35.21 o
   4  16   6       1296.36       1254.76       126.03 o
   5  16   6         91.82         77.84        48.19 o
   6  16   6          0.68         -1.85        37.07 o
   7  16   6        696.32        689.47        68.58 o
   8  16   6        140.33        159.39        33.36 o
   9  16   6       1988.67       1894.19       118.62 o
  -6 -13   7          0.37        -15.41        55.54 o
  -5 -13   7          1.92          8.91        57.22 o
  -4 -13   7        461.52        476.90        79.99 o
  -3 -13   7        432.89        464.23        80.80 o
  -2 -13   7       1542.99       2081.38       281.72 o
  -9 -12   7       1032.97       1065.17       109.04 o
  -8 -12   7       1559.75       1494.83       172.76 o
  -7 -12   7         60.23         94.58        58.38 o
  -6 -12   7         14.67          7.04        52.43 o
  -5 -12   7         36.35         19.21        52.03 o
  -4 -12   7       1645.23       1860.27       211.29 o
  -3 -12   7       1246.63       1343.02       116.19 o
  -2 -12   7        429.51        468.40        79.70 o
  -1 -12   7         59.17        102.35        58.78 o
   0 -12   7         48.40        135.19        58.58 o
   1 -12   7       1511.38       1543.23       249.28 o
 -10 -11   7       1355.87       1369.61       124.43 o
  -9 -11   7        462.01        459.34        77.13 o
  -8 -11   7        728.03        784.35       114.98 o
  -7 -11   7          1.84        -27.51        47.32 o
  -6 -11   7         29.03         27.18        53.75 o
  -5 -11   7       2063.38       2306.61       149.59 o
  -4 -11   7        129.19        205.70        58.28 o
  -3 -11   7       2215.64       2293.99       133.80 o
  -2 -11   7         53.48         21.35        48.27 o
  -1 -11   7          3.01        135.86        53.38 o
   0 -11   7       1963.15       2285.75       153.95 o
   1 -11   7          8.10         11.80        50.86 o
   2 -11   7       1864.62       2132.33       376.24 o
   3 -11   7          0.58        -42.69        52.93 o
 -11 -10   7       1275.16       1264.07       120.63 o
 -10 -10   7          0.15         -8.04        52.97 o
  -9 -10   7        873.87        826.00        93.58 o
  -8 -10   7         26.42         -0.37        40.69 o
  -7 -10   7        905.44        863.12        90.83 o
  -6 -10   7       3253.20       3185.13       288.21 o
  -5 -10   7         14.29         10.42        42.86 o
  -4 -10   7       2445.27       2567.65       161.04 o
  -3 -10   7        115.65         88.85        39.35 o
  -2 -10   7       1028.53        931.10        76.26 o
  -1 -10   7       2644.21       2727.06       146.07 o
   0 -10   7       1331.00       1261.50       106.65 o
   1 -10   7       2811.86       3037.57       179.78 o
   2 -10   7         22.12          9.84        47.15 o
   3 -10   7        279.06        221.90        60.56 o
   4 -10   7        545.70        450.74        74.35 o
   5 -10   7       1857.98       2019.40       153.45 o
 -12  -9   7       1110.67       1070.94       117.79 o
 -11  -9   7        393.57        454.43        81.25 o
 -10  -9   7        879.91        779.22        93.94 o
  -9  -9   7          0.15        -31.66        46.97 o
  -8  -9   7       1055.27        968.29        82.02 o
  -7  -9   7        712.05        655.17       132.52 o
  -6  -9   7       4331.46       4352.69       192.60 o
  -5  -9   7       1528.75       1535.18        97.29 o
  -4  -9   7         85.25         68.31        35.85 o
  -3  -9   7       2255.65       2373.94       148.60 o
  -2  -9   7        138.06        113.69        38.91 o
  -1  -9   7       7900.14       8036.76       602.94 o
   0  -9   7       1933.97       1916.69       106.27 o
   1  -9   7        225.32        249.76        49.53 o
   2  -9   7        550.48        529.28        69.55 o
   3  -9   7         11.20          4.50        41.49 o
   4  -9   7       2934.79       2652.15       273.45 o
   5  -9   7        355.11        312.03        54.02 o
   6  -9   7        540.42        471.98       132.52 o
 -12  -8   7       1413.32       1262.57       193.68 o
 -11  -8   7        665.65        505.60        85.67 o
 -10  -8   7         25.13          3.54        50.06 o
  -9  -8   7       1006.94        919.35        93.81 o
  -8  -8   7          0.60          5.93        38.14 o
  -7  -8   7       4726.24       4700.50       202.00 o
  -6  -8   7        440.70        502.39        57.54 o
  -5  -8   7        167.76        167.65        38.80 o
  -4  -8   7       1410.62       1343.32       130.28 o
  -3  -8   7         37.55         37.14        31.21 o
  -2  -8   7       5423.42       5521.92       217.03 o
  -1  -8   7        108.14        111.00        34.72 o
   0  -8   7        744.21        774.08        64.95 o
   1  -8   7        810.23        781.36        47.11 o
   2  -8   7        899.15        868.90        84.27 o
   3  -8   7       5023.90       4963.29       341.22 o
   4  -8   7         19.19         14.55        29.54 o
   5  -8   7        431.49        453.31       109.47 o
   6  -8   7         70.71         84.02        50.51 o
   7  -8   7        811.65        843.89       127.89 o
 -12  -7   7         68.06         30.47        63.05 o
 -11  -7   7         26.50         12.22        54.86 o
 -10  -7   7       1108.02       1028.29       234.46 o
  -9  -7   7        717.95        721.41        84.66 o
  -8  -7   7       4456.01       4311.48       270.31 o
  -7  -7   7          1.01        -14.54        28.16 o
  -6  -7   7        149.04        163.45        37.93 o
  -5  -7   7        382.53        471.03        51.25 o
  -4  -7   7       3784.78       3717.38       167.88 o
  -3  -7   7      10706.03      10647.58       378.18 o
  -2  -7   7        194.13        218.87        23.20 o
  -1  -7   7       1660.80       1538.39       100.57 o
   0  -7   7         76.86         81.27        22.66 o
   1  -7   7       6395.34       6054.05       194.77 o
   2  -7   7       6793.47       6378.78       205.34 o
   3  -7   7       1024.54       1067.38        62.94 o
   4  -7   7       1386.08       1341.02       107.27 o
   5  -7   7         54.28         72.08        32.84 o
   6  -7   7       2378.20       2275.30       149.24 o
   7  -7   7        626.33        518.56        83.40 o
   8  -7   7       1889.08       2053.57       211.29 o
 -12  -6   7          3.23        -57.22        57.22 o
 -11  -6   7         35.48        -15.45        53.81 o
 -10  -6   7       3647.06       3502.61       202.16 o
  -9  -6   7       4061.90       3975.78       256.70 o
  -8  -6   7        414.81        439.99        56.85 o
  -7  -6   7        100.42        102.81        32.94 o
  -6  -6   7          1.94          9.87        15.53 o
  -5  -6   7      11187.75      11280.88       496.22 o
  -4  -6   7       2439.11       2402.73       155.16 o
  -3  -6   7       5054.61       4618.06       135.74 o
  -2  -6   7       1159.55       1128.37        48.45 o
  -1  -6   7        523.45        470.46        31.08 o
   0  -6   7       8527.04       8305.86       225.75 o
   1  -6   7        278.52        266.86        25.47 o
   2  -6   7       9438.59       9149.04       248.11 o
   3  -6   7        656.19        705.52        42.45 o
   4  -6   7        109.01        113.94        25.86 o
   5  -6   7       2359.99       2279.13        83.60 o
   6  -6   7        135.50        133.52        29.52 o
   7  -6   7       4267.27       4577.96       186.79 o
   8  -6   7         55.36         87.44        40.99 o
   9  -6   7          0.55         20.39        68.58 o
  10  -6   7        662.23        607.92       116.76 o
 -13  -5   7          9.61         -9.27       120.47 o
 -12  -5   7         59.96         69.17        63.38 o
 -11  -5   7       2412.66       2104.33       143.45 o
 -10  -5   7         19.37         17.65        30.22 o
  -9  -5   7       1235.40       1135.40        66.74 o
  -8  -5   7         99.41        135.04        29.77 o
  -7  -5   7        361.58        395.67        35.94 o
  -6  -5   7      11291.23      10946.62       343.88 o
  -5  -5   7          0.83         -0.49        13.63 o
  -4  -5   7       6287.12       5935.68       168.04 o
  -3  -5   7         14.10         16.07        14.85 o
  -2  -5   7        757.56        657.27        36.89 o
  -1  -5   7       7824.88       7604.03       207.27 o
   0  -5   7         81.72         94.54        17.70 o
   1  -5   7      12489.65      11549.21       304.34 o
   2  -5   7         43.59         71.73        17.89 o
   3  -5   7        671.05        646.78        43.20 o
   4  -5   7       3127.16       2963.33        96.00 o
   5  -5   7       1371.29       1363.51        58.72 o
   6  -5   7       8280.34       7886.93       240.69 o
   7  -5   7        148.29        144.35        36.84 o
   8  -5   7         18.98         -8.31        31.77 o
   9  -5   7        288.65        329.16        60.68 o
  10  -5   7       1777.56       2044.31       196.46 o
 -13  -4   7        505.64        478.18       109.35 o
 -12  -4   7       1766.76       1631.13       132.34 o
 -11  -4   7        135.31        168.76        94.34 o
 -10  -4   7       1755.06       1669.30       101.47 o
  -9  -4   7         63.67         97.67        26.02 o
  -8  -4   7       1854.30       1880.69        79.93 o
  -7  -4   7       4278.78       4229.08       120.57 o
  -6  -4   7       2178.11       2236.87        67.35 o
  -5  -4   7       5981.39       5910.95       184.70 o
  -4  -4   7          0.28        -12.30        13.90 o
  -3  -4   7       2489.70       2224.89        80.48 o
  -2  -4   7       1755.68       1598.24        56.92 o
  -1  -4   7      20496.96      19389.82       368.93 o
   0  -4   7      13996.38      13383.73       298.12 o
   1  -4   7        202.96        195.12        13.77 o
   2  -4   7       1969.49       1974.24        48.13 o
   3  -4   7        164.45        188.63        19.49 o
   4  -4   7      17300.93      16689.33       339.62 o
   5  -4   7       5724.74       5612.24       140.64 o
   6  -4   7        727.81        778.52        47.86 o
   7  -4   7        421.40        390.10        40.33 o
   8  -4   7          1.02         11.11        28.69 o
   9  -4   7       5351.24       5607.93       544.90 o
  10  -4   7        551.59        574.56       109.35 o
  11  -4   7       1059.54       1008.26       137.15 o
 -12  -3   7       1058.40       1152.63        84.35 o
 -11  -3   7       1806.15       1716.38        97.15 o
 -10  -3   7        140.65        171.46        31.46 o
  -9  -3   7       3102.95       3145.77       204.86 o
  -8  -3   7         34.39         60.41        22.79 o
  -7  -3   7      11319.07      11251.08       275.72 o
  -6  -3   7       5155.10       5315.52       135.87 o
  -5  -3   7          7.59         21.86        14.10 o
  -4  -3   7       2546.63       2419.78        60.41 o
  -3  -3   7          0.32         32.97        15.01 o
  -2  -3   7      22809.54      21219.04       402.52 o
  -1  -3   7       6108.28       5678.59       117.47 o
   0  -3   7       2165.14       2089.74        48.83 o
   1  -3   7        625.83        643.50        25.86 o
   2  -3   7        188.83        204.41        12.51 o
   3  -3   7      19168.09      18415.30       350.13 o
   4  -3   7         20.59         25.07        10.33 o
   5  -3   7       5305.92       5119.06       107.81 o
   6  -3   7        797.17        827.90        31.25 o
   7  -3   7       2903.67       2929.15        88.44 o
   8  -3   7       9350.27       9339.23       286.09 o
   9  -3   7         36.57          0.59        61.16 o
  10  -3   7       2158.47       2270.59       134.21 o
  11  -3   7          1.07        -14.83        64.87 o
  12  -3   7        552.97        834.03       129.74 o
 -12  -2   7        304.46        357.19        57.11 o
 -11  -2   7        212.63        187.91        47.23 o
 -10  -2   7       1720.11       1905.50        91.38 o
  -9  -2   7        160.54        200.67        33.04 o
  -8  -2   7       5430.36       5196.10       155.28 o
  -7  -2   7        169.51        181.27        26.69 o
  -6  -2   7        794.51        815.47        39.20 o
  -5  -2   7       1042.50        988.42        36.35 o
  -4  -2   7       1865.38       1810.41        45.23 o
  -3  -2   7      21741.82      20940.26       397.53 o
  -2  -2   7          0.02          5.07         8.85 o
  -1  -2   7       6317.73       6338.98       129.19 o
   0  -2   7         16.20         15.93         8.53 o
   1  -2   7       7956.57       7579.79       143.15 o
   2  -2   7      28300.89      26856.48       478.58 o
   3  -2   7       1822.19       1714.14        41.03 o
   4  -2   7       2077.97       1926.00        67.46 o
   5  -2   7       1499.23       1422.18        38.70 o
   6  -2   7       6958.08       6758.93       137.09 o
   7  -2   7      10253.01      10262.73       215.14 o
   8  -2   7       2834.72       2762.46        75.11 o
   9  -2   7       4011.66       4069.29       135.38 o
  10  -2   7         54.24         71.73        28.00 o
  11  -2   7       1238.20       1300.76       199.24 o
  12  -2   7        363.38        448.53       100.08 o
  13  -2   7       1827.55       2133.28       205.73 o
 -12  -1   7          6.44         11.39        43.63 o
 -11  -1   7         50.22         32.42        40.77 o
 -10  -1   7       2695.49       2860.21       121.78 o
  -9  -1   7       7673.11       8095.17       254.93 o
  -8  -1   7         77.35        125.85        26.52 o
  -7  -1   7       1042.82        982.33        50.56 o
  -6  -1   7        534.66        547.17        30.09 o
  -5  -1   7       9091.22       8616.11       204.68 o
  -4  -1   7      20103.63      19550.18       377.79 o
  -3  -1   7       6001.28       5747.68       119.74 o
  -2  -1   7       5695.38       5704.26       124.13 o
  -1  -1   7          1.01          1.26         9.17 o
   0  -1   7      45054.55      44462.29       980.50 o
   1  -1   7       2844.23       2832.41        59.89 o
   2  -1   7      20035.63      19565.37       350.16 o
   3  -1   7       5753.42       5701.84       138.16 o
   4  -1   7        801.61        829.77        29.91 o
   5  -1   7      10528.38      10208.54       197.97 o
   6  -1   7        171.10        186.50        14.44 o
   7  -1   7      18712.44      18816.38       380.13 o
   8  -1   7       4814.48       4848.79       116.40 o
   9  -1   7         50.92         51.65        15.91 o
  10  -1   7       1194.85       1212.32        46.47 o
  11  -1   7         19.48         33.28        22.99 o
  12  -1   7       4354.87       5175.01       257.18 o
  13  -1   7        315.41        360.05        73.30 o
 -12   0   7         41.19         60.97        50.77 o
 -11   0   7       2659.74       2983.67       162.11 o
 -10   0   7       1524.13       1443.39        94.00 o
  -9   0   7       1499.58       1670.78        94.96 o
  -8   0   7        262.28        289.58        46.28 o
  -7   0   7         25.36         20.50        16.32 o
  -6   0   7      10145.44       9780.17       207.94 o
  -5   0   7         43.51         55.49        12.39 o
  -4   0   7      13418.76      12842.03       250.49 o
  -3   0   7       1673.71       1559.96        42.68 o
  -2   0   7         22.47         26.24         9.66 o
  -1   0   7      47424.53      47891.30      1270.95 o
   0   0   7         11.36         56.03        15.16 o
   1   0   7      17197.37      16418.86       294.95 o
   2   0   7       1024.25       1041.01        31.21 o
   3   0   7        267.74        315.04        15.62 o
   4   0   7      18081.58      17649.21       352.92 o
   5   0   7       1968.76       1985.08        46.54 o
   6   0   7      12585.95      12048.94       231.88 o
   7   0   7        388.51        435.08        21.82 o
   8   0   7         10.68         32.24        12.58 o
   9   0   7        890.95        893.46        36.66 o
  10   0   7       1281.48       1387.64        47.83 o
  11   0   7       8001.93       7956.45       185.19 o
  12   0   7          0.37         28.65        23.88 o
  13   0   7         54.64         35.51        33.58 o
  14   0   7          1.43        -14.19        54.31 o
 -11   1   7          1.18         -3.71        42.71 o
 -10   1   7       2180.48       2363.31       135.41 o
  -9   1   7         89.54        239.46        63.94 o
  -8   1   7       1454.02       1629.28       131.59 o
  -7   1   7       7579.93       7459.81       209.80 o
  -6   1   7        460.42        513.59        39.88 o
  -5   1   7      10240.53       9775.63       221.01 o
  -4   1   7         85.94         89.84        13.32 o
  -3   1   7        897.34        926.89        34.31 o
  -2   1   7       8748.21       8237.29       200.18 o
  -1   1   7       2906.07       2961.89        74.79 o
   0   1   7      15985.54      14991.24       285.24 o
   1   1   7          0.33          6.55         7.10 o
   2   1   7         55.94         56.18         9.97 o
   3   1   7       4906.27       4794.84        96.44 o
   4   1   7      12698.66      12149.15       232.65 o
   5   1   7      39853.01      38160.04       752.57 o
   6   1   7         16.19         42.23         9.42 o
   7   1   7        175.51        196.47        14.76 o
   8   1   7        159.93        183.94        16.17 o
   9   1   7      11233.80      11192.32       246.79 o
  10   1   7       5541.75       5648.46       144.73 o
  11   1   7       1049.72       1137.62        63.88 o
  12   1   7        579.65        586.10        37.09 o
  13   1   7         50.92         62.09        30.85 o
  14   1   7       2301.18       2583.66       263.18 o
 -11   2   7       1220.36       1349.28       142.71 o
 -10   2   7         44.62         98.23        59.31 o
  -9   2   7       1235.63       1273.29       127.89 o
  -8   2   7       1233.09       1323.15       138.08 o
  -7   2   7       6898.27       7121.07       257.54 o
  -6   2   7       8046.67       7700.86       196.02 o
  -5   2   7         45.73         53.07        15.42 o
  -4   2   7       3501.42       3528.55       117.58 o
  -3   2   7        332.75        334.67        22.26 o
  -2   2   7      27613.70      26547.54       591.52 o
  -1   2   7      18927.89      17993.01       387.75 o
   0   2   7       1204.69       1211.22        36.35 o
   1   2   7         17.01         32.36        10.21 o
   2   2   7          0.03         -5.29         5.76 o
   3   2   7      29635.12      28670.50       605.43 o
   4   2   7       4213.52       4268.00        97.86 o
   5   2   7       6294.23       6054.33       125.79 o
   6   2   7        840.54        843.14        24.66 o
   7   2   7        740.12        715.96        26.64 o
   8   2   7      18355.56      18518.98       429.74 o
   9   2   7         32.46         76.00        19.21 o
  10   2   7       5884.54       6020.77       168.03 o
  11   2   7        285.60        348.01        34.42 o
  12   2   7       1373.97       1305.15        80.52 o
  13   2   7       3142.46       3356.58       153.93 o
  14   2   7          0.77        -42.68        43.52 o
  15   2   7       2072.15       2162.93       240.94 o
 -11   3   7         65.72         83.40        66.72 o
 -10   3   7        800.30        821.06       103.79 o
  -9   3   7         19.38          0.00        46.34 o
  -8   3   7       5478.93       5581.96       269.38 o
  -7   3   7        778.05        832.64        51.61 o
  -6   3   7        190.34        254.01        29.58 o
  -5   3   7       1516.98       1475.96        77.41 o
  -4   3   7        162.04        180.74        21.10 o
  -3   3   7      18347.50      18330.79       427.83 o
  -2   3   7       1345.53       1318.60        48.45 o
  -1   3   7       4155.87       4163.14        99.80 o
   0   3   7        466.84        493.77        22.31 o
   1   3   7       5111.75       5008.43       138.91 o
   2   3   7      29555.25      28842.77       745.02 o
   3   3   7          1.16          4.98         9.03 o
   4   3   7       4685.00       4539.39       108.94 o
   5   3   7          2.83         12.06         8.32 o
   6   3   7       8402.28       8424.20       202.24 o
   7   3   7      19971.61      19556.65       450.93 o
   8   3   7        131.00        140.67        15.25 o
   9   3   7       3294.96       3231.92       108.05 o
  10   3   7        204.22        206.42        25.66 o
  11   3   7       1369.28       1334.12        61.65 o
  12   3   7       2876.15       2972.90       109.46 o
  13   3   7       1534.78       1594.74        77.02 o
  14   3   7       3168.69       3222.45       223.34 o
  15   3   7         55.92         25.70        52.41 o
 -10   4   7        609.60        774.73       105.64 o
  -9   4   7       2935.49       3254.48       193.06 o
  -8   4   7         34.25         45.44        31.14 o
  -7   4   7        626.68        651.37        46.18 o
  -6   4   7        208.22        237.66        29.22 o
  -5   4   7       3602.87       3399.96       139.65 o
  -4   4   7      17075.58      16386.46       471.64 o
  -3   4   7         53.23         70.38        14.92 o
  -2   4   7        798.05        774.25        48.77 o
  -1   4   7        360.43        380.69        19.82 o
   0   4   7      19615.08      19721.54       455.06 o
   1   4   7      13202.72      13076.50       304.22 o
   2   4   7       4018.47       4101.28        94.69 o
   3   4   7       4856.33       4606.33       135.04 o
   4   4   7          0.05         -7.32         8.57 o
   5   4   7      12457.97      12762.41       325.05 o
   6   4   7       1983.84       2000.76        61.93 o
   7   4   7      19196.28      18670.57       430.88 o
   8   4   7      14096.62      13732.94       394.73 o
   9   4   7         18.50         41.20        19.64 o
  10   4   7       2074.23       2090.68        91.35 o
  11   4   7         10.67          3.23        23.10 o
  12   4   7      11610.44      11469.42       397.52 o
  13   4   7       3272.73       3280.94       146.62 o
  14   4   7         72.34         70.68        46.97 o
  15   4   7        388.87        358.60        68.54 o
  -9   5   7        151.15        209.97        57.68 o
  -8   5   7         76.94        101.40        36.57 o
  -7   5   7         83.81         59.56        26.62 o
  -6   5   7       3223.83       3201.29       160.66 o
  -5   5   7       1324.18       1283.99        91.40 o
  -4   5   7       4660.79       4490.61       172.11 o
  -3   5   7       3060.57       2899.12        97.95 o
  -2   5   7       1778.36       1740.57        64.29 o
  -1   5   7      12393.89      12100.51       321.74 o
   0   5   7       2513.86       2606.79        66.55 o
   1   5   7      38460.33      37890.52       797.17 o
   2   5   7       5554.67       5575.41       118.18 o
   3   5   7          0.88         49.36        17.96 o
   4   5   7      12492.07      12844.17       296.56 o
   5   5   7          0.01         26.63         8.53 o
   6   5   7      15701.80      15510.28       357.86 o
   7   5   7       1878.21       1790.11        51.21 o
   8   5   7        332.41        328.75        22.84 o
   9   5   7       4008.34       4106.37       150.89 o
  10   5   7       4256.43       4087.27       153.79 o
  11   5   7       6591.62       6637.64       237.99 o
  12   5   7        414.99        454.49        45.14 o
  13   5   7        634.52        635.89        68.07 o
  14   5   7         35.18         39.08        43.52 o
  15   5   7        797.22        802.65        87.61 o
  16   5   7       2253.93       2496.94       316.01 o
  -9   6   7        195.05        137.15       135.30 o
  -8   6   7        280.34        181.74       137.15 o
  -7   6   7       2897.40       3017.10       149.03 o
  -6   6   7         83.45         47.45        31.86 o
  -5   6   7       6904.92       6492.27       242.20 o
  -4   6   7        121.60        168.40        41.13 o
  -3   6   7       1785.38       1647.50       128.39 o
  -2   6   7       9513.91       9053.23       311.41 o
  -1   6   7        144.85        161.42        14.31 o
   0   6   7      11230.04      11458.17       248.58 o
   1   6   7         16.71         28.18         7.47 o
   2   6   7        378.94        440.13        19.08 o
   3   6   7       9307.38       9777.32       212.00 o
   4   6   7       2235.52       2100.86        55.27 o
   5   6   7      15158.28      14561.29       334.90 o
   6   6   7          0.42         11.45         9.44 o
   7   6   7        328.96        344.31        18.70 o
   8   6   7       2146.05       2049.77        63.68 o
   9   6   7       6957.99       6934.45       185.71 o
  10   6   7      16505.95      16364.48       541.72 o
  11   6   7         15.80         24.03        21.19 o
  12   6   7        398.98        417.40        42.19 o
  13   6   7         52.16         74.78        37.40 o
  14   6   7       3209.17       3117.77       167.55 o
  15   6   7       2226.27       2342.97       233.53 o
  16   6   7         87.03         42.13        51.42 o
  -8   7   7       1163.37       1219.54       222.41 o
  -7   7   7        651.45        627.70        73.68 o
  -6   7   7       3072.56       2987.96       138.39 o
  -5   7   7        278.84        201.12        39.98 o
  -4   7   7       1502.07       1345.08       143.17 o
  -3   7   7       3802.07       3692.86       147.96 o
  -2   7   7      10819.47      10387.34       355.31 o
  -1   7   7      16561.63      16480.88       471.07 o
   0   7   7        184.02        240.56        17.91 o
   1   7   7          2.84         33.07         7.33 o
   2   7   7        714.90        730.87        23.40 o
   3   7   7      20692.03      20993.32       415.43 o
   4   7   7      18325.71      17620.17       425.93 o
   5   7   7       1969.28       2086.93        66.49 o
   6   7   7        237.00        280.33        23.81 o
   7   7   7          0.14          4.38         8.40 o
   8   7   7      13932.61      14349.74       331.58 o
   9   7   7       2659.37       2715.95        81.08 o
  10   7   7       4430.16       4614.97       144.74 o
  11   7   7       2983.78       2973.60       118.95 o
  12   7   7        618.85        564.95        46.95 o
  13   7   7       4954.31       5155.55       236.23 o
  14   7   7         81.19        133.64        64.87 o
  15   7   7       3018.00       3205.05       174.90 o
  16   7   7        799.54        883.16        91.29 o
  -7   8   7       1483.34       1514.33       139.93 o
  -6   8   7          1.86        -36.86        56.07 o
  -5   8   7        528.95        367.09       110.11 o
  -4   8   7         40.48         27.05        46.92 o
  -3   8   7       9270.30       8975.55       315.86 o
  -2   8   7       1976.64       2035.09        91.72 o
  -1   8   7       3531.01       3464.84       115.06 o
   0   8   7        145.30        181.71        20.31 o
   1   8   7        398.60        423.23        21.19 o
   2   8   7      19163.45      19071.05       405.99 o
   3   8   7         56.14         74.77         8.79 o
   4   8   7      11759.35      12393.22       350.22 o
   5   8   7        165.83        181.58        16.05 o
   6   8   7       2270.45       2329.67        73.03 o
   7   8   7      14137.94      14731.74       416.36 o
   8   8   7          0.68         18.20         9.39 o
   9   8   7       5668.25       5778.20       203.52 o
  10   8   7         51.80         44.52        13.61 o
  11   8   7        734.54        676.27        38.56 o
  12   8   7       6041.65       5830.80       210.81 o
  13   8   7        429.74        360.58        46.69 o
  14   8   7       3027.43       2853.21       149.71 o
  15   8   7          5.26         25.13        39.57 o
  16   8   7          8.38         32.38        44.33 o
  -6   9   7         90.83         34.00        64.45 o
  -5   9   7        475.09        473.99        80.50 o
  -4   9   7       5840.50       5779.34       222.57 o
  -3   9   7         57.11         40.38        28.37 o
  -2   9   7       1919.29       1942.30       143.31 o
  -1   9   7        259.20        222.25        29.01 o
   0   9   7       1592.00       1646.10        64.60 o
   1   9   7      12327.90      12201.39       349.94 o
   2   9   7         23.60         38.55        14.39 o
   3   9   7       2104.19       2047.80        90.61 o
   4   9   7          0.56          9.19         9.59 o
   5   9   7       5036.18       5245.06       136.45 o
   6   9   7       6959.21       7293.51       307.97 o
   7   9   7       2814.61       2921.09       141.54 o
   8   9   7       5618.84       5963.68       176.14 o
   9   9   7          0.18          3.55        13.04 o
  10   9   7       1506.30       1620.36        73.20 o
  11   9   7       2262.90       2269.02       117.10 o
  12   9   7       7771.53       7569.71       326.69 o
  13   9   7       5775.36       5678.16       264.11 o
  14   9   7          0.57          0.64        30.06 o
  15   9   7        420.22        407.75        56.17 o
  16   9   7         49.52         79.13        45.09 o
  -5  10   7       1880.22       1860.62       268.74 o
  -4  10   7        400.15        437.41        80.12 o
  -3  10   7        956.94        942.33        69.77 o
  -2  10   7         47.80         79.51        28.22 o
  -1  10   7       2296.84       2255.61       105.72 o
   0  10   7       1484.37       1502.13        71.40 o
   1  10   7       5232.47       5530.98       168.13 o
   2  10   7       4696.12       4833.99       132.12 o
   3  10   7        248.02        241.85        30.28 o
   4  10   7       2881.32       2929.54       107.45 o
   5  10   7       4544.78       4684.62       138.60 o
   6  10   7      16664.96      17041.05       688.04 o
   7  10   7       3897.08       3983.55       221.48 o
   8  10   7         59.58         68.29        29.47 o
   9  10   7       1571.62       1770.01        61.05 o
  10  10   7          1.93          8.07        23.44 o
  11  10   7      10985.00      11041.49       322.29 o
  12  10   7       1214.29       1074.98        90.82 o
  13  10   7       1039.44        908.17        92.67 o
  14  10   7        233.69        318.79        63.02 o
  15  10   7        431.60        469.98        50.66 o
  16  10   7       1969.86       2011.40       120.55 o
  -4  11   7        559.74        594.45        93.01 o
  -3  11   7         57.25        116.52        59.60 o
  -2  11   7       2419.16       2445.26       219.63 o
  -1  11   7         20.84         15.64        24.77 o
   0  11   7       7706.94       7836.49       273.34 o
   1  11   7        418.57        457.16        46.89 o
   2  11   7         49.12         66.65        15.78 o
   3  11   7       2289.75       2220.51       109.28 o
   4  11   7         20.68         42.63        19.89 o
   5  11   7       6366.38       6817.04       232.35 o
   6  11   7         50.87         66.63        27.43 o
   7  11   7       2185.64       2425.19       124.50 o
   8  11   7        975.90       1045.99        75.35 o
   9  11   7       2512.46       2655.09       139.57 o
  10  11   7      11075.82      11178.92       376.80 o
  11  11   7          0.08         14.24        25.20 o
  12  11   7        619.35        685.82        43.60 o
  13  11   7        170.62        137.15        40.78 o
  14  11   7       1327.59       1365.96       118.62 o
  15  11   7       2687.13       2461.33       183.49 o
  16  11   7         12.29         53.75        53.75 o
  -3  12   7        927.60       1160.29       117.10 o
  -2  12   7        569.38        601.60        83.71 o
  -1  12   7       3843.66       3956.22       206.46 o
   0  12   7          0.10         -0.35        23.36 o
   1  12   7         34.43         44.15        22.13 o
   2  12   7       1977.00       1982.21        70.39 o
   3  12   7       3668.10       3662.34       233.53 o
   4  12   7      10662.79      11570.85       657.96 o
   5  12   7        436.22        429.59        37.99 o
   6  12   7        120.88        155.69        20.05 o
   7  12   7        716.30        656.47        59.53 o
   8  12   7       6560.55       6780.69       296.84 o
   9  12   7       7450.76       7762.87       336.81 o
  10  12   7       1344.84       1268.96        92.33 o
  11  12   7        628.10        709.84        46.21 o
  12  12   7          0.08        -23.11        23.65 o
  13  12   7       1999.53       1983.69        97.63 o
  14  12   7        914.27        995.28        96.38 o
  15  12   7       1068.37        848.86        94.52 o
  -2  13   7       1550.80       1493.73       129.25 o
  -1  13   7        186.84        220.44        60.29 o
   0  13   7         40.48         22.24        43.25 o
   1  13   7         44.61         79.56        27.93 o
   2  13   7       3959.29       3975.99       217.78 o
   3  13   7       1354.97       1534.62       127.89 o
   4  13   7       2832.12       3123.00       202.02 o
   5  13   7        211.66        259.48        42.63 o
   6  13   7        123.03        137.15        27.80 o
   7  13   7       5536.66       5595.45       354.00 o
   8  13   7        349.36        327.19        52.77 o
   9  13   7       5360.83       5631.18       256.21 o
  10  13   7        835.12        880.27        77.97 o
  11  13   7        192.77        120.47        64.87 o
  12  13   7       2038.79       1879.36       122.33 o
  13  13   7          0.45        -14.83        29.65 o
  14  13   7       1963.41       1821.43        95.67 o
  15  13   7         15.51        -12.97        37.07 o
   0  14   7         37.22         44.02        52.82 o
   1  14   7       2773.17       2806.92       151.16 o
   2  14   7          0.15        -23.53        24.51 o
   3  14   7       2140.67       2253.75       172.37 o
   4  14   7          1.69         25.95        42.63 o
   5  14   7        157.43        179.78        44.48 o
   6  14   7       3753.84       3758.72       227.97 o
   7  14   7        105.86        148.27        27.80 o
  10  14   7        375.68        421.61        63.86 o
  11  14   7       1283.50       1317.78       153.83 o
  12  14   7        998.48       1019.38        75.99 o
  13  14   7       1957.64       1829.32       124.18 o
  14  14   7          0.82         33.36        35.21 o
   2  15   7       1401.78       1441.95       146.42 o
   3  15   7         48.66        -42.63        50.04 o
   4  15   7        796.11        639.43        83.40 o
   5  15   7        855.87        782.14        85.26 o
   6  15   7       2219.65       2313.06       157.54 o
   7  15   7       2601.99       2639.26       166.81 o
  13  15   7         11.33         25.95        27.80 o
   5  16   7       1937.04       2044.31       159.39 o
   6  16   7         37.20         46.34        42.63 o
   7  16   7        458.68        511.54        63.02 o
   8  16   7         68.52         29.65        29.65 o
  -7 -12   8       1496.99       1699.27       141.95 o
  -6 -12   8          9.94         29.18        59.98 o
  -5 -12   8        316.30        360.30        83.40 o
  -4 -12   8        124.21        209.44        66.75 o
  -3 -12   8        435.68        528.33        83.89 o
  -2 -12   8       1911.99       2355.32       238.16 o
  -1 -12   8         49.00        167.26        63.56 o
   0 -12   8        206.81        313.23       153.83 o
  -9 -11   8        896.69        789.55       100.08 o
  -8 -11   8       1552.57       1424.22       107.66 o
  -7 -11   8        382.31        477.56        82.20 o
  -6 -11   8        500.52        425.17       106.57 o
  -5 -11   8         24.38         40.65        54.44 o
  -4 -11   8       1426.29       1548.76       181.63 o
  -3 -11   8        797.21        771.00        90.33 o
  -2 -11   8       1946.50       1991.35       147.58 o
  -1 -11   8        450.25        624.77       163.10 o
   0 -11   8        110.20        140.72        89.89 o
   1 -11   8        781.91        769.59       161.25 o
   2 -11   8         37.07         46.39        59.60 o
 -10 -10   8       1238.37       1492.70       134.79 o
  -9 -10   8         94.08         71.41        59.96 o
  -8 -10   8       1996.41       2196.77       180.31 o
  -7 -10   8        162.28        177.30        60.30 o
  -6 -10   8        391.51        494.00        77.72 o
  -5 -10   8       2091.41       2183.78       148.54 o
  -4 -10   8          0.66        -11.86        46.26 o
  -3 -10   8       4026.29       4484.51       606.07 o
  -2 -10   8         27.53         82.79        44.29 o
  -1 -10   8          6.59         31.30        41.22 o
   0 -10   8       1408.20       1500.05       125.99 o
   1 -10   8         61.13         66.92        49.83 o
   2 -10   8       2308.42       2570.71       166.26 o
   3 -10   8         11.71         59.09        55.54 o
   4 -10   8         36.86         21.46        56.03 o
 -11  -9   8       1008.24       1243.57       127.83 o
 -10  -9   8         62.14         45.16        61.89 o
  -9  -9   8       1146.61       1060.67       135.30 o
  -8  -9   8         23.60         77.33        48.23 o
  -7  -9   8        389.94        482.73        77.84 o
  -6  -9   8       2295.16       2353.58       196.46 o
  -5  -9   8        843.71        759.69        80.92 o
  -4  -9   8       3178.87       3256.56       155.62 o
  -3  -9   8        216.08        207.67        47.20 o
  -2  -9   8        233.77        263.31        49.76 o
  -1  -9   8        870.52        910.43        77.76 o
   0  -9   8       3973.68       3826.10       217.27 o
   1  -9   8       3481.81       3598.65       376.85 o
   2  -9   8        364.75        349.46        62.47 o
   3  -9   8          5.88          3.20        46.87 o
   4  -9   8        169.46        151.42        34.43 o
   5  -9   8       1937.03       1751.75       438.33 o
   6  -9   8       1135.82        975.19       242.80 o
 -11  -8   8       1470.44       1418.28       135.00 o
 -10  -8   8       1984.61       2097.94       159.96 o
  -9  -8   8         15.49         45.51        54.13 o
  -8  -8   8        458.39        450.39        62.86 o
  -7  -8   8        211.53        148.15        54.12 o
  -6  -8   8       5575.30       5412.78       265.57 o
  -5  -8   8       2295.69       2488.03       160.07 o
  -4  -8   8       1014.61       1040.62        79.85 o
  -3  -8   8        391.52        353.18        49.90 o
  -2  -8   8        130.14         79.81        37.46 o
  -1  -8   8       7170.20       6910.35       308.18 o
   0  -8   8        539.10        467.24        36.84 o
   1  -8   8       2711.05       2627.65       192.75 o
   2  -8   8         15.48          1.59        35.04 o
   3  -8   8         64.88         45.50        30.81 o
   4  -8   8       3954.08       3968.85       336.98 o
   5  -8   8         35.05         57.05        38.16 o
   6  -8   8       1567.51       1751.87       317.86 o
   7  -8   8         93.25        133.87        62.87 o
 -12  -7   8       1547.77       1426.80       243.72 o
 -11  -7   8        456.57        341.38        79.41 o
 -10  -7   8        129.80        123.49        62.30 o
  -9  -7   8        461.47        471.08        75.41 o
  -8  -7   8        173.34        123.68        47.82 o
  -7  -7   8       6741.69       6256.16       299.99 o
  -6  -7   8        261.98        215.33        45.86 o
  -5  -7   8       2092.30       2057.76       110.69 o
  -4  -7   8        316.29        280.57        58.37 o
  -3  -7   8       1392.14       1236.61        59.63 o
  -2  -7   8       9965.54       9368.74       535.84 o
  -1  -7   8        171.62        141.39        26.46 o
   0  -7   8       3387.57       3295.10       198.50 o
   1  -7   8         50.94         72.91        26.75 o
   2  -7   8       1732.04       1581.97        88.28 o
   3  -7   8       6174.43       5858.22       263.24 o
   4  -7   8         34.53        -18.42        29.20 o
   5  -7   8       1516.30       1541.41       213.47 o
   6  -7   8          3.80         65.65        52.82 o
   7  -7   8        401.26        469.58        79.11 o
   8  -7   8        770.44        755.57        97.85 o
 -12  -6   8         19.76        -15.45        65.67 o
 -11  -6   8        340.50        303.10        78.13 o
 -10  -6   8        446.98        421.46        77.83 o
  -9  -6   8       2324.94       2102.77       175.15 o
  -8  -6   8       5481.20       5546.61       230.65 o
  -7  -6   8        248.80        202.98        28.26 o
  -6  -6   8        452.62        419.67        38.77 o
  -5  -6   8        191.78        146.60        27.73 o
  -4  -6   8       4440.28       3905.62       153.68 o
  -3  -6   8       4786.71       4622.27       186.73 o
  -2  -6   8       2514.54       2372.01       120.65 o
  -1  -6   8       1668.71       1591.33        90.71 o
   0  -6   8        355.77        312.90        28.27 o
   1  -6   8       2204.05       2084.34        75.79 o
   2  -6   8       1909.36       1919.85        73.44 o
   3  -6   8       6037.11       6212.51       180.19 o
   4  -6   8       2879.98       3096.57       122.46 o
   5  -6   8        460.14        453.49        38.68 o
   6  -6   8       1196.84       1076.27        77.55 o
   7  -6   8        188.08        173.37        43.38 o
   8  -6   8       4847.40       5602.59       245.15 o
   9  -6   8        881.88       1067.56       148.27 o
 -12  -5   8        176.28        150.13       131.59 o
 -11  -5   8         23.52        -16.73        45.88 o
 -10  -5   8       2276.63       2088.82       162.51 o
  -9  -5   8        963.24        887.05        71.30 o
  -8  -5   8       2026.47       2050.36        94.97 o
  -7  -5   8       1841.80       1638.25        76.56 o
  -6  -5   8        179.91        193.09        26.19 o
  -5  -5   8       8164.37       7993.79       457.99 o
  -4  -5   8        164.03        159.28        25.30 o
  -3  -5   8      10535.98       9966.03       364.91 o
  -2  -5   8       3340.56       3240.92       222.85 o
  -1  -5   8        570.73        608.59        41.03 o
   0  -5   8       5934.05       5534.88       158.53 o
   1  -5   8         22.57         14.03        16.76 o
   2  -5   8      17711.43      17504.99       454.48 o
   3  -5   8        530.63        482.89        34.79 o
   4  -5   8        163.24        161.37        25.58 o
   5  -5   8        174.73        171.45        27.15 o
   6  -5   8        262.57        252.13        36.77 o
   7  -5   8       6431.42       6786.56       287.74 o
   8  -5   8         10.65         21.53        63.02 o
   9  -5   8        412.94        363.27       101.94 o
  10  -5   8        176.91         96.38        85.26 o
 -12  -4   8        178.22        133.10        58.78 o
 -11  -4   8       1831.45       2014.14       125.51 o
 -10  -4   8          3.06          2.63        50.86 o
  -9  -4   8       2732.79       2595.98       106.92 o
  -8  -4   8        838.01        771.91        49.00 o
  -7  -4   8        343.15        318.10        31.45 o
  -6  -4   8       4682.71       4745.18       130.07 o
  -5  -4   8        177.18        174.81        27.17 o
  -4  -4   8       7480.17       6969.31       196.86 o
  -3  -4   8         68.79         65.40        18.95 o
  -2  -4   8         39.64         45.89        24.46 o
  -1  -4   8       5360.31       5067.87       123.27 o
   0  -4   8       2680.45       2574.15        70.78 o
   1  -4   8      14625.39      13999.67       288.91 o
   2  -4   8        303.85        329.21        21.13 o
   3  -4   8         97.66        128.16        20.10 o
   4  -4   8       1636.75       1561.22        52.47 o
   5  -4   8       6859.15       7019.10       197.11 o
   6  -4   8      10910.25      10885.71       349.64 o
   7  -4   8        418.18        383.60        41.02 o
   8  -4   8        139.08        127.60        43.01 o
   9  -4   8         32.16         43.21        40.96 o
  10  -4   8       2130.53       2783.82       235.38 o
  11  -4   8       1572.16       1929.40       203.88 o
 -12  -3   8        661.33        713.59        71.18 o
 -11  -3   8        712.88        776.48        81.28 o
 -10  -3   8       3288.68       3235.32       136.16 o
  -9  -3   8        192.43        185.34        32.17 o
  -8  -3   8        697.65        722.43        48.15 o
  -7  -3   8       1709.25       1698.35        65.18 o
  -6  -3   8       4549.62       4595.14       119.32 o
  -5  -3   8      10406.85      10348.82       254.58 o
  -4  -3   8         80.35         74.51        18.90 o
  -3  -3   8        384.51        415.19        25.79 o
  -2  -3   8       1728.59       1686.81        46.90 o
  -1  -3   8      19200.92      17972.24       344.37 o
   0  -3   8      15601.55      14974.08       331.91 o
   1  -3   8       4039.04       3781.11        79.38 o
   2  -3   8        116.14        125.46        13.39 o
   3  -3   8         46.36         57.25        11.89 o
   4  -3   8      10823.95      10731.62       211.37 o
   5  -3   8       2601.11       2418.76        59.91 o
   6  -3   8       6602.21       6641.50       149.29 o
   7  -3   8       1585.74       1753.86        63.80 o
   8  -3   8        226.92        261.78        35.23 o
   9  -3   8       2677.14       3004.39       246.50 o
  10  -3   8         71.70         44.48        68.58 o
  11  -3   8       2450.94       2954.34       244.65 o
  12  -3   8        215.07        478.18       113.06 o
 -12  -2   8       1925.70       2156.04       127.11 o
 -11  -2   8       1790.56       1874.89       113.38 o
 -10  -2   8         91.11        114.48        42.85 o
  -9  -2   8        642.30        756.98        56.44 o
  -8  -2   8         75.09         81.53        25.75 o
  -7  -2   8       9570.78       9141.25       252.11 o
  -6  -2   8       2266.16       2241.78        70.76 o
  -5  -2   8       3066.58       3217.13        81.93 o
  -4  -2   8          3.63         29.43        13.03 o
  -3  -2   8       1508.05       1523.45        44.47 o
  -2  -2   8      18216.07      17527.77       336.69 o
  -1  -2   8        332.91        283.32        19.52 o
   0  -2   8      23825.37      23469.20       450.81 o
   1  -2   8        580.46        601.01        24.68 o
   2  -2   8        839.03        892.44        28.94 o
   3  -2   8      21178.24      20778.61       394.16 o
   4  -2   8        230.04        272.84        20.83 o
   5  -2   8       9264.97       9025.65       179.13 o
   6  -2   8        200.50        230.16        18.65 o
   7  -2   8        194.05        183.49        18.77 o
   8  -2   8       6586.47       6633.57       171.23 o
   9  -2   8         37.37         53.76        21.10 o
  10  -2   8       3481.94       3644.57       135.24 o
  11  -2   8         16.46         73.39        54.30 o
  12  -2   8         26.44        100.08        77.84 o
 -12  -1   8         84.94        146.59        56.95 o
 -11  -1   8        166.56        199.52        53.14 o
 -10  -1   8         95.58         96.63        43.16 o
  -9  -1   8        896.19        954.36        62.44 o
  -8  -1   8       7369.68       7327.44       234.59 o
  -7  -1   8        244.38        224.92        29.18 o
  -6  -1   8       1032.29       1066.59        53.52 o
  -5  -1   8        899.08        881.34        39.42 o
  -4  -1   8       5915.18       5715.09       121.94 o
  -3  -1   8      19720.45      19710.90       376.72 o
  -2  -1   8        226.81        236.98        18.90 o
  -1  -1   8       6262.09       5967.07       117.50 o
   0  -1   8        167.95        170.43        14.26 o
   1  -1   8       2873.34       2930.74        63.55 o
   2  -1   8      14686.45      13996.21       269.16 o
   3  -1   8       3543.69       3532.74        81.43 o
   4  -1   8      12164.36      11608.57       225.33 o
   5  -1   8         74.01         81.62        11.59 o
   6  -1   8       2101.26       2011.90        53.67 o
   7  -1   8       2166.70       2083.31        59.64 o
   8  -1   8       8603.81       8613.59       195.38 o
   9  -1   8       7606.59       7751.68       195.37 o
  10  -1   8        152.55        161.38        24.12 o
  11  -1   8        261.18        258.25        35.40 o
  12  -1   8        121.53        106.20        55.22 o
  13  -1   8       2507.89       2834.76       179.95 o
 -11   0   8         67.77         71.26        48.98 o
 -10   0   8       1849.36       1936.66       123.43 o
  -9   0   8       4170.88       4324.57       190.92 o
  -8   0   8        366.04        396.62        40.63 o
  -7   0   8       2257.12       2126.45        88.11 o
  -6   0   8        271.55        246.43        23.17 o
  -5   0   8       6753.93       6738.93       180.49 o
  -4   0   8       3434.21       3129.83        84.17 o
  -3   0   8      14619.67      13900.35       287.29 o
  -2   0   8      22793.30      22074.21       444.12 o
  -1   0   8         29.15         10.08        10.37 o
   0   0   8      21851.70      21464.40       902.23 o
   1   0   8        130.85        165.78        14.10 o
   2   0   8      25869.09      25553.59       480.28 o
   3   0   8      12178.87      12206.25       235.38 o
   4   0   8        684.41        721.05        40.70 o
   5   0   8       4971.52       4660.67        96.40 o
   6   0   8        303.00        310.33        19.25 o
   7   0   8      14885.87      14819.34       322.09 o
   8   0   8       1878.07       1841.61        54.61 o
   9   0   8       1531.41       1536.42        49.99 o
  10   0   8         88.42         93.80        18.18 o
  11   0   8         70.69        102.10        20.36 o
  12   0   8       4593.53       4859.75       166.27 o
  13   0   8         37.40         71.70        40.95 o
  14   0   8        789.67        853.61       205.73 o
 -11   1   8       1263.58       1288.50       180.71 o
 -10   1   8        129.68         77.56        45.85 o
  -9   1   8       2824.79       3001.84       156.41 o
  -8   1   8       1737.59       1879.98       110.46 o
  -7   1   8        135.75        177.55        30.17 o
  -6   1   8       3590.48       3539.15        94.49 o
  -5   1   8          0.44          3.38        12.95 o
  -4   1   8      12667.15      11879.84       249.51 o
  -3   1   8       4366.91       4187.93       104.61 o
  -2   1   8        283.12        297.86        20.82 o
  -1   1   8       3522.33       3356.64        80.45 o
   0   1   8         49.84         72.29        11.13 o
   1   1   8       6762.57       5966.00       121.24 o
   2   1   8       1162.03       1130.62        31.95 o
   3   1   8       3782.20       3636.39        82.90 o
   4   1   8        935.21        950.35        28.26 o
   5   1   8       9609.52       9200.05       179.77 o
   6   1   8      27538.26      27385.09       544.10 o
   7   1   8        133.20        120.35        14.10 o
   8   1   8       2393.09       2406.67        64.70 o
   9   1   8        163.56        175.84        18.73 o
  10   1   8       2458.09       2560.91        71.25 o
  11   1   8       8096.78       7922.89       199.03 o
  12   1   8        262.14        268.21        28.21 o
  13   1   8        420.29        442.23        49.79 o
  14   1   8          0.93        -81.55        85.26 o
 -11   2   8         25.46         27.06        48.82 o
 -10   2   8       1862.59       2016.25       126.80 o
  -9   2   8        258.60        250.21        66.72 o
  -8   2   8        238.29        292.84        64.87 o
  -7   2   8       2454.15       2356.55       115.12 o
  -6   2   8       2114.01       1892.90        71.48 o
  -5   2   8      16666.26      15870.01       462.07 o
  -4   2   8        502.60        522.00        35.13 o
  -3   2   8          7.36         19.16        12.82 o
  -2   2   8        941.68        921.47        36.17 o
  -1   2   8      14840.14      13867.15       283.31 o
   0   2   8      26032.74      23966.99       510.34 o
   1   2   8       1172.44       1152.43        34.51 o
   2   2   8         35.02         49.87        10.16 o
   3   2   8       2407.66       2408.69        57.91 o
   4   2   8      17795.96      17566.02       352.41 o
   5   2   8      25359.19      24563.74       488.72 o
   6   2   8       1302.29       1354.48        47.78 o
   7   2   8       1675.50       1553.99        47.96 o
   8   2   8          0.99          4.03        10.69 o
   9   2   8       8074.95       7853.91       177.81 o
  10   2   8       3770.62       3738.82       101.74 o
  11   2   8       3476.85       3348.52        95.50 o
  12   2   8       2364.21       2426.24        77.21 o
  13   2   8        131.60        128.60        30.04 o
  14   2   8       1551.58       1649.80       126.91 o
  15   2   8          3.79        107.50       101.94 o
 -10   3   8         50.24         40.78        63.02 o
  -9   3   8        228.37        181.63        63.02 o
  -8   3   8        180.60        192.02        50.35 o
  -7   3   8       6482.15       6453.76       239.52 o
  -6   3   8       5231.53       5221.96       171.08 o
  -5   3   8        182.91        179.20        26.62 o
  -4   3   8         35.02         51.25        25.95 o
  -3   3   8         83.05         77.41        18.45 o
  -2   3   8      23278.39      22604.87       488.13 o
  -1   3   8       3290.16       3393.13        92.48 o
   0   3   8      10713.74      10309.60       246.26 o
   1   3   8       3077.53       3022.29        81.80 o
   2   3   8       2699.12       2535.92        68.16 o
   3   3   8      27038.34      26259.54       600.61 o
   4   3   8       1077.10       1030.14        31.58 o
   5   3   8      30109.99      28212.60       596.12 o
   6   3   8       3746.01       3595.65        85.08 o
   7   3   8        766.17        714.23        32.01 o
   8   3   8      15497.32      15537.46       363.28 o
   9   3   8         31.09         34.29        14.93 o
  10   3   8       9131.25       8826.90       236.91 o
  11   3   8        353.49        409.63        31.79 o
  12   3   8          4.16         23.78        23.38 o
  13   3   8       1138.35       1196.62       102.38 o
  14   3   8        578.79        637.26        94.52 o
  15   3   8       2153.96       2268.14       336.39 o
 -10   4   8         18.55         94.52        63.02 o
  -9   4   8        211.93        265.04        68.58 o
  -8   4   8       4620.28       4904.72       280.79 o
  -7   4   8         48.70         98.03        42.37 o
  -6   4   8       1796.38       1720.79        93.36 o
  -5   4   8         17.34          6.55        23.85 o
  -4   4   8       2091.22       2086.31        83.24 o
  -3   4   8      12351.94      12299.43       360.21 o
  -2   4   8        126.84        163.51        17.92 o
  -1   4   8      10065.99       9865.03       237.03 o
   0   4   8        392.83        405.34        23.22 o
   1   4   8       1487.85       1534.96        51.61 o
   2   4   8      18189.38      18360.13       425.34 o
   3   4   8       1103.12       1043.37        39.79 o
   4   4   8      19781.90      19742.37       420.36 o
   5   4   8        516.17        521.45        24.10 o
   6   4   8        398.61        460.45        29.41 o
   7   4   8      10637.76      10396.66       272.36 o
   8   4   8       4873.14       4823.28       150.89 o
   9   4   8      11332.64      10798.44       317.31 o
  10   4   8        865.05        884.07        48.61 o
  11   4   8        135.17        178.48        26.40 o
  12   4   8       1232.05       1225.37        76.39 o
  13   4   8       3390.54       3411.43       211.29 o
  14   4   8       4269.84       4584.98       231.41 o
  15   4   8         38.28         59.31        51.20 o
  -9   5   8       2224.21       2151.81       289.13 o
  -8   5   8         11.88        -14.83       100.08 o
  -7   5   8        722.26        651.63        64.03 o
  -6   5   8        289.40        256.78        42.98 o
  -5   5   8        644.36        584.60        51.65 o
  -4   5   8       7269.16       7368.87       266.88 o
  -3   5   8       2251.55       2110.90        96.07 o
  -2   5   8       7870.77       7585.12       227.70 o
  -1   5   8        147.62        163.70        16.75 o
   0   5   8       7290.13       7349.71       179.06 o
   1   5   8       9395.77       9562.07       211.68 o
   2   5   8      25654.61      24971.14       572.97 o
   3   5   8      27835.74      27171.39       620.27 o
   4   5   8        641.21        657.35        26.49 o
   5   5   8      26539.62      28768.47       807.71 o
   6   5   8       2304.44       2277.84       109.00 o
   7   5   8      29616.36      28282.93       710.48 o
   8   5   8      12589.19      12341.41       320.83 o
   9   5   8       1220.36       1242.43        54.82 o
  10   5   8        704.55        721.83        48.42 o
  11   5   8        913.03        900.24        59.77 o
  12   5   8       7179.62       7148.49       259.05 o
  13   5   8       1305.40       1529.12       106.79 o
  14   5   8       1732.19       1823.22       225.19 o
  15   5   8         19.32         56.13        48.93 o
  16   5   8        248.72        249.72        64.55 o
  -8   6   8       1005.55        939.68       196.46 o
  -7   6   8         39.94         16.99        37.34 o
  -6   6   8       2562.48       2534.78       319.62 o
  -5   6   8        562.86        544.50        52.96 o
  -4   6   8      10695.33       9799.44       345.54 o
  -3   6   8       4900.84       4906.92       185.17 o
  -2   6   8          0.76         31.99        20.78 o
  -1   6   8       3358.83       3324.48        98.42 o
   0   6   8        239.96        282.89        23.52 o
   1   6   8      27364.66      27260.54       579.18 o
   2   6   8        834.74        879.58        47.95 o
   3   6   8       2888.18       2904.83        69.75 o
   4   6   8        724.55        744.95        31.76 o
   5   6   8       2599.48       2543.41        67.84 o
   6   6   8      20359.30      19099.70       437.94 o
   7   6   8        129.28        145.07        16.02 o
   8   6   8       9241.93       9171.46       240.28 o
   9   6   8         22.16         24.20        15.46 o
  10   6   8       2595.13       2643.92        94.20 o
  11   6   8       9240.74       9310.14       279.27 o
  12   6   8        130.64        198.25        33.63 o
  13   6   8       2171.97       2034.35       121.12 o
  14   6   8         26.67         56.22        40.89 o
  15   6   8        499.12        446.18        67.66 o
  16   6   8       1925.97       2121.42       146.69 o
  -7   7   8        849.08        920.44       188.12 o
  -6   7   8        272.42        231.33        46.70 o
  -5   7   8       5840.03       5676.02       221.78 o
  -4   7   8        232.37        184.75        40.33 o
  -3   7   8        406.43        468.69        94.31 o
  -2   7   8        681.56        669.24        50.00 o
  -1   7   8       3054.57       3013.59       104.11 o
   0   7   8      14111.75      13865.33       356.96 o
   1   7   8        115.03        130.17        13.18 o
   2   7   8        792.51        767.50        40.31 o
   3   7   8       1005.08        933.96        36.86 o
   4   7   8      11763.72      11269.08       262.77 o
   5   7   8      30047.72      28872.88       657.00 o
   6   7   8        110.06        153.74        12.03 o
   7   7   8       2190.70       2222.01        60.01 o
   8   7   8        236.08        237.86        27.12 o
   9   7   8       3548.87       3532.41       102.30 o
  10   7   8       7483.59       7822.25       212.22 o
  11   7   8        627.64        651.18        41.61 o
  12   7   8       2891.33       2727.89       127.05 o
  13   7   8          1.14         21.18        30.28 o
  14   7   8       1663.02       1688.43       150.13 o
  15   7   8        568.18        618.61        72.52 o
  16   7   8       1708.36       1865.01       161.25 o
  -7   8   8        975.05       1089.81       222.41 o
  -6   8   8       4513.78       4533.27       258.67 o
  -5   8   8         57.80         74.15        37.87 o
  -4   8   8         20.10        -27.87        27.87 o
  -3   8   8        365.31        362.98        42.81 o
  -2   8   8       8461.22       8186.40       290.24 o
  -1   8   8       8009.08       8466.28       253.72 o
   0   8   8       1598.88       1630.49        63.97 o
   1   8   8       1256.33       1289.27        64.47 o
   2   8   8          0.53          8.99         8.13 o
   3   8   8      17221.61      16612.87       431.58 o
   4   8   8       4563.29       4521.70       109.43 o
   5   8   8      11858.34      11941.32       339.76 o
   6   8   8       8513.51       8425.59       243.28 o
   7   8   8        323.01        334.32        23.54 o
   8   8   8       9140.21       9447.47       317.87 o
   9   8   8        431.94        486.06        52.53 o
  10   8   8       9413.32       9187.57       240.65 o
  11   8   8       1708.69       1738.84        61.02 o
  12   8   8        284.22        267.65        30.46 o
  13   8   8       2486.41       2389.56       147.35 o
  14   8   8          2.09          8.41        33.40 o
  15   8   8       2816.15       2848.06       181.63 o
  16   8   8        389.21        475.42        69.13 o
  -6   9   8        558.15        621.82       149.20 o
  -5   9   8         34.89         15.56        58.96 o
  -4   9   8        110.81        126.77        61.16 o
  -3   9   8       4189.10       4112.40       168.44 o
  -2   9   8         63.18         83.86        28.41 o
  -1   9   8       5849.70       5682.83       241.65 o
   0   9   8        870.84        983.85        65.54 o
   1   9   8        431.16        442.73        29.48 o
   2   9   8      10041.05      10029.81       259.77 o
   3   9   8         40.75         43.11        12.53 o
   4   9   8       9331.45       9579.37       319.50 o
   5   9   8        942.59        976.25        38.19 o
   6   9   8        100.99        117.46        14.45 o
   7   9   8       3722.42       3759.13       114.84 o
   8   9   8        559.12        578.66        28.87 o
   9   9   8       9341.02       9889.97       333.82 o
  10   9   8        129.90        160.33        24.68 o
  11   9   8         26.95         59.66        22.14 o
  12   9   8        644.19        711.78        56.71 o
  13   9   8       1543.92       1505.60        89.09 o
  14   9   8       4177.63       4235.86       198.47 o
  15   9   8          0.66        -24.09        35.39 o
  16   9   8        107.09        128.60        60.24 o
  -5  10   8        446.32        459.21        90.12 o
  -4  10   8       2531.94       2766.93       182.44 o
  -3  10   8         95.42         44.61        54.15 o
  -2  10   8       2801.97       3010.28       131.80 o
  -1  10   8        180.95        196.34        32.02 o
   0  10   8        463.47        481.72        35.95 o
   1  10   8       2694.08       2873.92       110.75 o
   2  10   8       3546.42       3720.22       116.93 o
   3  10   8       8235.50       7991.97       232.30 o
   4  10   8        778.18        806.17        45.12 o
   5  10   8       1224.76       1167.69        54.19 o
   6  10   8       2445.07       2530.12        81.13 o
   7  10   8       7757.83       7958.41       230.04 o
   8  10   8       9163.37       9392.28       270.59 o
   9  10   8        137.50        143.48        19.11 o
  10  10   8         38.79         21.91        17.21 o
  11  10   8        810.41        752.69        50.31 o
  12  10   8       5857.75       5597.51       301.18 o
  13  10   8       3588.70       3806.91       242.80 o
  14  10   8        304.11        428.14        68.58 o
  15  10   8         34.04         74.14        51.90 o
  16  10   8         19.10         36.39        35.60 o
  -4  11   8       1350.10       1352.76       158.47 o
  -3  11   8       1703.31       1903.06       259.48 o
  -2  11   8          1.02         16.84        50.77 o
  -1  11   8        953.11        966.98        70.65 o
   0  11   8        155.66        164.98        29.03 o
   1  11   8       7674.01       7936.96       273.78 o
   2  11   8       2716.02       2798.35        94.52 o
   3  11   8         64.46        150.66        37.99 o
   4  11   8        499.55        487.75        44.07 o
   5  11   8       1007.58        977.61        60.52 o
   6  11   8       9516.10       9850.84       329.31 o
   7  11   8        447.77        573.49        56.31 o
   8  11   8       1499.02       1492.44       110.28 o
   9  11   8         11.29         26.15        13.30 o
  10  11   8        871.96        914.80        50.69 o
  11  11   8       9558.09       9291.17       319.74 o
  12  11   8        196.82        182.53        33.38 o
  13  11   8       2922.36       2917.27       190.90 o
  14  11   8        221.05        194.61        51.90 o
  15  11   8        462.24        426.28        74.14 o
  16  11   8       1877.99       1883.07       163.10 o
  -3  12   8         24.75         93.23        67.26 o
  -2  12   8        204.70        269.26        68.58 o
  -1  12   8        315.72        423.34        72.14 o
   0  12   8       4903.70       4676.27       178.65 o
   1  12   8        202.44        215.95        30.63 o
   2  12   8       1357.80       1445.49       118.86 o
   3  12   8         56.83         92.67        42.63 o
   4  12   8       1784.84       1803.37       129.74 o
   5  12   8       7133.68       7366.76       308.38 o
   6  12   8        118.57        116.30        24.08 o
   7  12   8       2102.98       2192.90       117.16 o
   8  12   8        391.23        430.44        56.53 o
   9  12   8        804.93        841.61        74.56 o
  10  12   8       5800.15       5711.72       171.66 o
  11  12   8        216.31        216.51        28.49 o
  12  12   8       1291.37       1301.09        94.52 o
  13  12   8         92.99         79.70        35.21 o
  14  12   8        261.60        303.96        53.75 o
  15  12   8       1005.05        798.82        90.82 o
  -1  13   8       2406.98       2670.57       170.95 o
   0  13   8         22.49         71.23        48.44 o
   1  13   8        111.75         72.58        40.06 o
   2  13   8        213.99        230.23        33.38 o
   3  13   8       1624.71       1675.48       137.15 o
   4  13   8       3353.36       3538.16       227.97 o
   5  13   8       1163.81       1391.91       107.50 o
   6  13   8       1569.60       1736.65       118.62 o
   7  13   8          2.83         -1.40        17.61 o
   8  13   8       3040.36       3169.33       227.97 o
   9  13   8       1464.20       1512.04       100.25 o
  10  13   8       3566.54       3708.13       185.44 o
  11  13   8       2664.79       2788.07       131.29 o
  12  13   8         93.20         81.55        27.80 o
  13  13   8       1427.15       1299.24        98.23 o
  14  13   8        137.07        200.17        46.34 o
  15  13   8       2349.44       1981.30       150.13 o
   0  14   8        310.25        311.15        64.62 o
   1  14   8         11.26          7.32        39.62 o
   2  14   8       2151.90       2194.44       185.34 o
   3  14   8        532.43        526.37        83.40 o
   4  14   8       3568.73       4344.40       276.16 o
   5  14   8       1116.65       1236.23       107.50 o
   6  14   8          0.35         12.97        31.51 o
   7  14   8       2141.34       2231.51       140.86 o
   9  14   8       3556.67       4207.24       292.84 o
  10  14   8        189.92        255.77        72.28 o
  12  14   8        292.45        315.08        38.92 o
  13  14   8        180.44        187.19        37.07 o
  14  14   8       1752.92       1549.45       116.76 o
   2  15   8         18.33         12.97        66.72 o
   3  15   8       1626.28       1870.09       168.66 o
   4  15   8         75.45        124.18        59.31 o
   5  15   8         13.12        -33.36        40.78 o
   6  15   8        656.64        656.11        74.14 o
   7  15   8        764.50       1030.50        87.11 o
   8  15   8       2653.06       2963.60       177.93 o
  13  15   8       2299.34       1989.54        91.08 o
   5  16   8        190.89        196.46        57.46 o
   6  16   8       1910.02       2020.22       153.83 o
   7  16   8       1337.35       1408.59       114.91 o
   8  16   8        327.99        415.16        51.90 o
  -7 -11   9       1375.77       1454.42       312.30 o
  -6 -11   9         27.59         61.34        61.04 o
  -5 -11   9        795.29        747.52       108.42 o
  -4 -11   9         68.03         40.09        59.21 o
  -3 -11   9        240.10        263.81        69.59 o
  -2 -11   9       1614.66       1984.09       288.21 o
  -1 -11   9        369.83        401.21        80.62 o
   0 -11   9        911.74        991.90       178.85 o
   1 -11   9         76.59        155.54        66.49 o
  -9 -10   9        681.41        798.16       101.60 o
  -8 -10   9        457.30        508.25        84.41 o
  -7 -10   9       1562.16       1646.18       136.11 o
  -6 -10   9        571.15        673.03        90.59 o
  -5 -10   9          6.20        -24.14        51.64 o
  -4 -10   9       1469.97       1512.25       125.15 o
  -3 -10   9        217.63        143.52        62.00 o
  -2 -10   9       3755.96       4351.01       435.55 o
  -1 -10   9        466.57        495.10       147.35 o
   0 -10   9         55.06         76.07        77.84 o
   1 -10   9        575.77        467.44        88.96 o
   2 -10   9          0.98         -0.87        54.18 o
   3 -10   9       2185.78       2565.67       197.39 o
 -10  -9   9        685.92        674.54        99.76 o
  -9  -9   9          0.05         36.51        60.90 o
  -8  -9   9       2407.16       2448.11       148.52 o
  -7  -9   9        127.53         97.65        60.56 o
  -6  -9   9         27.91         15.19        51.26 o
  -5  -9   9       1351.16       1318.60       113.04 o
  -4  -9   9         99.35         81.72        51.49 o
  -3  -9   9       3920.10       4001.07       214.15 o
  -2  -9   9         24.27         46.43        48.55 o
  -1  -9   9        294.32        315.35        55.81 o
   0  -9   9        322.89        357.51        57.83 o
   1  -9   9       1119.17       1105.52        90.56 o
   2  -9   9       3143.36       3455.72       348.44 o
   3  -9   9        129.98        153.34        37.81 o
   4  -9   9        229.94        147.84        45.09 o
   5  -9   9        216.15        219.70        69.50 o
 -10  -8   9        441.60        421.56        85.26 o
  -9  -8   9       2367.84       2286.25       167.12 o
  -8  -8   9          1.56         -2.72        45.48 o
  -7  -8   9          4.66         -7.37        49.95 o
  -6  -8   9        862.52        706.13        83.35 o
  -5  -8   9       2333.51       2365.75       152.18 o
  -4  -8   9       4997.95       4612.76       235.11 o
  -3  -8   9        116.50         85.96        41.21 o
  -2  -8   9          5.63        -24.24        35.35 o
  -1  -8   9        407.89        379.23        56.17 o
   0  -8   9       3951.77       3906.57       230.87 o
   1  -8   9       3654.62       3367.50       231.18 o
   2  -8   9        815.01        855.67        86.50 o
   3  -8   9        379.72        350.08        57.71 o
   4  -8   9         80.02        135.54        41.06 o
   5  -8   9       1861.23       1907.93       508.76 o
   6  -8   9        796.00        859.90       100.71 o
 -11  -7   9       1455.79       1322.59       328.98 o
 -10  -7   9       1549.35       1503.23       189.05 o
  -9  -7   9        146.68        163.90        63.69 o
  -8  -7   9         23.09         26.72        46.44 o
  -7  -7   9          1.71        -26.38        47.15 o
  -6  -7   9       5322.76       5318.33       264.85 o
  -5  -7   9       1383.54       1292.03        96.49 o
  -4  -7   9       3121.35       2738.32       206.26 o
  -3  -7   9        172.01        159.27        36.92 o
  -2  -7   9          5.43         21.60        24.61 o
  -1  -7   9       5650.19       5921.23       332.52 o
   0  -7   9        423.93        367.69        44.68 o
   1  -7   9       4551.01       4725.61       253.34 o
   2  -7   9        465.62        447.34        45.27 o
   3  -7   9         70.49        114.87        33.54 o
   4  -7   9       2705.75       2916.91       135.45 o
   5  -7   9          3.62          2.09        49.02 o
   6  -7   9       2202.35       2682.62       178.94 o
   7  -7   9         35.88         31.96        61.69 o
   8  -7   9          2.82        -55.60        74.14 o
 -11  -6   9         21.11        -16.90        64.12 o
 -10  -6   9        498.08        509.69        89.76 o
  -9  -6   9         80.69         66.04        57.81 o
  -8  -6   9        768.11        701.03        52.53 o
  -7  -6   9       5381.19       5150.56       317.01 o
  -6  -6   9          0.26        -12.53        25.47 o
  -5  -6   9       4476.20       4187.08       259.22 o
  -4  -6   9          2.76        -15.26        24.36 o
  -3  -6   9        272.64        340.55        39.01 o
  -2  -6   9       6194.53       5860.96       280.36 o
  -1  -6   9         88.89         99.67        29.33 o
   0  -6   9       6433.99       5976.81       234.34 o
   1  -6   9         27.54         27.68        21.77 o
   2  -6   9        163.61        148.70        27.07 o
   3  -6   9       3180.43       3145.00       107.04 o
   4  -6   9        728.46        764.33        49.11 o
   5  -6   9       4443.24       4560.71       166.97 o
   6  -6   9        201.62        258.52        49.03 o
   7  -6   9        137.07         94.49        46.05 o
   8  -6   9        463.84        576.41       118.62 o
   9  -6   9       1325.60       1302.95       168.66 o
 -11  -5   9        555.83        497.52        73.57 o
 -10  -5   9         25.81         21.53        44.83 o
  -9  -5   9       1422.88       1455.35        95.92 o
  -8  -5   9       2654.64       2618.34       233.59 o
  -7  -5   9       1121.19       1045.22        65.27 o
  -6  -5   9       4250.56       3922.82       185.66 o
  -5  -5   9          1.16          3.13        25.19 o
  -4  -5   9       2354.49       2192.72       122.52 o
  -3  -5   9       1901.95       1815.93        73.66 o
  -2  -5   9       7910.55       7900.53       290.49 o
  -1  -5   9       8656.05       8716.46       282.10 o
   0  -5   9        279.51        213.41        27.28 o
   1  -5   9       3971.32       3776.97       119.14 o
   2  -5   9       1308.44       1279.03        59.36 o
   3  -5   9       9857.35       9736.49       266.39 o
   4  -5   9       2860.31       2926.43       118.26 o
   5  -5   9        442.91        376.84        37.99 o
   6  -5   9        116.52        105.35        34.83 o
   7  -5   9         25.74         37.07        35.68 o
   8  -5   9       4765.64       5089.53       248.84 o
   9  -5   9        341.87        359.56       105.64 o
  10  -5   9        500.66        620.89       131.59 o
 -11  -4   9         74.74         85.26        63.02 o
 -10  -4   9       1844.12       1994.57       166.81 o
  -9  -4   9        184.96        166.97        36.81 o
  -8  -4   9       4655.25       4661.91       163.04 o
  -7  -4   9       3097.20       3062.32       100.43 o
  -6  -4   9         10.19          8.18        27.28 o
  -5  -4   9       2595.04       2601.43        94.42 o
  -4  -4   9          0.01         -5.82        21.20 o
  -3  -4   9      10233.75       9571.92       261.78 o
  -2  -4   9        905.41        877.75        58.83 o
  -1  -4   9        495.87        539.82        37.83 o
   0  -4   9       1099.11       1132.19        54.49 o
   1  -4   9        234.25        235.67        24.71 o
   2  -4   9      13574.72      13624.81       397.36 o
   3  -4   9         19.72         29.40        17.36 o
   4  -4   9       2800.80       2780.13       117.18 o
   5  -4   9         26.53         35.86        22.60 o
   6  -4   9       2133.14       2132.26        94.60 o
   7  -4   9       5544.62       5692.95       195.41 o
   8  -4   9        257.47        277.17        52.54 o
   9  -4   9       1173.84       1377.08       166.81 o
  10  -4   9         41.94        103.79        83.40 o
  11  -4   9        361.63        404.04       114.91 o
 -11  -3   9        484.91        523.12        65.13 o
 -10  -3   9        163.79        153.57        46.43 o
  -9  -3   9       3536.36       3850.19       169.48 o
  -8  -3   9        138.93        132.55        30.67 o
  -7  -3   9         42.47         54.65        22.40 o
  -6  -3   9        474.08        463.59        38.88 o
  -5  -3   9       1926.26       1922.91        78.49 o
  -4  -3   9       9779.46       9849.46       269.56 o
  -3  -3   9          3.54         12.56        19.09 o
  -2  -3   9        565.23        516.69        38.83 o
  -1  -3   9       1196.25       1133.61        52.17 o
   0  -3   9       7305.54       7352.11       152.01 o
   1  -3   9      15805.69      15432.95       299.53 o
   2  -3   9        152.00        162.37        16.49 o
   3  -3   9        647.58        664.33        41.25 o
   4  -3   9        853.92        815.81        33.66 o
   5  -3   9       6379.00       6316.57       140.62 o
   6  -3   9       7804.11       7818.13       199.06 o
   7  -3   9       1805.22       1809.52        86.41 o
   8  -3   9       1671.06       1905.18       100.91 o
   9  -3   9          0.07         63.53        35.06 o
  10  -3   9       2068.32       2587.36       229.82 o
  11  -3   9        536.69        535.64       114.91 o
 -11  -2   9       1701.00       1780.90       113.74 o
 -10  -2   9       3684.65       3887.99       173.23 o
  -9  -2   9         44.03         78.94        40.89 o
  -8  -2   9         27.58         23.72        28.75 o
  -7  -2   9         25.12         -0.29        22.80 o
  -6  -2   9       6802.69       6765.76       215.29 o
  -5  -2   9       8153.42       8383.84       271.61 o
  -4  -2   9        894.35        896.23        41.99 o
  -3  -2   9        426.59        442.44        27.36 o
  -2  -2   9          6.41          5.21        12.50 o
  -1  -2   9      17589.12      17162.96       469.92 o
   0  -2   9       7908.47       7742.36       178.05 o
   1  -2   9      13857.59      13540.03       252.49 o
   2  -2   9       3574.85       3553.00        83.80 o
   3  -2   9        551.65        537.71        28.55 o
   4  -2   9      11754.88      11236.35       221.22 o
   5  -2   9       1246.13       1257.09        39.65 o
   6  -2   9      12919.78      12482.61       260.04 o
   7  -2   9       2774.49       2709.26        86.39 o
   8  -2   9        262.33        347.59        32.12 o
   9  -2   9       2048.73       2078.39        81.04 o
  10  -2   9         95.78         69.89        41.29 o
  11  -2   9       3387.01       4187.08       237.22 o
  12  -2   9        239.82        203.88        90.82 o
 -11  -1   9        398.40        366.43        65.90 o
 -10  -1   9        306.43        314.15        59.17 o
  -9  -1   9         82.85         59.86        34.79 o
  -8  -1   9        438.85        436.33        45.84 o
  -7  -1   9       6648.42       6988.86       320.65 o
  -6  -1   9        117.87        128.05        30.27 o
  -5  -1   9       7595.52       7495.05       181.09 o
  -4  -1   9        218.78        241.49        22.26 o
  -3  -1   9       1156.83       1151.35        42.71 o
  -2  -1   9      18096.83      17920.32       390.27 o
  -1  -1   9          0.88          3.55        12.11 o
   0  -1   9      19020.63      18663.24       388.51 o
   1  -1   9         77.89         97.19        13.44 o
   2  -1   9        101.25        105.23        13.34 o
   3  -1   9      10018.07       9974.24       197.02 o
   4  -1   9       2797.47       2657.20        62.78 o
   5  -1   9       7815.83       7435.04       151.59 o
   6  -1   9         18.35         31.83        13.10 o
   7  -1   9          1.45         17.29        14.02 o
   8  -1   9        816.73        851.46        38.24 o
   9  -1   9       1547.11       1616.11        56.53 o
  10  -1   9       4076.78       4468.70       137.30 o
  11  -1   9          8.23         24.89        28.41 o
  12  -1   9          2.75          1.32        51.98 o
  13  -1   9        126.19        205.41        68.00 o
 -11   0   9        625.13        686.79        80.12 o
 -10   0   9          8.11         45.81        54.68 o
  -9   0   9        505.09        561.92        65.71 o
  -8   0   9       4615.96       4752.74       184.35 o
  -7   0   9        371.91        433.57        49.19 o
  -6   0   9       5353.88       5195.85       226.05 o
  -5   0   9        351.41        322.17        29.33 o
  -4   0   9       1508.63       1511.73        52.52 o
  -3   0   9       8063.81       7902.07       172.50 o
  -2   0   9       7669.75       7453.88       162.78 o
  -1   0   9      16924.61      16662.25       364.27 o
   0   0   9          2.08         27.93        11.60 o
   1   0   9       5982.59       5824.70       150.66 o
   2   0   9       3247.87       3281.60        73.72 o
   3   0   9      11790.40      11511.77       223.64 o
   4   0   9      20426.89      19469.82       370.00 o
   5   0   9         70.59         84.38        13.09 o
   6   0   9        515.30        495.54        28.58 o
   7   0   9        266.81        263.99        20.62 o
   8   0   9       9913.05       9806.48       220.25 o
   9   0   9       4957.51       5110.68       124.34 o
  10   0   9        416.64        424.62        28.64 o
  11   0   9         26.38         76.78        25.24 o
  12   0   9         80.55        121.29        38.12 o
  13   0   9       3168.67       3499.72       231.68 o
 -10   1   9        994.58        974.37       211.29 o
  -9   1   9       1316.75       1431.36       102.72 o
  -8   1   9       3166.73       3508.89       173.35 o
  -7   1   9       3722.65       3854.67       159.99 o
  -6   1   9         81.54         97.94        26.59 o
  -5   1   9       5404.36       5251.90       142.78 o
  -4   1   9        387.39        408.89        28.59 o
  -3   1   9      15857.16      15004.45       331.82 o
  -2   1   9      13409.08      12824.51       284.83 o
  -1   1   9         68.10         61.66        12.81 o
   0   1   9       7418.86       7203.09       146.41 o
   1   1   9          2.87         -6.89         9.63 o
   2   1   9      25160.68      24774.25       466.20 o
   3   1   9       7202.90       7193.35       144.63 o
   4   1   9       5948.23       5723.78       116.98 o
   5   1   9       1131.87       1167.23        36.75 o
   6   1   9       3447.17       3375.97        84.42 o
   7   1   9      16342.83      16181.35       350.20 o
   8   1   9        301.27        299.40        21.46 o
   9   1   9       5705.94       5611.37       133.49 o
  10   1   9         87.40         95.35        17.98 o
  11   1   9       1802.60       1882.20        60.96 o
  12   1   9       5616.99       5647.61       195.82 o
  13   1   9         24.00         41.64        33.64 o
  14   1   9       1660.76       2003.54       237.24 o
 -10   2   9          3.35         72.90        47.58 o
  -9   2   9       2800.77       3031.95       160.22 o
  -8   2   9        628.67        696.25        84.33 o
  -7   2   9        103.59         93.90        51.77 o
  -6   2   9        583.63        515.88        43.05 o
  -5   2   9       1471.67       1474.64        61.35 o
  -4   2   9      12721.79      12377.56       326.72 o
  -3   2   9        118.98        130.45        19.10 o
  -2   2   9       2510.05       2402.43        72.80 o
  -1   2   9        262.86        253.52        18.65 o
   0   2   9       3214.07       3117.69        75.68 o
   1   2   9      24771.16      23643.93       446.89 o
   2   2   9          0.02         13.14        10.07 o
   3   2   9       5733.23       5502.53       119.61 o
   4   2   9        192.25        187.03        14.66 o
   5   2   9       4414.32       4288.28       101.92 o
   6   2   9      14702.49      14197.92       307.97 o
   7   2   9       1170.86       1116.20        37.35 o
   8   2   9       4359.97       4298.84       103.80 o
   9   2   9        522.91        529.04        27.72 o
  10   2   9       1389.14       1301.93        49.07 o
  11   2   9       4131.62       4097.88       112.87 o
  12   2   9       2097.90       2145.18        74.14 o
  13   2   9       2426.52       2442.96       119.09 o
  14   2   9         20.95         40.15        50.06 o
 -10   3   9       1953.36       2203.71       211.29 o
  -7   3   9        216.86        153.17        70.43 o
  -6   3   9       3608.43       3343.59       156.40 o
  -5   3   9       9759.75       9189.55       328.28 o
  -4   3   9         12.26         13.22        28.36 o
  -3   3   9        166.80        203.45        26.97 o
  -2   3   9        704.24        718.86        49.76 o
  -1   3   9      11039.19      10676.15       282.32 o
   0   3   9      12089.84      11950.81       263.77 o
   1   3   9       6645.62       6455.99       161.31 o
   2   3   9       5337.50       5296.14       123.60 o
   3   3   9          0.06         -3.90         9.61 o
   4   3   9      15156.42      14610.93       315.17 o
   5   3   9       5620.46       5493.71       125.76 o
   6   3   9      19731.19      18789.05       401.76 o
   7   3   9       6972.33       6804.88       154.00 o
   8   3   9        423.65        397.86        23.91 o
   9   3   9       7278.37       7224.00       178.13 o
  10   3   9       1303.34       1277.95        47.75 o
  11   3   9      10601.81      10381.38       252.15 o
  12   3   9       3816.63       3845.04       108.04 o
  13   3   9          8.62         22.22        23.73 o
  14   3   9        708.57        781.77        89.36 o
  15   3   9         40.51         59.15        52.79 o
  -8   4   9         57.56          7.41        98.23 o
  -7   4   9       3601.60       3525.59       446.67 o
  -6   4   9        896.50        848.62        67.72 o
  -5   4   9       2071.82       1863.08        97.39 o
  -4   4   9       1716.21       1611.20        85.83 o
  -3   4   9        850.63        833.63        48.09 o
  -2   4   9      13413.56      13147.16       407.43 o
  -1   4   9       2659.46       2636.21        84.38 o
   0   4   9      19338.91      18531.12       471.85 o
   1   4   9       5248.58       5217.80       144.19 o
   2   4   9        299.05        282.59        30.11 o
   3   4   9      15456.18      15674.42       337.89 o
   4   4   9          2.95         14.79        13.26 o
   5   4   9      27496.55      26413.62       560.38 o
   6   4   9       1820.67       1704.97        55.56 o
   7   4   9        313.32        317.81        27.41 o
   8   4   9       4088.42       4208.24       135.39 o
   9   4   9       1372.93       1355.09        60.19 o
  10   4   9       8201.49       7791.34       237.29 o
  11   4   9        318.04        252.06        30.52 o
  12   4   9        511.26        491.96        42.78 o
  13   4   9         70.24        106.74        35.84 o
  14   4   9       1625.33       1657.62       122.90 o
  15   4   9       3137.65       3396.42       291.91 o
  -8   5   9       2530.13       2863.52       316.93 o
  -7   5   9          3.28         -3.56        40.25 o
  -6   5   9       3770.93       3517.07       156.13 o
  -5   5   9        238.02        239.11        39.49 o
  -4   5   9        234.42        231.22        36.96 o
  -3   5   9       7845.07       7694.23       428.82 o
  -2   5   9       1136.31       1120.52        54.41 o
  -1   5   9       7170.31       7081.14       193.00 o
   0   5   9          7.57          8.90        13.08 o
   1   5   9        586.44        636.38        31.89 o
   2   5   9       4794.75       4790.48       122.12 o
   3   5   9       5982.50       5964.41       147.45 o
   4   5   9      26746.71      25941.03       594.28 o
   5   5   9          0.34          0.21         7.76 o
   6   5   9         96.71         71.35        14.61 o
   7   5   9       1588.55       1546.95        60.57 o
   8   5   9       6635.54       6265.44       190.75 o
   9   5   9      15244.40      14558.87       421.33 o
  10   5   9        789.98        750.25        46.17 o
  11   5   9        186.78        198.60        28.37 o
  12   5   9        139.94        143.35        29.43 o
  13   5   9       3705.46       3555.50       149.31 o
  14   5   9       2313.93       2423.04       147.50 o
  15   5   9        349.27        352.50        72.28 o
  -8   6   9        718.37        863.69       207.58 o
  -7   6   9       1563.66       1238.52       109.87 o
  -6   6   9        265.27        221.46        44.04 o
  -5   6   9        703.77        616.80        93.14 o
  -4   6   9       2549.52       2550.90       119.63 o
  -3   6   9       7546.01       7332.34       266.35 o
  -2   6   9      11237.04      10964.01       377.60 o
  -1   6   9         15.77         38.91        15.40 o
   0   6   9       1016.90       1035.71        43.12 o
   1   6   9       3796.76       3776.96       109.10 o
   2   6   9      15239.16      14691.97       375.97 o
   3   6   9      18442.21      18503.62       428.66 o
   4   6   9       1916.38       1812.58        52.68 o
   5   6   9         30.32         28.12        12.09 o
   6   6   9          1.19          3.98        11.65 o
   7   6   9      17537.22      16623.52       424.83 o
   8   6   9       6966.41       6993.74       210.89 o
   9   6   9       5451.77       5265.26       164.02 o
  10   6   9       2507.88       2415.60        88.63 o
  11   6   9       2682.79       2586.11        96.70 o
  12   6   9       7419.20       7291.09       228.00 o
  13   6   9        603.44        650.28        55.87 o
  14   6   9       3500.98       3764.63       193.87 o
  15   6   9        513.70        549.24        75.99 o
  16   6   9        168.66        144.01        55.12 o
  -7   7   9          0.37         37.07       118.62 o
  -6   7   9        664.34        558.96       158.47 o
  -5   7   9          0.20        -19.05        32.49 o
  -4   7   9       5625.57       5817.08       224.93 o
  -3   7   9       1456.39       1333.43        79.33 o
  -2   7   9       1672.81       1620.14        83.25 o
  -1   7   9        214.24        180.33        25.41 o
   0   7   9        368.15        326.56        28.65 o
   1   7   9      16599.57      17651.19       449.75 o
   2   7   9        994.35       1085.38        41.63 o
   3   7   9       5752.98       5519.74       135.66 o
   4   7   9        132.55        156.74        11.14 o
   5   7   9       1742.94       1690.07        61.88 o
   6   7   9      17842.13      17412.56       442.40 o
   7   7   9          0.32         33.57        11.90 o
   8   7   9       7378.72       7304.80       195.31 o
   9   7   9         88.75        107.64        20.24 o
  10   7   9        328.51        323.84        29.44 o
  11   7   9       7950.50       7442.05       228.03 o
  12   7   9        314.63        312.64        34.97 o
  13   7   9       4536.94       4459.40       176.95 o
  14   7   9          7.69         21.03        37.40 o
  15   7   9         40.37         27.47        43.19 o
  16   7   9        513.85        552.14        76.59 o
  -6   8   9        632.47        698.50       104.39 o
  -5   8   9       4933.67       4902.01       266.06 o
  -4   8   9        254.49        233.51        42.98 o
  -3   8   9        935.38        961.33        69.47 o
  -2   8   9        354.62        364.75        42.06 o
  -1   8   9       1344.60       1417.01        74.75 o
   0   8   9       9719.98       9784.11       290.13 o
   1   8   9        275.60        252.57        24.26 o
   2   8   9       2704.66       2694.69        79.83 o
   3   8   9        503.66        486.23        22.77 o
   4   8   9       4986.09       4993.67       136.36 o
   5   8   9       6595.87       6162.49       162.98 o
   6   8   9       7040.99       7052.43       184.13 o
   7   8   9       7167.06       7042.89       241.47 o
   8   8   9          0.51          7.41        15.13 o
   9   8   9       3758.08       3850.10       108.87 o
  10   8   9       1519.75       1531.59        55.51 o
  11   8   9       6526.14       6552.31       203.07 o
  12   8   9       6258.58       6242.54       224.77 o
  13   8   9        124.87        165.30        38.25 o
  14   8   9       1082.94       1143.85        89.72 o
  15   8   9        195.29        200.68        48.98 o
  16   8   9       2715.47       2707.87       159.10 o
  -5   9   9        237.65        203.08        74.37 o
  -4   9   9        451.79        484.58        83.31 o
  -3   9   9          6.02          8.83        31.90 o
  -2   9   9       2673.78       2592.85       118.86 o
  -1   9   9       1338.54       1515.86       105.66 o
   0   9   9       4268.95       4725.38       177.36 o
   1   9   9       4007.61       4062.59       182.98 o
   2   9   9        615.25        636.15        35.78 o
   3   9   9       9286.83       9200.68       217.89 o
   4   9   9       1562.59       1624.97        52.73 o
   5   9   9      13873.96      14273.28       470.38 o
   6   9   9       4953.75       4933.02       174.75 o
   7   9   9         75.68         81.12        17.90 o
   8   9   9       3869.19       3801.54       140.01 o
   9   9   9          1.03         44.81        17.99 o
  10   9   9      11755.48      11719.20       395.60 o
  11   9   9        982.87        939.97        75.64 o
  12   9   9        426.67        488.09        38.46 o
  13   9   9         74.36         57.34        37.99 o
  14   9   9        597.27        647.10        62.74 o
  15   9   9       3702.34       3762.34       186.59 o
  16   9   9          8.28         30.00        41.69 o
  -4  10   9        173.67        192.35        73.45 o
  -3  10   9       2887.35       3240.63       198.01 o
  -2  10   9         86.05         80.49        52.97 o
  -1  10   9       3355.37       3720.87       208.56 o
   0  10   9        230.16        243.61        29.14 o
   1  10   9          3.57         14.97        18.15 o
   2  10   9       2199.90       2129.56        76.10 o
   3  10   9       1282.48       1293.93        44.98 o
   4  10   9       7880.11       7835.09       525.44 o
   5  10   9        515.60        577.19        39.43 o
   6  10   9       1688.23       1782.22       124.32 o
   7  10   9        414.19        405.01        31.03 o
   8  10   9       1598.24       1633.46        70.98 o
   9  10   9      11819.86      11853.16       396.96 o
  10  10   9          0.01         20.90        18.73 o
  11  10   9        647.13        585.87        43.97 o
  12  10   9        306.54        356.03        44.23 o
  13  10   9       1847.48       1723.67       131.59 o
  14  10   9       3090.22       3117.44       211.29 o
  15  10   9        247.54        209.44        61.16 o
  16  10   9        195.59        250.54        47.13 o
  -3  11   9        585.89        460.61        86.26 o
  -2  11   9       2463.10       2762.04       265.96 o
  -1  11   9          0.38         28.72        50.77 o
   0  11   9        120.95        104.98        28.58 o
   1  11   9       2006.40       2130.71        93.92 o
   2  11   9       4541.98       4713.47       147.23 o
   3  11   9       9729.91       9627.84       248.01 o
   4  11   9        248.55        233.38        35.60 o
   5  11   9          8.31         43.48        23.58 o
   6  11   9       2564.91       2566.00       100.82 o
   7  11   9       8691.37       8749.35       296.72 o
   8  11   9       6064.10       6208.90       216.52 o
   9  11   9        993.72        988.97        51.47 o
  10  11   9        655.48        701.12        45.24 o
  11  11   9          0.49        -15.82        19.35 o
  12  11   9       5020.65       4744.73       285.43 o
  13  11   9        891.15       1010.11        92.67 o
  14  11   9       1764.25       1530.92       126.03 o
  15  11   9        690.89        561.58        79.70 o
  -2  12   9         97.62        193.50        67.81 o
  -1  12   9        217.64        323.20        78.77 o
   0  12   9         87.87         95.87        50.44 o
   1  12   9       6035.70       6363.65       228.36 o
   2  12   9       1400.45       1538.82       133.12 o
   3  12   9       2855.29       3135.49       138.54 o
   4  12   9         99.38        189.65        50.04 o
   5  12   9        362.27        379.39        41.78 o
   6  12   9       8365.12       9231.41       708.93 o
   7  12   9        216.71        300.24        30.95 o
   8  12   9       5448.07       5552.07       195.85 o
   9  12   9        266.23        310.95        25.64 o
  10  12   9        384.94        442.54        34.80 o
  11  12   9       5009.47       4851.31       214.24 o
  12  12   9          0.08         -1.85        25.95 o
  13  12   9       2448.58       2351.98       157.54 o
  14  12   9        125.15        166.81        48.19 o
  15  12   9          7.09         37.07        44.48 o
  -1  13   9        268.06        304.88        71.34 o
   0  13   9       3271.22       3436.21       189.98 o
   1  13   9         27.89         54.25        42.71 o
   2  13   9       1337.14       1368.02       121.40 o
   3  13   9         89.89        139.94        26.17 o
   4  13   9        323.20        278.01        57.46 o
   5  13   9       3882.84       4066.38       253.92 o
   6  13   9        664.02        739.89        61.69 o
   7  13   9       3683.95       4067.34       235.38 o
   8  13   9        146.27        142.38        22.32 o
   9  13   9        226.44        196.38        45.37 o
  10  13   9       1912.26       1885.23        81.82 o
  11  13   9        916.18        941.53        68.58 o
  12  13   9       2393.96       2275.99       144.57 o
  13  13   9          0.16         25.95        29.65 o
  14  13   9        297.55        281.72        50.04 o
   1  14   9        873.15        829.66       176.07 o
   2  14   9         11.97         14.83        64.87 o
   3  14   9       1406.09       1476.72        86.65 o
   4  14   9       1700.34       1899.75       153.83 o
   5  14   9       2431.98       2637.40       183.49 o
   6  14   9       2723.94       2911.71       189.05 o
   7  14   9          2.21        -27.80        27.80 o
   8  14   9       1557.41       1606.91       105.64 o
   9  14   9        557.27        683.91       100.08 o
  10  14   9       3050.19       3582.64       303.96 o
  11  14   9       1588.58       1408.59        88.96 o
  12  14   9        113.34         87.11        25.95 o
  13  14   9        317.66        300.25        42.63 o
  14  14   9          2.24        -12.97        31.51 o
   3  15   9         21.52         12.97        63.02 o
   4  15   9       2676.29       3119.29       226.12 o
   5  15   9        188.36        207.58        59.31 o
   6  15   9        301.76        324.35        59.31 o
   7  15   9        140.00        118.62        40.78 o
   8  15   9        260.98        307.67        44.48 o
  12  15   9          4.81         -7.41        18.53 o
   6  16   9        229.88        237.24        63.02 o
   7  16   9        666.87        730.24        79.70 o
   8  16   9       2515.75       2850.55       185.34 o
   9  16   9          9.54         27.80        29.65 o
  -5 -11  10          7.30         19.49        65.38 o
  -4 -11  10       1437.13       1596.42       147.35 o
  -3 -11  10         33.96         32.13        63.14 o
  -2 -11  10          4.93         -3.89        61.04 o
  -1 -11  10        846.17        847.02       121.40 o
  -7 -10  10        703.46        767.30       101.31 o
  -6 -10  10        482.47        446.81        85.12 o
  -5 -10  10       1331.47       1350.33       151.05 o
  -4 -10  10         53.86         78.65        64.87 o
  -3 -10  10        317.10        305.13        72.41 o
  -2 -10  10        713.11        713.67        91.78 o
  -1 -10  10       1477.91       1580.19       135.00 o
   0 -10  10       1376.21       1606.42       250.21 o
   1 -10  10        176.24        340.21        73.90 o
   2 -10  10         69.57        101.44        78.77 o
  -9  -9  10        286.91        354.63        84.48 o
  -8  -9  10         34.51         20.72        55.69 o
  -7  -9  10       2689.75       2754.44       186.51 o
  -6  -9  10        776.48        837.80        98.51 o
  -5  -9  10         75.70         46.43        56.03 o
  -4  -9  10        438.94        450.80        77.44 o
  -3  -9  10         35.61         76.65        56.41 o
  -2  -9  10       3750.39       4072.57       242.80 o
  -1  -9  10        400.89        529.50       196.46 o
   0  -9  10        745.21        688.65        85.57 o
   1  -9  10         21.02         -0.83        55.60 o
   2  -9  10        223.88        151.79        63.02 o
   3  -9  10       2705.80       2585.27       247.31 o
   4  -9  10         52.69         85.14        45.09 o
  -9  -8  10         32.48         -8.93        63.38 o
  -8  -8  10       2339.35       2396.15       148.17 o
  -7  -8  10         58.11         80.80        59.37 o
  -6  -8  10        490.13        509.76        79.99 o
  -5  -8  10        207.06        279.43        66.49 o
  -4  -8  10        310.84        279.91        63.40 o
  -3  -8  10       4157.04       4282.57       628.31 o
  -2  -8  10          9.73          9.83        47.42 o
  -1  -8  10       1120.57       1057.10       163.98 o
   0  -8  10        255.36        236.61        40.11 o
   1  -8  10        590.87        603.74        55.58 o
   2  -8  10       2441.34       2455.64       158.90 o
   3  -8  10        316.13        342.34        51.88 o
   4  -8  10        765.96        904.68       165.88 o
   5  -8  10        149.51        153.09        67.85 o
   6  -8  10        193.32        230.27        86.18 o
 -10  -7  10        754.17        708.65       113.06 o
  -9  -7  10       2496.92       2763.88       191.10 o
  -8  -7  10         75.31         93.22        54.09 o
  -7  -7  10        126.35        107.69        56.27 o
  -6  -7  10        211.78        251.90        62.87 o
  -5  -7  10       1793.36       1779.03        91.31 o
  -4  -7  10       2406.03       2391.11       187.36 o
  -3  -7  10       1123.98        941.40       121.91 o
  -2  -7  10        629.97        620.76        65.54 o
  -1  -7  10          5.82         43.00        30.14 o
   0  -7  10       3040.11       3100.14       161.85 o
   1  -7  10       1519.02       1458.59        85.07 o
   2  -7  10       2619.85       2870.06       182.18 o
   3  -7  10       1734.97       1897.46        97.66 o
   4  -7  10          6.67        -24.47        49.02 o
   5  -7  10       1742.67       1686.95       142.94 o
   6  -7  10        234.57        205.15        72.32 o
   7  -7  10       2141.97       2859.18       293.77 o
 -10  -6  10        497.01        409.61        85.30 o
  -9  -6  10        654.65        841.24       115.84 o
  -8  -6  10        361.05        332.19        43.87 o
  -7  -6  10        194.25        214.31        40.07 o
  -6  -6  10       4551.59       4596.90       405.07 o
  -5  -6  10        145.12        118.73        39.73 o
  -4  -6  10       4891.57       4881.52       294.00 o
  -3  -6  10        936.94        829.17        60.19 o
  -2  -6  10        405.02        335.56        41.96 o
  -1  -6  10       2631.91       2798.04       115.43 o
   0  -6  10         70.74         52.23        31.84 o
   1  -6  10       8203.70       8126.27       262.46 o
   2  -6  10        583.60        589.14        53.52 o
   3  -6  10          1.64         34.97        29.83 o
   4  -6  10        301.62        308.43        57.32 o
   5  -6  10        148.62        140.36        51.00 o
   6  -6  10       4127.31       4656.80       253.79 o
   7  -6  10          1.77        -46.34        77.84 o
   8  -6  10        269.00        246.50       103.79 o
 -10  -5  10       1129.45        963.51       100.11 o
  -9  -5  10         51.10         41.96        41.70 o
  -8  -5  10        270.09        289.72        47.83 o
  -7  -5  10       1965.30       2160.97       158.91 o
  -6  -5  10        158.96        145.82        42.01 o
  -5  -5  10       2447.22       2609.99       162.12 o
  -4  -5  10         12.20          6.10        29.05 o
  -3  -5  10         11.43         23.37        29.96 o
  -2  -5  10       1038.73        974.75        55.24 o
  -1  -5  10       1067.02       1092.80        58.55 o
   0  -5  10       5984.53       5885.68       276.08 o
   1  -5  10        127.36        132.43        26.56 o
   2  -5  10         72.53         35.77        23.43 o
   3  -5  10       1617.83       1577.86        70.66 o
   4  -5  10       1743.96       1848.69        83.36 o
   5  -5  10       4292.49       4541.56       165.44 o
   6  -5  10        558.37        522.97        52.94 o
   7  -5  10         67.58         15.09        44.48 o
   8  -5  10        388.26        439.26       113.06 o
   9  -5  10       1695.78       1947.94       215.00 o
 -11  -4  10       1136.56        998.99       131.59 o
 -10  -4  10         31.08         29.30        40.71 o
  -9  -4  10        629.54        652.30        65.07 o
  -8  -4  10        441.89        491.74        62.07 o
  -7  -4  10       2366.68       2494.42       117.79 o
  -6  -4  10       4723.87       4729.69       171.95 o
  -5  -4  10          8.06         36.32        25.73 o
  -4  -4  10        727.16        744.47        49.33 o
  -3  -4  10        518.15        435.85        38.29 o
  -2  -4  10       9516.84       9289.23       258.29 o
  -1  -4  10       7014.80       6791.27       224.49 o
   0  -4  10        582.86        565.30        40.87 o
   1  -4  10         56.89         61.33        22.75 o
   2  -4  10        215.45        215.11        33.14 o
   3  -4  10      11752.48      11853.40       375.77 o
   4  -4  10        998.41        959.64        54.62 o
   5  -4  10       2213.98       2289.15        99.78 o
   6  -4  10        511.35        525.77        71.16 o
   7  -4  10        992.38       1164.58        92.33 o
   8  -4  10       4157.94       4864.94       502.27 o
   9  -4  10        189.04        124.18        92.67 o
  10  -4  10       1405.97       1517.94       181.63 o
 -11  -3  10         73.83         89.76        50.77 o
 -10  -3  10        681.06        716.53        85.36 o
  -9  -3  10         36.96         67.10        40.74 o
  -8  -3  10       4326.99       5083.12       270.38 o
  -7  -3  10       1104.76        977.87        64.53 o
  -6  -3  10        758.80        709.43        48.13 o
  -5  -3  10          9.23          8.42        24.60 o
  -4  -3  10        535.84        584.82        49.39 o
  -3  -3  10      11980.00      12172.10       338.73 o
  -2  -3  10        446.69        421.40        36.52 o
  -1  -3  10       4575.56       4438.92       114.70 o
   0  -3  10        100.11         97.92        18.74 o
   1  -3  10        901.76        978.65        41.13 o
   2  -3  10      10506.71      10304.10       219.58 o
   3  -3  10        108.00        117.26        18.46 o
   4  -3  10       5151.49       5104.32       133.10 o
   5  -3  10        417.64        380.13        31.62 o
   6  -3  10        925.90        862.09        58.08 o
   7  -3  10       5020.37       5189.57       301.00 o
   8  -3  10        538.74        481.59        53.73 o
   9  -3  10       3223.82       3356.03       197.43 o
  10  -3  10         47.75        161.25        88.96 o
  11  -3  10         37.89         42.63        88.96 o
 -10  -2  10        716.50        756.31        72.95 o
  -9  -2  10       3621.77       4093.07       179.92 o
  -8  -2  10         10.93         82.20        60.10 o
  -7  -2  10        487.92        392.05        58.63 o
  -6  -2  10        390.46        366.12        41.69 o
  -5  -2  10       1405.66       1495.24        72.41 o
  -4  -2  10       9541.23      10044.04       276.45 o
  -3  -2  10        469.33        468.10        36.26 o
  -2  -2  10       2342.50       2385.85        71.48 o
  -1  -2  10        111.35        127.68        17.96 o
   0  -2  10       3424.73       3461.69        82.12 o
   1  -2  10       5571.55       5620.98       120.75 o
   2  -2  10       4857.39       5023.46       115.66 o
   3  -2  10       5023.57       4855.79       105.80 o
   4  -2  10        483.08        508.08        28.34 o
   5  -2  10       2554.46       2550.91        69.21 o
   6  -2  10       4224.49       3890.85       100.98 o
   7  -2  10       5266.10       5316.29       156.54 o
   8  -2  10       4842.20       5065.25       152.56 o
   9  -2  10         10.18          0.86        28.43 o
  10  -2  10       1030.94       1120.65       112.99 o
  11  -2  10        506.70        604.21       118.62 o
  12  -2  10       1872.24       2172.20       222.41 o
 -10  -1  10       1620.01       1659.50       119.21 o
  -9  -1  10        283.18        273.31        54.15 o
  -8  -1  10        626.33        608.39        75.90 o
  -7  -1  10          1.26         49.90        38.74 o
  -6  -1  10       3111.47       3235.26       133.19 o
  -5  -1  10       1045.80       1057.95        71.86 o
  -4  -1  10       6765.24       6776.06       165.68 o
  -3  -1  10       4073.51       4107.46       103.59 o
  -2  -1  10         81.25         87.15        17.86 o
  -1  -1  10      15979.14      16158.84       370.63 o
   0  -1  10        372.49        339.15        23.22 o
   1  -1  10      19337.70      18793.71       409.19 o
   2  -1  10       2969.81       2769.55        66.96 o
   3  -1  10          5.19          5.04        11.58 o
   4  -1  10       5881.93       5962.86       133.24 o
   5  -1  10        111.34         90.70        15.82 o
   6  -1  10      14012.02      13343.24       295.20 o
   7  -1  10       2090.63       1994.13        61.30 o
   8  -1  10        403.54        406.97        27.74 o
   9  -1  10        181.69        168.44        25.05 o
  10  -1  10        420.11        456.84        51.10 o
  11  -1  10       6321.03       7246.94       340.47 o
  12  -1  10        193.48        205.58        66.22 o
 -10   0  10       1155.75       1163.02       103.79 o
  -9   0  10        484.27        442.97       105.64 o
  -8   0  10        429.82        433.70        96.38 o
  -7   0  10       4070.52       4123.33       208.96 o
  -6   0  10         21.47         59.48        37.18 o
  -5   0  10       5912.68       5922.61       164.01 o
  -4   0  10        558.41        521.92        36.32 o
  -3   0  10         25.98          9.29        16.14 o
  -2   0  10       3766.68       3870.81       100.08 o
  -1   0  10        515.13        452.45        25.69 o
   0   0  10      11986.32      11487.97       230.94 o
   1   0  10       1314.07       1253.86        47.14 o
   2   0  10        919.46        927.26        33.66 o
   3   0  10       2055.00       2108.99        53.98 o
   4   0  10       4657.32       4662.11       106.60 o
   5   0  10      16546.42      15458.75       336.88 o
   6   0  10        119.75        103.56        16.40 o
   7   0  10        560.76        541.74        29.29 o
   8   0  10        679.89        649.88        33.13 o
   9   0  10       1902.88       1885.05        59.71 o
  10   0  10       4373.41       4506.58       115.05 o
  11   0  10        692.26        799.11        57.42 o
  12   0  10        292.39        304.64        45.38 o
  13   0  10         98.70        101.96        62.75 o
 -10   1  10        122.37        118.62        85.26 o
  -9   1  10        146.83        164.95        83.40 o
  -8   1  10        926.19        908.17       122.33 o
  -7   1  10       1647.77       1797.81       164.95 o
  -6   1  10       7390.13       6410.24       244.81 o
  -5   1  10         48.18         61.59        35.04 o
  -4   1  10         32.31         23.75        23.76 o
  -3   1  10       1032.05       1014.78        58.57 o
  -2   1  10       5893.57       5595.11       160.45 o
  -1   1  10      18316.47      17352.64       356.11 o
   0   1  10       1386.45       1385.64        42.84 o
   1   1  10         28.36         53.33        12.51 o
   2   1  10       1682.62       1660.67        49.00 o
   3   1  10      10232.38      10109.56       211.45 o
   4   1  10      13039.25      12706.93       278.82 o
   5   1  10       1917.13       1893.38        72.38 o
   6   1  10        793.03        758.19        33.58 o
   7   1  10         73.27         84.43        15.07 o
   8   1  10       9512.10       9550.45       215.43 o
   9   1  10       2255.15       2202.81        66.53 o
  10   1  10       2525.20       2519.53        72.93 o
  11   1  10       1372.77       1339.88        56.85 o
  12   1  10        568.99        598.03        55.45 o
  13   1  10       2613.35       2781.97       261.33 o
  14   1  10        130.77         29.65        96.38 o
  -9   2  10        389.18        246.50        85.26 o
  -8   2  10       2695.30       2793.09       224.26 o
  -7   2  10       2440.15       2453.29       164.53 o
  -6   2  10        311.96        274.82        41.11 o
  -5   2  10        504.50        466.31        36.37 o
  -4   2  10        238.98        243.15        28.04 o
  -3   2  10      10674.21      10309.87       276.60 o
  -2   2  10       4443.00       4219.46       125.12 o
  -1   2  10       2705.52       2512.14        76.35 o
   0   2  10        506.58        505.83        28.82 o
   1   2  10       1574.56       1404.76        57.87 o
   2   2  10      21458.57      20642.37       422.15 o
   3   2  10       2007.40       1961.06        56.42 o
   4   2  10       9332.78       8843.15       198.14 o
   5   2  10       3049.19       2959.35        76.06 o
   6   2  10       1575.39       1571.12        47.79 o
   7   2  10      11824.16      11653.86       257.11 o
   8   2  10         93.43        139.82        20.46 o
   9   2  10       8043.76       7782.81       193.21 o
  10   2  10         14.58         19.19        16.95 o
  11   2  10         99.60         83.63        21.08 o
  12   2  10       1011.29       1102.78        62.26 o
  13   2  10       1026.52       1000.96        76.32 o
  14   2  10       2948.74       3031.20       189.97 o
  -9   3  10       3023.01       2922.83       237.24 o
  -8   3  10        279.33        290.99        79.70 o
  -7   3  10       1171.47       1225.10       209.44 o
  -6   3  10         12.33         40.67        39.05 o
  -5   3  10       2093.09       1867.39       100.71 o
  -4   3  10      11769.08      11196.45       337.81 o
  -3   3  10         40.72         29.85        21.97 o
  -2   3  10       3880.82       3637.58       110.21 o
  -1   3  10          7.62         21.10        14.82 o
   0   3  10       2296.63       2298.43        68.91 o
   1   3  10      11068.95      10646.09       255.69 o
   2   3  10       2137.52       2128.63        75.70 o
   3   3  10       9318.63       8880.62       198.61 o
   4   3  10         45.62         32.57        11.13 o
   5   3  10       1719.98       1721.20        49.75 o
   6   3  10       7802.89       7514.48       170.18 o
   7   3  10       3561.76       3367.04        91.14 o
   8   3  10       9323.56       8952.38       217.26 o
   9   3  10         58.32         73.91        16.31 o
  10   3  10        536.78        477.81        32.88 o
  11   3  10       2592.21       2507.09        77.60 o
  12   3  10       3325.59       3191.21       102.32 o
  13   3  10       3245.45       3185.86       162.55 o
  14   3  10          6.04         67.47        47.65 o
  15   3  10         95.11         87.11        96.38 o
  -8   4  10        337.15        253.92       142.71 o
  -7   4  10         14.36          0.00       101.94 o
  -6   4  10        562.15        479.80       157.54 o
  -5   4  10       1879.29       1891.12       102.19 o
  -4   4  10        830.55        818.86        62.62 o
  -3   4  10       3366.76       3155.22       124.34 o
  -2   4  10        280.17        311.28        32.10 o
  -1   4  10       7157.63       7134.18       197.40 o
   0   4  10       4909.19       4765.66       137.12 o
   1   4  10      12588.08      12086.50       286.93 o
   2   4  10       9037.28       8587.59       207.18 o
   3   4  10         30.33         47.76        14.92 o
   4   4  10       9609.03       9635.15       230.08 o
   5   4  10       2216.01       2229.52        71.09 o
   6   4  10      19461.11      18748.32       476.97 o
   7   4  10       5471.30       5106.92       141.39 o
   8   4  10        400.96        375.27        31.42 o
   9   4  10       1536.71       1553.44        56.82 o
  10   4  10        560.40        542.84        33.50 o
  11   4  10       8832.08       8417.04       228.96 o
  12   4  10       1120.54       1084.81        58.68 o
  13   4  10       1434.03       1583.58        80.90 o
  14   4  10         45.28        110.74        51.20 o
  15   4  10        531.88        519.56       128.81 o
  -8   5  10        254.06        170.51       135.30 o
  -7   5  10       2394.11       2370.31       199.24 o
  -6   5  10        208.35        193.34        75.00 o
  -5   5  10       4398.60       4497.12       186.69 o
  -4   5  10       1454.29       1550.79       119.14 o
  -3   5  10        742.94        680.11        57.11 o
  -2   5  10       4274.90       4323.50       144.57 o
  -1   5  10        277.25        276.43        26.44 o
   0   5  10      16101.77      15319.74       396.16 o
   1   5  10       1475.42       1564.94        70.68 o
   2   5  10       2433.89       2480.97        78.55 o
   3   5  10       1951.64       1941.75        69.81 o
   4   5  10       2326.32       2256.88        71.26 o
   5   5  10      15510.67      14399.54       369.51 o
   6   5  10        234.33        266.92        20.14 o
   7   5  10       2460.94       2302.47        71.99 o
   8   5  10       1097.70       1181.03        55.00 o
   9   5  10       4017.76       4030.30       133.42 o
  10   5  10       8398.53       8394.14       255.17 o
  11   5  10          0.74         10.72        21.38 o
  12   5  10        797.33        762.88        66.67 o
  13   5  10         60.44         32.93        36.31 o
  14   5  10        701.28        733.43        80.59 o
  15   5  10       1652.59       1842.55       132.61 o
  -7   6  10        252.32        172.37       137.15 o
  -6   6  10       3487.67       3609.57       166.85 o
  -5   6  10        324.27        376.03        61.11 o
  -4   6  10         71.50        104.76        36.66 o
  -3   6  10       1529.12       1521.72        98.27 o
  -2   6  10       4559.71       4253.92       168.78 o
  -1   6  10      13354.73      13303.32       391.61 o
   0   6  10        102.69        135.48        20.25 o
   1   6  10        317.74        331.70        25.70 o
   2   6  10       1720.19       1797.61        61.84 o
   3   6  10       8352.10       8173.69       217.34 o
   4   6  10      18573.55      17478.09       446.06 o
   5   6  10        244.62        257.92        19.89 o
   6   6  10         83.18         78.79        12.71 o
   7   6  10        360.25        330.76        29.24 o
   8   6  10       5170.21       4882.74       154.94 o
   9   6  10       5578.70       5509.37       173.30 o
  10   6  10       2009.79       1885.71        76.81 o
  11   6  10       2616.85       2576.04        97.93 o
  12   6  10        136.59        153.22        33.58 o
  13   6  10       2893.98       2802.29       151.97 o
  14   6  10        880.31        999.18        90.23 o
  15   6  10       1365.02       1286.01       248.36 o
  -6   7  10         41.13         74.86       138.08 o
  -5   7  10        489.91        341.51        54.49 o
  -4   7  10       1378.75       1340.35        88.06 o
  -3   7  10       5727.26       5599.66       214.96 o
  -2   7  10       4857.76       4864.74       189.52 o
  -1   7  10       1489.05       1507.76        85.87 o
   0   7  10        116.16        142.60        24.84 o
   1   7  10         62.77         95.12        17.09 o
   2   7  10      12336.88      12687.25       329.27 o
   3   7  10       3566.45       3565.31       103.12 o
   4   7  10       5086.05       4858.59       122.92 o
   5   7  10       2062.67       1929.76        56.92 o
   6   7  10        380.14        388.00        26.71 o
   7   7  10       7514.58       7421.47       199.94 o
   8   7  10       1349.37       1412.49        53.28 o
   9   7  10       5254.67       5007.15       159.25 o
  10   7  10       1700.03       1672.67        69.92 o
  11   7  10        349.81        342.15        33.29 o
  12   7  10       4198.30       3977.95       156.19 o
  13   7  10        117.17        135.83        40.03 o
  14   7  10       4132.61       4047.16       315.08 o
  15   7  10        480.68        446.89        65.90 o
  -6   8  10         11.00          5.96        68.47 o
  -5   8  10        427.25        310.27       108.42 o
  -4   8  10       4535.56       5139.21       306.74 o
  -3   8  10        410.61        418.43        49.66 o
  -2   8  10       3313.41       3405.05       179.90 o
  -1   8  10         82.65         90.75        25.12 o
   0   8  10       1268.48       1285.04        61.46 o
   1   8  10      10931.77      11397.94       334.20 o
   2   8  10         67.78         83.49        15.86 o
   3   8  10       7625.89       7703.91       203.98 o
   4   8  10        333.41        327.63        19.06 o
   5   8  10       1306.89       1326.00        53.09 o
   6   8  10       5275.92       5180.29       141.90 o
   7   8  10       1534.36       1636.42        55.55 o
   8   8  10       6047.03       6341.96       171.73 o
   9   8  10          7.01          8.07        14.03 o
  10   8  10         93.96         96.47        19.24 o
  11   8  10       1714.49       1560.37        69.41 o
  12   8  10       3042.20       2978.06       123.98 o
  13   8  10       5262.25       5301.98       242.66 o
  14   8  10          3.33         -4.83        34.56 o
  15   8  10          0.03         52.12        42.46 o
  16   8  10        233.63        226.16        57.00 o
  -5   9  10       2034.91       2053.47       173.88 o
  -4   9  10        139.06        236.35        76.14 o
  -3   9  10       1988.99       2258.13       354.93 o
  -2   9  10          0.48         35.42        31.68 o
  -1   9  10        525.11        471.64        67.48 o
   0   9  10       2225.78       2418.16       116.37 o
   1   9  10       2312.99       2269.51       104.07 o
   2   9  10       6582.70       6395.93       206.52 o
   3   9  10         53.39         48.73        15.45 o
   4   9  10       2406.12       2375.18        65.70 o
   5   9  10       4131.44       4025.79       112.17 o
   6   9  10       5484.27       5626.42       199.07 o
   7   9  10       4807.04       4673.08       169.38 o
   8   9  10          9.19         25.75        18.49 o
   9   9  10       1232.36       1306.93        64.90 o
  10   9  10       1364.58       1323.73        68.10 o
  11   9  10       6313.19       6116.04       221.14 o
  12   9  10       3513.76       3296.41       113.10 o
  13   9  10        458.33        414.67        50.31 o
  14   9  10         12.64         23.11        33.25 o
  15   9  10         41.55         57.07        40.37 o
  16   9  10       2724.88       2767.36       161.25 o
  -4  10  10        903.86        894.78       114.42 o
  -3  10  10        162.78        226.18       118.62 o
  -2  10  10       2183.66       2438.29       201.10 o
  -1  10  10        599.76        575.61        53.41 o
   0  10  10       4201.37       4445.45       147.99 o
   1  10  10       1942.07       2028.32       106.27 o
   2  10  10         25.54         35.26        17.95 o
   3  10  10       1094.78       1105.49        48.32 o
   4  10  10        605.59        592.14        26.40 o
   5  10  10       8710.01       8497.00       332.24 o
   6  10  10       1650.15       1690.60        75.09 o
   7  10  10       1475.23       1527.35        69.47 o
   8  10  10        173.11        183.83        59.49 o
   9  10  10       1460.11       1392.76        67.18 o
  10  10  10      13138.08      12682.82       427.29 o
  11  10  10        659.52        683.02        78.77 o
  12  10  10       2117.96       2105.47       146.42 o
  13  10  10         20.39         16.68        37.07 o
  14  10  10        533.72        609.77        79.70 o
  15  10  10       2526.20       2342.71       181.63 o
  -3  11  10        237.24        233.42        76.98 o
  -2  11  10        650.01        618.39        92.17 o
  -1  11  10       6035.21       6317.46       535.64 o
   0  11  10        427.72        489.72        49.90 o
   1  11  10        585.52        625.84        54.90 o
   2  11  10        282.09        281.57        29.16 o
   3  11  10       2885.63       2906.45        97.67 o
   4  11  10       8423.28       8829.29       372.09 o
   5  11  10         56.90         70.75        37.07 o
   6  11  10       1847.76       1960.73        86.37 o
   7  11  10        470.78        455.92        35.98 o
   8  11  10       1769.44       1732.48        76.87 o
   9  11  10       6329.37       6191.64       219.31 o
  10  11  10        721.19        660.77        45.69 o
  11  11  10       1982.23       1894.76       101.49 o
  12  11  10        296.98        309.52        48.19 o
  13  11  10        580.81        593.09        70.43 o
  14  11  10       1479.90       1618.03       133.45 o
  15  11  10        712.12        665.37        87.11 o
  -2  12  10       1931.56       2389.05       233.53 o
  -1  12  10         88.46        133.24        63.31 o
   0  12  10          7.08         62.59        51.75 o
   1  12  10        932.42        943.77        71.37 o
   2  12  10       1581.52       1769.46        82.63 o
   3  12  10       3377.85       3471.43       155.69 o
   4  12  10        961.10       1045.90        78.34 o
   5  12  10        410.48        476.15       104.72 o
   6  12  10        128.88        142.42        33.25 o
   7  12  10       5041.11       5243.65       283.57 o
   8  12  10       3152.51       3132.30       121.95 o
   9  12  10       3465.21       3403.16       130.88 o
  10  12  10       1909.42       1878.91        83.85 o
  11  12  10        308.44        324.35        42.63 o
  12  12  10       2827.24       2589.22       166.81 o
  13  12  10        474.72        474.47        59.31 o
  14  12  10       2307.21       2035.05       150.13 o
  15  12  10        572.21        598.65        81.55 o
   0  13  10        183.20        198.31        64.22 o
   1  13  10       3402.18       3408.63       182.17 o
   2  13  10        956.13       1005.12       125.11 o
   3  13  10       2883.63       3055.32       143.22 o
   4  13  10        804.05        950.80       101.94 o
   5  13  10        125.19         98.23        46.34 o
   6  13  10       3342.22       3353.69       192.75 o
   7  13  10         75.96         70.80        48.19 o
   8  13  10       4867.41       4990.32       308.59 o
   9  13  10        364.58        334.42        34.97 o
  10  13  10          4.43         24.09        22.24 o
  11  13  10        580.56        581.97        55.60 o
  12  13  10        550.82        587.53        59.31 o
  13  13  10       3079.40       2885.76       185.34 o
  14  13  10         45.74         24.09        37.07 o
   2  14  10       2267.11       2626.28       218.70 o
   3  14  10          5.38         75.99        61.16 o
   4  14  10          8.41        -18.53        48.19 o
   5  14  10       1117.91       1123.17       113.06 o
   6  14  10        969.28       1230.66       113.06 o
   7  14  10       3527.73       3979.27       248.36 o
   8  14  10          4.86         -1.79        28.76 o
   9  14  10         94.13         97.03        29.65 o
  10  14  10        609.64        669.08        55.60 o
  11  14  10       1518.37       1369.67        92.67 o
  12  14  10       2137.37       1996.12       129.74 o
  13  14  10         43.63         94.52        33.36 o
   4  15  10        533.67        659.81       100.08 o
   5  15  10       1654.30       2099.91       168.66 o
   6  15  10       1142.28       1453.07       127.89 o
   7  15  10        349.49        326.20        57.46 o
   8  15  10         42.13         72.28        38.92 o
   9  15  10         38.88         55.60        31.51 o
  10  15  10       2657.25       2781.97       166.81 o
  11  15  10        636.41        674.64        55.60 o
  12  15  10        524.04        556.02        50.04 o
  -5 -10  11         63.29         57.90        70.45 o
  -4 -10  11       2156.24       2401.08       352.15 o
  -3 -10  11         14.77         33.21        63.56 o
  -2 -10  11         22.85         39.02        62.93 o
  -1 -10  11        308.69        338.01        78.21 o
   0 -10  11        367.45        397.35        82.24 o
  -7  -9  11        342.52        271.16        82.48 o
  -6  -9  11        896.40       1023.47       160.32 o
  -5  -9  11       1251.74       1186.69       117.77 o
  -4  -9  11        210.34        218.18        67.91 o
  -3  -9  11         67.37         86.33        60.05 o
  -2  -9  11        284.92        279.68        71.26 o
  -1  -9  11       1922.48       2102.06       392.00 o
   0  -9  11       1115.81       1214.99       246.50 o
   1  -9  11        475.69        401.38       130.67 o
   2  -9  11         10.31        -22.24       118.62 o
   3  -9  11         43.49        185.34       137.15 o
  -8  -8  11          1.60         13.51        57.48 o
  -7  -8  11       2613.37       2772.74       609.77 o
  -6  -8  11        703.60        791.83        97.39 o
  -5  -8  11        938.87        815.09       188.12 o
  -4  -8  11         59.31         87.65        58.10 o
  -3  -8  11         65.26        136.04        60.05 o
  -2  -8  11       3600.26       4074.64       248.36 o
  -1  -8  11        172.58        163.35        37.83 o
   0  -8  11       2239.91       2249.43       284.97 o
   1  -8  11         55.74         34.15        38.61 o
   2  -8  11        111.43        165.29        47.02 o
   3  -8  11       1897.27       1688.88       143.32 o
   4  -8  11          9.04         29.08        60.90 o
   5  -8  11       1444.14       1803.97       156.26 o
  -9  -7  11        343.99        350.31        86.75 o
  -8  -7  11       2645.85       2808.18       237.15 o
  -7  -7  11          0.01         26.21        76.92 o
  -6  -7  11       1121.20       1118.86       113.11 o
  -5  -7  11         34.30         37.51        32.00 o
  -4  -7  11        282.32        307.38        47.68 o
  -3  -7  11       2664.17       2553.41       213.48 o
  -2  -7  11        526.59        462.64        53.77 o
  -1  -7  11       2737.55       2943.50       239.90 o
   0  -7  11         85.47        121.74        40.98 o
   1  -7  11        118.13        155.68        43.79 o
   2  -7  11       1778.49       1734.30       106.48 o
   3  -7  11        673.66        765.93       101.74 o
   4  -7  11       1973.76       1978.79       245.58 o
   5  -7  11        117.37        125.26        70.35 o
   6  -7  11        184.58        114.11        75.14 o
  -9  -6  11        970.78       1071.27       218.70 o
  -8  -6  11        597.12        543.17        56.48 o
  -7  -6  11        970.50        837.73        67.13 o
  -6  -6  11          0.10         17.48        37.82 o
  -5  -6  11       1985.47       1940.25       110.63 o
  -4  -6  11       1225.51       1301.80        89.42 o
  -3  -6  11       2411.15       2316.54       121.33 o
  -2  -6  11       1615.08       1581.22       195.33 o
  -1  -6  11          2.50        -26.51        30.71 o
   0  -6  11       2076.71       1983.22       100.25 o
   1  -6  11        939.46        990.78       120.65 o
   2  -6  11       4878.65       4959.93       203.58 o
   3  -6  11       1160.82       1259.96       102.22 o
   4  -6  11        261.81        283.65        65.39 o
   5  -6  11        228.57        256.74       151.05 o
   6  -6  11         31.36        -36.44        61.42 o
   7  -6  11       3584.20       4757.71       368.83 o
  -9  -5  11       1141.43       1194.62       116.13 o
  -8  -5  11        945.46        806.48        85.99 o
  -7  -5  11         50.94         54.06        38.44 o
  -6  -5  11       2203.33       2367.04       126.22 o
  -5  -5  11          0.47        -12.09        36.09 o
  -4  -5  11       5078.72       4940.70       307.43 o
  -3  -5  11        641.36        612.08        57.03 o
  -2  -5  11        174.65        149.60        36.08 o
  -1  -5  11       1014.74        925.53        77.17 o
   0  -5  11        424.88        424.82        40.53 o
   1  -5  11      11012.64      11276.50       523.81 o
   2  -5  11          6.29         28.10        25.46 o
   3  -5  11        950.22       1010.87        71.16 o
   4  -5  11         33.61         13.65        30.77 o
   5  -5  11        836.59        822.89        70.09 o
   6  -5  11       5924.54       6621.94       319.71 o
   7  -5  11        296.66        276.16       107.50 o
   8  -5  11        639.31        774.73       148.27 o
   9  -5  11         42.01         83.40       105.64 o
 -10  -4  11       1875.37       2198.58       174.84 o
  -9  -4  11        205.35        387.60        85.71 o
  -8  -4  11         28.21          3.75        57.60 o
  -7  -4  11        345.30        442.61        69.26 o
  -6  -4  11       1263.78       1340.13        95.90 o
  -5  -4  11       5024.03       4968.51       205.04 o
  -4  -4  11          1.59         19.39        26.60 o
  -3  -4  11         40.14         24.20        25.86 o
  -2  -4  11       1002.53        927.76        55.95 o
  -1  -4  11       4496.62       4600.69       148.78 o
   0  -4  11       6845.56       6885.98       296.60 o
   1  -4  11       1226.14       1135.09        61.25 o
   2  -4  11         72.37         81.82        24.96 o
   3  -4  11        812.27        782.94        59.34 o
   4  -4  11       2953.32       3045.76       131.62 o
   5  -4  11       2723.54       2891.67       120.03 o
   6  -4  11       1615.29       1770.39       104.96 o
   7  -4  11        631.55        699.54        67.79 o
   8  -4  11          0.45        -35.21        77.84 o
   9  -4  11       1543.67       1784.83       203.88 o
  10  -4  11        586.61        795.11       153.83 o
 -10  -3  11         22.26        -11.28        71.31 o
  -9  -3  11        174.42        225.22        91.74 o
  -8  -3  11        105.85        112.22        93.60 o
  -7  -3  11       2670.98       2929.50       160.58 o
  -6  -3  11       2451.18       2535.75       121.07 o
  -5  -3  11        662.48        663.73        51.09 o
  -4  -3  11          8.24         41.71        27.12 o
  -3  -3  11          8.03          9.10        26.27 o
  -2  -3  11       8839.08       9036.20       252.83 o
  -1  -3  11       4139.05       4038.18       143.12 o
   0  -3  11       4347.48       4400.68       149.69 o
   1  -3  11        982.86       1009.24        49.15 o
   2  -3  11          1.44         -9.20        18.16 o
   3  -3  11       8195.37       8411.28       216.74 o
   4  -3  11        943.69        879.28        53.71 o
   5  -3  11       6391.74       6615.40       248.29 o
   6  -3  11        653.78        720.80        64.94 o
   7  -3  11         92.32         93.20        37.28 o
   8  -3  11       1819.85       2329.69       165.13 o
   9  -3  11         25.59        -59.31        75.99 o
  10  -3  11       2775.47       3595.62       296.55 o
 -10  -2  11          7.10         16.68        87.11 o
  -9  -2  11        265.46        455.94       111.20 o
  -8  -2  11       3741.73       4432.05       251.55 o
  -7  -2  11        563.11        511.18        94.52 o
  -6  -2  11       1417.56       1396.13       117.05 o
  -5  -2  11         73.10         60.16        34.65 o
  -4  -2  11       1041.91       1122.80        73.79 o
  -3  -2  11       9216.06       9644.23       299.79 o
  -2  -2  11          4.27        -20.73        20.85 o
  -1  -2  11      10058.03      10295.45       237.30 o
   0  -2  11        347.17        352.26        26.42 o
   1  -2  11         37.48         77.42        17.64 o
   2  -2  11       6607.35       6748.02       144.48 o
   3  -2  11       1250.56       1265.67        48.40 o
   4  -2  11       9326.69       9411.39       204.17 o
   5  -2  11          0.98          9.21        17.24 o
   6  -2  11          5.35          0.50        19.12 o
   7  -2  11       1368.51       1375.13        63.90 o
   8  -2  11       1853.25       1935.81        91.08 o
   9  -2  11       4802.89       5454.59       270.61 o
  10  -2  11         22.66        122.33        87.11 o
  11  -2  11          8.28         72.28        88.96 o
 -10  -1  11        440.70        359.56       109.35 o
  -9  -1  11       2183.04       2296.38       222.41 o
  -8  -1  11        130.65         88.96        77.84 o
  -7  -1  11       2181.21       2172.05       148.40 o
  -6  -1  11         26.08         34.78        37.01 o
  -5  -1  11       1120.10       1148.18        88.41 o
  -4  -1  11       4788.11       5025.98       176.90 o
  -3  -1  11       3855.35       3698.45       112.29 o
  -2  -1  11       9695.33       9898.62       233.14 o
  -1  -1  11          1.83          4.22        16.14 o
   0  -1  11       4230.67       4262.54       124.08 o
   1  -1  11       2502.08       2451.50        68.44 o
   2  -1  11       5908.34       5929.70       134.98 o
   3  -1  11       7436.67       7359.80       162.79 o
   4  -1  11        317.64        333.82        25.99 o
   5  -1  11        816.51        802.78        38.26 o
   6  -1  11        665.88        618.50        32.92 o
   7  -1  11       5399.45       5285.17       130.24 o
   8  -1  11       2922.03       2927.85        91.18 o
   9  -1  11        593.51        673.30        46.32 o
  10  -1  11         24.97         21.31        41.62 o
  11  -1  11          1.07         31.76        56.91 o
  12  -1  11       2407.68       3034.11       191.59 o
  -9   0  11        971.09       1091.66       150.13 o
  -8   0  11       1621.19       1614.32       177.93 o
  -7   0  11        111.35        166.27        54.28 o
  -6   0  11       2983.79       3130.64       228.90 o
  -5   0  11        683.27        689.41        77.32 o
  -4   0  11       6070.27       5917.02       196.15 o
  -3   0  11       4320.85       4282.44       114.61 o
  -2   0  11        230.71        245.91        25.24 o
  -1   0  11       4934.82       5231.44       165.43 o
   0   0  11          1.09         31.76        16.18 o
   1   0  11      10342.90      10540.76       224.38 o
   2   0  11       3265.16       3298.67        83.46 o
   3   0  11       2438.43       2434.51        69.76 o
   4   0  11        186.78        216.32        21.09 o
   5   0  11       3471.87       3391.79        89.36 o
   6   0  11      12945.36      12760.60       283.22 o
   7   0  11       1397.36       1280.61        48.20 o
   8   0  11       2186.35       2229.65        88.20 o
   9   0  11         83.00         77.53        19.17 o
  10   0  11        229.56        237.12        34.25 o
  11   0  11       5130.43       5389.12       209.59 o
  12   0  11          5.87         40.33        40.64 o
  13   0  11        969.24       1216.21       122.45 o
  -9   1  11        398.30        318.79        98.23 o
  -8   1  11          0.62         25.95        68.58 o
  -7   1  11        411.70        472.62        96.38 o
  -6   1  11        878.71        807.20        86.18 o
  -5   1  11       9991.68       9334.61       439.80 o
  -4   1  11       1303.03       1186.70        61.44 o
  -3   1  11        635.44        588.83        41.19 o
  -2   1  11         83.10        186.82        49.45 o
  -1   1  11       2895.24       2845.51        81.51 o
   0   1  11       9976.10      10024.86       228.86 o
   1   1  11          1.78          3.28        14.55 o
   2   1  11       3118.18       3000.97        80.86 o
   3   1  11        512.60        539.27        29.90 o
   4   1  11       2445.80       2470.58        74.86 o
   5   1  11      13735.06      13188.35       321.44 o
   6   1  11        746.23        721.27        34.13 o
   7   1  11       4532.84       4364.41       108.82 o
   8   1  11        204.27        201.33        21.42 o
   9   1  11       1069.83       1021.28        43.32 o
  10   1  11       2840.32       2745.58        79.56 o
  11   1  11       1505.52       1487.64        73.09 o
  12   1  11       2140.37       2171.15       124.26 o
  13   1  11          5.10        -12.97        88.96 o
  -9   2  11         25.17         94.52        81.55 o
  -8   2  11        221.78        198.31        79.70 o
  -7   2  11       2061.07       1999.83       183.49 o
  -6   2  11       4920.72       4206.56       223.46 o
  -5   2  11         16.64         38.94        27.03 o
  -4   2  11         21.38         39.57        32.50 o
  -3   2  11         10.55         40.39        20.28 o
  -2   2  11       7022.41       6838.37       225.12 o
  -1   2  11       6093.92       5858.63       153.72 o
   0   2  11       3263.92       3148.53        91.83 o
   1   2  11       2710.50       2429.33        69.42 o
   2   2  11          1.23          6.72        13.88 o
   3   2  11       9883.95       9680.55       218.80 o
   4   2  11       4958.11       4866.48       118.06 o
   5   2  11       7160.45       6852.79       158.97 o
   6   2  11       4408.72       4341.76       106.81 o
   7   2  11        195.01        204.54        19.62 o
   8   2  11       9514.12       9286.53       209.97 o
   9   2  11       1333.52       1371.71        52.40 o
  10   2  11       5079.23       4963.52       133.31 o
  11   2  11       1575.93       1666.87       103.49 o
  12   2  11         19.07         20.19        25.89 o
  13   2  11        675.78        747.67        88.14 o
  14   2  11         25.77         36.94        68.35 o
  -8   3  11       2373.72       2277.84       202.02 o
  -7   3  11        666.46        664.83        95.45 o
  -6   3  11        700.03        672.82        68.14 o
  -5   3  11        466.69        416.40        42.54 o
  -4   3  11        905.95        858.24        50.11 o
  -3   3  11       9107.26       8953.18       244.67 o
  -2   3  11       1388.00       1360.45        70.06 o
  -1   3  11       6318.65       6096.79       161.91 o
   0   3  11       2135.48       2141.38        68.45 o
   1   3  11        714.98        663.46        35.21 o
   2   3  11       9865.78       9878.29       239.97 o
   3   3  11          0.91         -7.94        20.40 o
   4   3  11      15865.98      15065.38       328.44 o
   5   3  11       1009.83        973.03        37.32 o
   6   3  11         32.28         17.24        13.11 o
   7   3  11       3564.25       3484.98        95.51 o
   8   3  11       1872.42       1782.20        58.32 o
   9   3  11      11590.51      11128.96       268.19 o
  10   3  11        103.45         90.21        19.87 o
  11   3  11        235.07        225.23        26.48 o
  12   3  11        327.97        304.49        29.98 o
  13   3  11       1175.07       1058.56        98.86 o
  14   3  11       3048.37       3384.14       193.43 o
  -8   4  11         25.15         18.53        70.43 o
  -7   4  11       1398.02       1082.39       203.88 o
  -6   4  11        133.47        103.29        81.55 o
  -5   4  11        124.23        156.45        41.10 o
  -4   4  11       3695.15       3729.43       160.01 o
  -3   4  11        797.16        743.80        61.70 o
  -2   4  11       8280.30       8028.07       249.21 o
  -1   4  11        304.82        317.49        26.56 o
   0   4  11        446.09        486.24        31.91 o
   1   4  11       2672.56       2576.39        76.20 o
   2   4  11       5116.64       5090.67       131.44 o
   3   4  11      15689.53      15368.20       397.27 o
   4   4  11          0.43         -0.85        13.06 o
   5   4  11       1069.87       1090.88        45.35 o
   6   4  11       3030.79       2910.35        89.67 o
   7   4  11       6982.15       6656.48       181.97 o
   8   4  11      10550.12       9867.51       261.70 o
   9   4  11       1031.82       1010.90        46.17 o
  10   4  11         54.46         38.26        19.71 o
  11   4  11        251.41        234.31        29.27 o
  12   4  11       3555.76       3260.91       117.79 o
  13   4  11       2144.07       2263.27       149.20 o
  14   4  11        564.72        541.85        87.11 o
  15   4  11         32.74         79.10        53.81 o
  -7   5  11        121.36        142.71       129.74 o
  -6   5  11        638.90        526.87        86.18 o
  -5   5  11       1111.17       1123.41        82.98 o
  -4   5  11       2669.79       2631.76       152.92 o
  -3   5  11       5457.99       5411.87       209.93 o
  -2   5  11         32.17         31.21        28.35 o
  -1   5  11       1550.50       1590.31        64.27 o
   0   5  11       3620.52       3524.64       109.44 o
   1   5  11      14002.01      14093.36       368.38 o
   2   5  11       6381.80       6471.11       179.27 o
   3   5  11        872.87        833.68        40.77 o
   4   5  11       1326.35       1339.67        51.88 o
   5   5  11          0.05         -2.93        12.90 o
   6   5  11      18786.78      17492.80       448.23 o
   7   5  11       6763.90       6228.84       171.14 o
   8   5  11       3409.23       3243.57        98.09 o
   9   5  11         78.07         71.04        17.52 o
  10   5  11       3419.40       3264.61       100.42 o
  11   5  11       7443.61       7190.90       220.86 o
[truncated: 111,772 more chars]
